# Supplementary material for: RiceProteomeDB (RPDB): a user-friendly database for proteomics data storage, retrieval, and analysis
Source: Sci Rep. 2024 Feb 14;14:3671. doi: 10.1038/s41598-024-54151-4 (PMC10864295; doi:10.1038/s41598-024-54151-4)
Supplement: Supplementary file 1 — Supplementary Information 1. [file 41598_2024_54151_MOESM1_ESM.zip]

Archive with 2 entries (2 files):
- SupplementaryData/PXD008069_LFQexperiment_design.tsv
- SupplementaryData/PXD008069_LFQproteinGroups.txt
