# Supplementary material for: RiceProteomeDB (RPDB): a user-friendly database for proteomics data storage, retrieval, and analysis
Source: Sci Rep. 2024 Feb 14;14:3671. doi: 10.1038/s41598-024-54151-4 (PMC10864295; doi:10.1038/s41598-024-54151-4)
Supplement: Supplementary file 1 — Supplementary Information 1. [file 41598_2024_54151_MOESM1_ESM.zip › SupplementaryData/PXD008069_LFQexperiment_design.tsv]

experimentname	samplename	condition	replicate
LFQ intensity control rep1	control_1	control	1
LFQ intensity control rep2	control_1	control	2
LFQ intensity control rep3	control_1	control	3
LFQ intensity flg22 rep1	flg22_1	flg22	1
LFQ intensity flg22 rep2	flg22_1	flg22	2
LFQ intensity flg22 rep3	flg22_1	flg22	3
LFQ intensity MSP1 rep1	MSP1_1	msp1	1
LFQ intensity MSP1 rep2	MSP1_1	msp1	2
LFQ intensity MSP1 rep3	MSP1_1	msp1	3
