# Supplementary material for: RiceProteomeDB (RPDB): a user-friendly database for proteomics data storage, retrieval, and analysis
Source: Sci Rep. 2024 Feb 14;14:3671. doi: 10.1038/s41598-024-54151-4 (PMC10864295; doi:10.1038/s41598-024-54151-4)
Supplement: Supplementary file 1 — Supplementary Information 1. [file 41598_2024_54151_MOESM1_ESM.zip › SupplementaryData/PXD008069_LFQproteinGroups.txt]

Protein IDs	Majority protein IDs	Peptide counts (all)	Peptide counts (razor+unique)	Peptide counts (unique)	Fasta headers	Number of proteins	Peptides	Razor + unique peptides	Unique peptides	Peptides control rep1	Peptides control rep2	Peptides control rep3	Peptides flg22 rep1	Peptides flg22 rep2	Peptides flg22 rep3	Peptides MSP1 rep1	Peptides MSP1 rep2	Peptides MSP1 rep3	Razor + unique peptides control rep1	Razor + unique peptides control rep2	Razor + unique peptides control rep3	Razor + unique peptides flg22 rep1	Razor + unique peptides flg22 rep2	Razor + unique peptides flg22 rep3	Razor + unique peptides MSP1 rep1	Razor + unique peptides MSP1 rep2	Razor + unique peptides MSP1 rep3	Unique peptides control rep1	Unique peptides control rep2	Unique peptides control rep3	Unique peptides flg22 rep1	Unique peptides flg22 rep2	Unique peptides flg22 rep3	Unique peptides MSP1 rep1	Unique peptides MSP1 rep2	Unique peptides MSP1 rep3	Sequence coverage [%]	Unique + razor sequence coverage [%]	Unique sequence coverage [%]	Mol. weight [kDa]	Sequence length	Sequence lengths	Fraction average	Fraction 1	Fraction 2	Fraction 3	Q-value	Score	Identification type control rep1
ChrSy.fgenesh.mRNA.28	ChrSy.fgenesh.mRNA.28	6	6	6	>ChrSy.fgenesh.mRNA.28 protein|expressed protein	1	6	6	6	5	6	5	3	5	5	4	5	5	5	6	5	3	5	5	4	5	5	5	6	5	3	5	5	4	5	5	14.9	14.9	14.9	60.073	557	557	1.95	18	41	14	0	42.66	By MS/MS
ChrSy.fgenesh.mRNA.37	ChrSy.fgenesh.mRNA.37	3	3	2	>ChrSy.fgenesh.mRNA.37 protein|expressed protein	1	3	3	2	2	3	3	2	2	2	1	1	2	2	3	3	2	2	2	1	1	2	2	2	2	2	2	2	0	1	2	3.8	3.8	2.7	87.475	806	806	3			23	0.0002845	4.2277	By matching
ChrSy.fgenesh.mRNA.49	ChrSy.fgenesh.mRNA.49	1	1	1	>ChrSy.fgenesh.mRNA.49 protein|expressed protein	1	1	1	1	0	0	0	1	0	0	0	0	0	0	0	0	1	0	0	0	0	0	0	0	0	1	0	0	0	0	0	2.1	2.1	2.1	104.83	973	973	2.67		1	2	0	16.2	By matching
ChrSy.fgenesh.mRNA.69	ChrSy.fgenesh.mRNA.69	2	1	1	>ChrSy.fgenesh.mRNA.69 protein|expressed protein	1	2	1	1	2	2	2	2	2	2	2	2	2	1	1	1	1	1	1	1	1	1	1	1	1	1	1	1	1	1	1	2.3	1.6	1.6	111.75	1029	1029	2.16	6	15	11	0	4.7854	By MS/MS
ChrSy.fgenesh.mRNA.86	ChrSy.fgenesh.mRNA.86	9	9	9	>ChrSy.fgenesh.mRNA.86 protein|expressed protein	1	9	9	9	6	6	7	4	5	7	4	6	7	6	6	7	4	5	7	4	6	7	6	6	7	4	5	7	4	6	7	54.2	54.2	54.2	21.99	203	203	1.64	54	36	16	0	187.3	By MS/MS
ChrUn.fgenesh.mRNA.96;LOC_Os06g11260.1;LOC_Os06g11280.1;LOC_Os06g11290.1;LOC_Os06g11240.1	ChrUn.fgenesh.mRNA.96	13;1;1;1;1	13;1;1;1;1	12;0;0;0;0	>ChrUn.fgenesh.mRNA.96 protein|expressed protein	5	13	13	12	7	8	9	10	10	9	9	10	9	7	8	9	10	10	9	9	10	9	6	7	8	9	9	8	8	9	8	51.2	51.2	48.8	37.037	338	338;126;378;380;380	2.18	35	58	63	0	80.203	By MS/MS
CON__P00761	CON__P00761	5	5	5	>P00761 SWISS-PROT:P00761|TRYP_PIG Trypsin - Sus scrofa (Pig).	1	5	5	5	4	3	5	5	5	5	5	4	4	4	3	5	5	5	5	5	4	4	4	3	5	5	5	5	5	4	4	30.7	30.7	30.7	24.409	231	231	1.9	35	39	25	0	27.376	By MS/MS
CON__P02533	CON__P02533	6	4	1	>P02533 SWISS-PROT:P02533 Tax_Id=9606 Gene_Symbol=KRT14 Keratin, type I cytoskeletal 14	1	6	4	1	2	6	2	2	2	4	3	2	2	0	4	0	0	0	2	1	1	0	0	1	0	0	0	0	0	0	0	14.4	10.6	3.2	51.621	472	472	1.83	3	8	1	0	9.2636	By matching
CON__P48668;CON__P04259;CON__P02538;CON__P13647;CON__Q8VED5;CON__Q5XKE5;CON__O95678;CON__Q9DCV7;CON__Q3KNV1;CON__P08729;CON__P05787;CON__Q14CN4-1;CON__Q6IME9;CON__Q3SY84;CON__Q7RTS7;CON__Q32MB2;CON__Q9NSB2;CON__Q6ISB0;CON__P12035;CON__Q01546;CON__Q3TTY5	CON__P48668;CON__P04259;CON__P02538;CON__P13647	6;6;6;3;2;2;2;1;1;1;1;1;1;1;1;1;1;1;1;1;1	4;4;4;1;0;0;0;0;0;0;0;0;0;0;0;0;0;0;0;0;0	4;4;4;1;0;0;0;0;0;0;0;0;0;0;0;0;0;0;0;0;0	>P48668 SWISS-PROT:P48668 Tax_Id=9606 Gene_Symbol=KRT6C Keratin, type II cytoskeletal 6C;>P04259 SWISS-PROT:P04259 Tax_Id=9606 Gene_Symbol=KRT6B Keratin, type II cytoskeletal 6B;>P02538 SWISS-PROT:P02538 Tax_Id=9606 Gene_Symbol=KRT6A Keratin, type II cytos	21	6	4	4	3	6	2	1	2	2	3	2	1	1	4	0	0	0	0	1	0	0	1	4	0	0	0	0	1	0	0	13.3	9.6	9.6	60.024	564	564;564;564;590;531;535;551;457;469;469;483;511;520;523;529;540;600;600;629;638;707	2.12	1	5	2	0	5.8023	By matching
CON__P04264;CON__ENSEMBL:ENSBTAP00000038253	CON__P04264	18;4	18;4	16;3	>P04264 SWISS-PROT:P04264 Tax_Id=9606 Gene_Symbol=KRT1 Keratin, type II cytoskeletal 1	2	18	18	16	7	14	8	16	6	11	10	8	11	7	14	8	16	6	11	10	8	11	5	12	6	14	4	9	8	6	9	31.7	31.7	28	66.017	644	644;606	1.67	55	73	10	0	79.869	By MS/MS
CON__P13645;CON__P02535-1;CON__P08730-1;CON__Q7Z3Z0;CON__Q7Z3Y8;CON__Q148H6;CON__Q7Z3Y7;CON__ENSEMBL:ENSP00000377550;CON__Q7Z3Y9;CON__Q9Z2K1;CON__Q3ZAW8;CON__Q99456	CON__P13645	9;4;2;2;2;2;2;1;1;1;1;1	9;4;2;2;2;2;2;1;1;1;1;1	6;2;0;1;1;1;1;0;0;0;0;0	>P13645 SWISS-PROT:P13645 Tax_Id=9606 Gene_Symbol=KRT10 Keratin, type I cytoskeletal 10	12	9	9	6	6	8	6	9	6	7	6	5	6	6	8	6	9	6	7	6	5	6	3	5	3	6	3	4	3	3	3	17.4	17.4	12.3	59.51	593	593;570;437;450;459;464;486;420;468;469;474;494	2.14	21	41	34	0	22.87	By MS/MS
CON__P35527	CON__P35527	11	11	11	>P35527 SWISS-PROT:P35527 Tax_Id=9606 Gene_Symbol=KRT9 Keratin, type I cytoskeletal 9	1	11	11	11	4	8	2	11	1	7	2	5	8	4	8	2	11	1	7	2	5	8	4	8	2	11	1	7	2	5	8	26.3	26.3	26.3	62.129	623	623	2.11	14	21	20	0	80.691	By matching
CON__P35908;CON__Q9R0H5;CON__Q6NXH9;CON__Q6IFZ6	CON__P35908	6;2;2;2	5;1;1;1	3;0;0;0	>P35908 SWISS-PROT:P35908 Tax_Id=9606 Gene_Symbol=KRT2 Keratin, type II cytoskeletal 2 epidermal	4	6	5	3	3	4	4	4	4	6	4	5	3	2	3	3	3	3	5	3	4	2	0	1	1	2	1	3	1	2	1	9.9	8.1	4.8	65.865	645	645;524;539;572	1.84	13	18	7	0	11.682	By MS/MS
LOC_Os01g01040.4;LOC_Os01g01040.3;LOC_Os01g01040.2;LOC_Os01g01040.1	LOC_Os01g01040.4;LOC_Os01g01040.3;LOC_Os01g01040.2;LOC_Os01g01040.1	1;1;1;1	1;1;1;1	1;1;1;1	>LOC_Os01g01040.4 protein|expressed protein;>LOC_Os01g01040.3 protein|expressed protein;>LOC_Os01g01040.2 protein|expressed protein;>LOC_Os01g01040.1 protein|expressed protein	4	1	1	1	0	1	0	0	0	0	0	0	0	0	1	0	0	0	0	0	0	0	0	1	0	0	0	0	0	0	0	3.8	3.8	3.8	43.559	394	394;524;524;524	3			1	0.0020624	2.8881	By matching
LOC_Os01g01060.1	LOC_Os01g01060.1	7	7	1	>LOC_Os01g01060.1 protein|40S ribosomal protein S5, putative, expressed	1	7	7	1	5	5	7	7	5	7	5	5	7	5	5	7	7	5	7	5	5	7	0	0	1	1	0	1	0	0	1	35.5	35.5	6	22.226	200	200	2.25	27	39	58	0	45.698	By MS/MS
LOC_Os01g01080.1;LOC_Os01g01080.3;LOC_Os01g01080.2	LOC_Os01g01080.1;LOC_Os01g01080.3;LOC_Os01g01080.2	8;4;4	8;4;4	8;4;4	>LOC_Os01g01080.1 protein|decarboxylase, putative, expressed;>LOC_Os01g01080.3 protein|decarboxylase, putative, expressed;>LOC_Os01g01080.2 protein|decarboxylase, putative, expressed	3	8	8	8	7	4	6	5	5	7	7	4	6	7	4	6	5	5	7	7	4	6	7	4	6	5	5	7	7	4	6	18.9	18.9	18.9	58.271	539	539;388;388	1.99	22	30	21	0	36.304	By MS/MS
LOC_Os01g01120.1	LOC_Os01g01120.1	17	17	17	>LOC_Os01g01120.1 protein|enolase-phosphatase E1, putative, expressed	1	17	17	17	9	12	13	15	9	13	12	10	13	9	12	13	15	9	13	12	10	13	9	12	13	15	9	13	12	10	13	64.4	64.4	64.4	33.825	309	309	2.12	73	94	105	0	255.8	By MS/MS
LOC_Os01g01150.3;LOC_Os01g01150.2;LOC_Os01g01150.1	LOC_Os01g01150.3;LOC_Os01g01150.2;LOC_Os01g01150.1	1;1;1	1;1;1	1;1;1	>LOC_Os01g01150.3 protein|RNA recognition motif, putative, expressed;>LOC_Os01g01150.2 protein|RNA recognition motif, putative, expressed;>LOC_Os01g01150.1 protein|RNA recognition motif, putative, expressed	3	1	1	1	1	1	1	0	0	1	0	1	1	1	1	1	0	0	1	0	1	1	1	1	1	0	0	1	0	1	1	1.7	1.7	1.7	106.32	978	978;978;978	2.86		1	6	0	4.595	By matching
LOC_Os01g01280.1	LOC_Os01g01280.1	4	4	4	>LOC_Os01g01280.1 protein|expressed protein	1	4	4	4	3	1	3	2	1	2	3	3	4	3	1	3	2	1	2	3	3	4	3	1	3	2	1	2	3	3	4	31.5	31.5	31.5	27.041	257	257	1.79	11	18	4	0	20.906	By MS/MS
LOC_Os01g01302.1	LOC_Os01g01302.1	13	13	13	>LOC_Os01g01302.1 protein|shikimate kinase, putative, expressed	1	13	13	13	11	7	10	9	7	8	8	8	10	11	7	10	9	7	8	8	8	10	11	7	10	9	7	8	8	8	10	45.4	45.4	45.4	29.617	269	269	1.88	47	77	29	0	132.33	By MS/MS
LOC_Os01g01307.1;LOC_Os01g01307.2	LOC_Os01g01307.1;LOC_Os01g01307.2	6;5	6;5	6;5	>LOC_Os01g01307.1 protein|translocon-associated protein beta domain containing protein, expressed;>LOC_Os01g01307.2 protein|translocon-associated protein beta domain containing protein, expressed	2	6	6	6	5	5	5	4	5	5	5	5	6	5	5	5	4	5	5	5	5	6	5	5	5	4	5	5	5	5	6	33.2	33.2	33.2	22.532	205	205;157	2.03	22	41	25	0	25.649	By MS/MS
LOC_Os01g01340.1;LOC_Os01g01340.2	LOC_Os01g01340.1	3;1	3;1	3;1	>LOC_Os01g01340.1 protein|light-induced protein 1-like, putative, expressed	2	3	3	3	3	1	3	2	3	3	1	3	3	3	1	3	2	3	3	1	3	3	3	1	3	2	3	3	1	3	3	36.7	36.7	36.7	13.317	128	128;110	1.48	44	29	4	0	36.097	By MS/MS
LOC_Os01g01450.2;LOC_Os01g01450.1	LOC_Os01g01450.2;LOC_Os01g01450.1	7;7	6;6	6;6	>LOC_Os01g01450.2 protein|stress responsive protein, putative, expressed;>LOC_Os01g01450.1 protein|stress responsive protein, putative, expressed	2	7	6	6	5	5	6	4	5	5	4	5	6	4	4	5	3	4	4	3	4	5	4	4	5	3	4	4	3	4	5	42.9	34.7	34.7	30.146	268	268;291	1.77	25	35	9	0	27.258	By MS/MS
LOC_Os01g01650.1	LOC_Os01g01650.1	20	20	17	>LOC_Os01g01650.1 protein|isoflavone reductase homolog IRL, putative, expressed	1	20	20	17	18	18	19	18	18	17	20	16	16	18	18	19	18	18	17	20	16	16	15	15	16	15	15	14	17	13	13	71.7	71.7	58.2	34.305	318	318	2.21	97	166	193	0	185.9	By MS/MS
LOC_Os01g01660.1	LOC_Os01g01660.1	15	12	12	>LOC_Os01g01660.1 protein|isoflavone reductase, putative, expressed	1	15	12	12	14	13	13	10	13	13	15	13	13	11	10	10	7	10	10	12	10	10	11	10	10	7	10	10	12	10	10	69.1	55.4	55.4	33.501	314	314	2.2	53	69	97	0	323.31	By MS/MS
LOC_Os01g01710.1;LOC_Os01g01710.2	LOC_Os01g01710.1	23;11	23;11	23;11	>LOC_Os01g01710.1 protein|1-deoxy-D-xylulose 5-phosphate reductoisomerase, chloroplast precursor, putative, expressed	2	23	23	23	12	19	20	14	19	20	15	18	20	12	19	20	14	19	20	15	18	20	12	19	20	14	19	20	15	18	20	56.9	56.9	56.9	51.473	473	473;351	1.93	120	119	97	0	141.94	By MS/MS
LOC_Os01g01790.1;LOC_Os01g01790.2	LOC_Os01g01790.1;LOC_Os01g01790.2	9;8	9;8	9;8	>LOC_Os01g01790.1 protein|expressed protein;>LOC_Os01g01790.2 protein|expressed protein	2	9	9	9	7	5	7	3	5	6	5	6	6	7	5	7	3	5	6	5	6	6	7	5	7	3	5	6	5	6	6	20.4	20.4	20.4	68.143	627	627;596	2.38	12	18	38	0	30.306	By MS/MS
LOC_Os01g01830.1	LOC_Os01g01830.1	3	3	3	>LOC_Os01g01830.1 protein|OsPOP1 - Putative Prolyl Oligopeptidase homologue, expressed	1	3	3	3	1	1	3	0	3	1	1	2	2	1	1	3	0	3	1	1	2	2	1	1	3	0	3	1	1	2	2	6.2	6.2	6.2	82.097	730	730	1	14			0	7.864	By matching
LOC_Os01g02020.1;LOC_Os01g02020.3	LOC_Os01g02020.1;LOC_Os01g02020.3	13;11	13;11	13;11	>LOC_Os01g02020.1 protein|acetyl-CoA acetyltransferase, cytosolic, putative, expressed;>LOC_Os01g02020.3 protein|acetyl-CoA acetyltransferase, cytosolic, putative, expressed	2	13	13	13	13	11	12	10	11	12	7	12	11	13	11	12	10	11	12	7	12	11	13	11	12	10	11	12	7	12	11	44.2	44.2	44.2	42.991	416	416;372	2.22	44	40	80	0	100.29	By MS/MS
LOC_Os01g02080.1	LOC_Os01g02080.1	12	12	12	>LOC_Os01g02080.1 protein|peptidyl-prolyl cis-trans isomerase, putative, expressed	1	12	12	12	12	11	12	12	12	12	11	11	12	12	11	12	12	12	12	11	11	12	12	11	12	12	12	12	11	11	12	58.6	58.6	58.6	31.411	304	304	1.84	103	106	59	0	172.89	By MS/MS
LOC_Os01g02090.1;LOC_Os01g02090.2	LOC_Os01g02090.1;LOC_Os01g02090.2	6;4	6;4	4;3	>LOC_Os01g02090.1 protein|expressed protein;>LOC_Os01g02090.2 protein|expressed protein	2	6	6	4	6	4	5	5	6	5	6	6	6	6	4	5	5	6	5	6	6	6	4	2	3	3	4	3	4	4	4	11	11	7.4	65.306	620	620;468	1.93	39	10	33	0	14.593	By MS/MS
LOC_Os01g02870.1	LOC_Os01g02870.1	1	1	1	>LOC_Os01g02870.1 protein|auxin-induced protein 5NG4, putative, expressed	1	1	1	1	0	1	1	1	0	1	0	0	1	0	1	1	1	0	1	0	0	1	0	1	1	1	0	1	0	0	1	4.8	4.8	4.8	40.615	374	374	1.43	4	3		0.0013144	3.1351	By matching
LOC_Os01g02880.1	LOC_Os01g02880.1	15	14	14	>LOC_Os01g02880.1 protein|fructose-bisphospate aldolase isozyme, putative, expressed	1	15	14	14	15	13	14	10	12	13	14	11	13	14	12	13	9	11	12	13	10	12	14	12	13	9	11	12	13	10	12	46.6	44.6	44.6	41.994	388	388	2.01	46	83	47	0	99.304	By MS/MS
LOC_Os01g03020.1;LOC_Os01g03020.2	LOC_Os01g03020.1;LOC_Os01g03020.2	28;22	28;22	28;22	>LOC_Os01g03020.1 protein|tRNA synthetase class I, putative, expressed;>LOC_Os01g03020.2 protein|tRNA synthetase class I, putative, expressed	2	28	28	28	19	19	22	16	23	20	17	17	21	19	19	22	16	23	20	17	17	21	19	19	22	16	23	20	17	17	21	38.1	38.1	38.1	107.17	946	946;833	2.29	60	108	153	0	169.88	By MS/MS
LOC_Os01g03040.1	LOC_Os01g03040.1	5	5	5	>LOC_Os01g03040.1 protein|expressed protein	1	5	5	5	5	5	5	3	5	5	3	5	4	5	5	5	3	5	5	3	5	4	5	5	5	3	5	5	3	5	4	21.7	21.7	21.7	27.538	254	254	2.01	16	34	17	0	17.419	By MS/MS
LOC_Os01g03070.2;LOC_Os01g03070.1	LOC_Os01g03070.2;LOC_Os01g03070.1	3;3	3;3	3;3	>LOC_Os01g03070.2 protein|transposon protein, putative, unclassified, expressed;>LOC_Os01g03070.1 protein|transposon protein, putative, unclassified, expressed	2	3	3	3	0	1	2	2	1	2	1	2	2	0	1	2	2	1	2	1	2	2	0	1	2	2	1	2	1	2	2	6.3	6.3	6.3	113.64	984	984;986	2.22	7		11	0	4.7056	By matching
LOC_Os01g03144.1	LOC_Os01g03144.1	4	4	4	>LOC_Os01g03144.1 protein|white-brown complex homolog protein 7, putative, expressed	1	4	4	4	4	2	4	3	3	3	4	3	4	4	2	4	3	3	3	4	3	4	4	2	4	3	3	3	4	3	4	8.8	8.8	8.8	73.368	668	668	1.91	10	15	7	0	25.884	By MS/MS
LOC_Os01g03340.1	LOC_Os01g03340.1	6	6	6	>LOC_Os01g03340.1 protein|BBTI4 - Bowman-Birk type bran trypsin inhibitor precursor, expressed	1	6	6	6	0	0	0	0	3	1	0	5	6	0	0	0	0	3	1	0	5	6	0	0	0	0	3	1	0	5	6	31.1	31.1	31.1	27.735	251	251	1.74	9	6	4	0	13.186	By matching
LOC_Os01g03390.1	LOC_Os01g03390.1	2	2	2	>LOC_Os01g03390.1 protein|BBTI7 - Bowman-Birk type bran trypsin inhibitor precursor, expressed	1	2	2	2	2	0	2	1	2	1	2	2	2	2	0	2	1	2	1	2	2	2	2	0	2	1	2	1	2	2	2	13.5	13.5	13.5	20.103	185	185	1.53	8	9		0	5.6954	By MS/MS
LOC_Os01g03510.1	LOC_Os01g03510.1	19	19	19	>LOC_Os01g03510.1 protein|WD domain, G-beta repeat domain containing protein, expressed	1	19	19	19	15	12	14	14	12	12	12	10	12	15	12	14	14	12	12	12	10	12	15	12	14	14	12	12	12	10	12	42.6	42.6	42.6	66.282	610	610	2.26	30	66	74	0	92.595	By MS/MS
LOC_Os01g03549.1	LOC_Os01g03549.1	10	10	10	>LOC_Os01g03549.1 protein|multi-copper oxidase type I family protein, putative, expressed	1	10	10	10	8	6	7	8	7	8	8	7	7	8	6	7	8	7	8	8	7	7	8	6	7	8	7	8	8	7	7	24.9	24.9	24.9	65.838	598	598	2.09	32	21	40	0	55.059	By MS/MS
LOC_Os01g03650.1	LOC_Os01g03650.1	8	8	8	>LOC_Os01g03650.1 protein|sufB/sufD domain containing protein, putative, expressed	1	8	8	8	3	6	5	5	7	7	3	7	8	3	6	5	5	7	7	3	7	8	3	6	5	5	7	7	3	7	8	26.8	26.8	26.8	51.614	482	482	2.27	16	25	37	0	33.524	By matching
LOC_Os01g03730.1	LOC_Os01g03730.1	3	3	3	>LOC_Os01g03730.1 protein|nuclease PA3, putative, expressed	1	3	3	3	3	1	1	2	2	3	2	2	3	3	1	1	2	2	3	2	2	3	3	1	1	2	2	3	2	2	3	15.9	15.9	15.9	35.099	308	308	2.38	3	7	11	0	8.4501	By MS/MS
LOC_Os01g03760.1;LOC_Os01g03760.2	LOC_Os01g03760.1;LOC_Os01g03760.2	10;9	10;9	10;9	>LOC_Os01g03760.1 protein|expressed protein;>LOC_Os01g03760.2 protein|expressed protein	2	10	10	10	8	6	7	3	6	5	6	6	3	8	6	7	3	6	5	6	6	3	8	6	7	3	6	5	6	6	3	24.2	24.2	24.2	63.316	586	586;509	1.74	24	20	10	0	33.883	By MS/MS
LOC_Os01g03950.1	LOC_Os01g03950.1	9	9	9	>LOC_Os01g03950.1 protein|glycosyl hydrolase, family 31, putative, expressed	1	9	9	9	6	6	9	4	6	7	3	6	7	6	6	9	4	6	7	3	6	7	6	6	9	4	6	7	3	6	7	13.9	13.9	13.9	102.97	932	932	2.45	9	20	40	0	38.672	By MS/MS
LOC_Os01g04190.4;LOC_Os01g04190.3;LOC_Os01g04190.2;LOC_Os01g04190.1	LOC_Os01g04190.4;LOC_Os01g04190.3;LOC_Os01g04190.2;LOC_Os01g04190.1	2;2;2;2	2;2;2;2	2;2;2;2	>LOC_Os01g04190.4 protein|transporter family protein, putative, expressed;>LOC_Os01g04190.3 protein|transporter family protein, putative, expressed;>LOC_Os01g04190.2 protein|transporter family protein, putative, expressed;>LOC_Os01g04190.1 protein|transpor	4	2	2	2	1	2	2	1	2	1	1	2	2	1	2	2	1	2	1	1	2	2	1	2	2	1	2	1	1	2	2	8	8	8	41.409	398	398;550;559;559	2.14	6		8	0	5.2396	By matching
LOC_Os01g04200.2;LOC_Os01g04200.1;LOC_Os01g04200.4;LOC_Os01g04200.3	LOC_Os01g04200.2;LOC_Os01g04200.1;LOC_Os01g04200.4;LOC_Os01g04200.3	4;4;3;3	4;4;3;3	4;4;3;3	>LOC_Os01g04200.2 protein|metallo-beta-lactamase family protein, putative, expressed;>LOC_Os01g04200.1 protein|metallo-beta-lactamase family protein, putative, expressed;>LOC_Os01g04200.4 protein|metallo-beta-lactamase family protein, putative, expressed;>	4	4	4	4	1	4	4	3	4	4	3	4	4	1	4	4	3	4	4	3	4	4	1	4	4	3	4	4	3	4	4	13.1	13.1	13.1	53.384	489	489;526;382;382	2.03	8	19	9	0	14.964	By matching
LOC_Os01g04350.1	LOC_Os01g04350.1	2	2	2	>LOC_Os01g04350.1 protein|hsp20/alpha crystallin family protein, putative, expressed	1	2	2	2	2	2	2	1	2	2	1	1	2	2	2	2	1	2	2	1	1	2	2	2	2	1	2	2	1	1	2	23.5	23.5	23.5	17.892	166	166	1.87	8	1	6	0	6.1802	By MS/MS
LOC_Os01g04360.1;LOC_Os01g04380.1;LOC_Os01g04370.1	LOC_Os01g04360.1;LOC_Os01g04380.1;LOC_Os01g04370.1	2;2;2	2;2;2	2;2;2	>LOC_Os01g04360.1 protein|hsp20/alpha crystallin family protein, putative, expressed;>LOC_Os01g04380.1 protein|hsp20/alpha crystallin family protein, putative, expressed;>LOC_Os01g04370.1 protein|hsp20/alpha crystallin family protein, putative, expressed	3	2	2	2	0	0	0	2	0	0	0	0	0	0	0	0	2	0	0	0	0	0	0	0	0	2	0	0	0	0	0	13.4	13.4	13.4	16.904	149	149;150;150	2.2	2	4	4	0	5.4031	By matching
LOC_Os01g04630.1	LOC_Os01g04630.1	8	8	8	>LOC_Os01g04630.1 protein|muconate cycloisomerase, putative, expressed	1	8	8	8	6	7	8	5	6	7	5	7	8	6	7	8	5	6	7	5	7	8	6	7	8	5	6	7	5	7	8	34.8	34.8	34.8	46.63	446	446	2.09	29	22	37	0	57.722	By MS/MS
LOC_Os01g04640.1	LOC_Os01g04640.1	2	2	2	>LOC_Os01g04640.1 protein|reticulon domain containing protein, putative, expressed	1	2	2	2	2	2	2	1	2	2	1	2	2	2	2	2	1	2	2	1	2	2	2	2	2	1	2	2	1	2	2	6.1	6.1	6.1	23.933	213	213	2.96		1	25	0.0023071	2.818	By MS/MS
LOC_Os01g04650.1	LOC_Os01g04650.1	4	4	4	>LOC_Os01g04650.1 protein|PB1 domain containing protein, expressed	1	4	4	4	2	2	3	2	2	3	1	3	3	2	2	3	2	2	3	1	3	3	2	2	3	2	2	3	1	3	3	7.5	7.5	7.5	70.368	671	671	2.25	3	18	11	0	6.5908	By MS/MS
LOC_Os01g04730.1	LOC_Os01g04730.1	9	1	1	>LOC_Os01g04730.1 protein|ribosomal protein L24, putative, expressed	1	9	1	1	6	7	7	5	6	6	6	6	7	1	1	1	0	1	1	0	1	1	1	1	1	0	1	1	0	1	1	40.8	7.6	7.6	17.471	157	157	1.82	3	7	1	0.0020758	2.9685	By matching
LOC_Os01g04814.4;LOC_Os01g04814.3;LOC_Os01g04814.1;LOC_Os01g04840.1;LOC_Os02g06490.1	LOC_Os01g04814.4;LOC_Os01g04814.3;LOC_Os01g04814.1	10;10;10;3;1	10;10;10;3;1	10;10;10;3;1	>LOC_Os01g04814.4 protein|vacuolar protein sorting-associating protein 4B, putative, expressed;>LOC_Os01g04814.3 protein|vacuolar protein sorting-associating protein 4B, putative, expressed;>LOC_Os01g04814.1 protein|vacuolar protein sorting-associating pro	5	10	10	10	7	6	10	6	6	8	5	7	8	7	6	10	6	6	8	5	7	8	7	6	10	6	6	8	5	7	8	35.6	35.6	35.6	44.171	399	399;408;433;448;433	1.96	17	43	14	0	26.491	By MS/MS
LOC_Os01g04900.2;LOC_Os01g04900.1;LOC_Os01g04900.3	LOC_Os01g04900.2;LOC_Os01g04900.1;LOC_Os01g04900.3	7;7;5	7;7;5	7;7;5	>LOC_Os01g04900.2 protein|peptidase M50 family protein, putative, expressed;>LOC_Os01g04900.1 protein|peptidase M50 family protein, putative, expressed;>LOC_Os01g04900.3 protein|peptidase M50 family protein, putative, expressed	3	7	7	7	6	4	4	5	4	4	5	5	4	6	4	4	5	4	4	5	5	4	6	4	4	5	4	4	5	5	4	26.8	26.8	26.8	52.297	477	477;546;350	2.23	17	39	39	0	54.384	By MS/MS
LOC_Os01g04950.3;LOC_Os01g04950.2;LOC_Os01g04950.1	LOC_Os01g04950.3;LOC_Os01g04950.2;LOC_Os01g04950.1	4;4;4	4;4;4	4;4;4	>LOC_Os01g04950.3 protein|peptide transporter PTR2, putative, expressed;>LOC_Os01g04950.2 protein|peptide transporter PTR2, putative, expressed;>LOC_Os01g04950.1 protein|peptide transporter PTR2, putative, expressed	3	4	4	4	2	1	3	3	4	2	3	2	2	2	1	3	3	4	2	3	2	2	2	1	3	3	4	2	3	2	2	8.1	8.1	8.1	63.097	580	580;580;580	2.46	4	7	17	0	7.6779	By MS/MS
LOC_Os01g05010.1	LOC_Os01g05010.1	1	1	1	>LOC_Os01g05010.1 protein|mitochondrial glycoprotein, putative, expressed	1	1	1	1	0	0	0	0	0	1	0	1	1	0	0	0	0	0	1	0	1	1	0	0	0	0	0	1	0	1	1	8	8	8	29.436	264	264	2		3		0	4.5952	By matching
LOC_Os01g05060.1	LOC_Os01g05060.1	6	6	6	>LOC_Os01g05060.1 protein|mitochondrial glycoprotein, putative, expressed	1	6	6	6	5	6	6	5	5	6	4	6	6	5	6	6	5	5	6	4	6	6	5	6	6	5	5	6	4	6	6	26.2	26.2	26.2	29.807	275	275	1.99	47	68	46	0	58.413	By MS/MS
LOC_Os01g05080.1;LOC_Os01g05080.2	LOC_Os01g05080.1;LOC_Os01g05080.2	13;8	13;8	13;8	>LOC_Os01g05080.1 protein|thylakoid lumenal protein, putative, expressed;>LOC_Os01g05080.2 protein|thylakoid lumenal protein, putative, expressed	2	13	13	13	9	9	10	9	9	8	11	8	10	9	9	10	9	9	8	11	8	10	9	9	10	9	9	8	11	8	10	64.6	64.6	64.6	20.574	198	198;149	1.87	68	95	42	0	323.31	By MS/MS
LOC_Os01g05490.1;LOC_Os01g05490.2;LOC_Os01g62420.2	LOC_Os01g05490.1;LOC_Os01g05490.2	25;18;2	24;17;1	23;16;0	>LOC_Os01g05490.1 protein|triosephosphate isomerase, cytosolic, putative, expressed;>LOC_Os01g05490.2 protein|triosephosphate isomerase, cytosolic, putative, expressed	3	25	24	23	22	22	22	22	23	22	22	21	21	21	21	21	21	22	21	21	20	20	20	20	20	20	21	20	20	19	19	96	96	92.5	27.063	253	253;189;125	2.07	329	636	430	0	323.31	By MS/MS
LOC_Os01g62230.1;LOC_Os08g38300.1;LOC_Os05g49860.1;LOC_Os01g05970.1;LOC_Os01g05900.1;LOC_Os01g05630.1;LOC_Os01g05610.1;LOC_Os01g06010.1;LOC_Os03g17084.1;LOC_Os05g38560.1	LOC_Os01g62230.1;LOC_Os08g38300.1;LOC_Os05g49860.1;LOC_Os01g05970.1;LOC_Os01g05900.1;LOC_Os01g05630.1;LOC_Os01g05610.1;LOC_Os01g06010.1;LOC_Os03g17084.1	4;4;4;4;4;4;4;4;4;1	4;4;4;4;4;4;4;4;4;1	4;4;4;4;4;4;4;4;4;1	>LOC_Os01g62230.1 protein|Core histone H2A/H2B/H3/H4 domain containing protein, putative, expressed;>LOC_Os08g38300.1 protein|Core histone H2A/H2B/H3/H4 domain containing protein, putative, expressed;>LOC_Os05g49860.1 protein|Core histone H2A/H2B/H3/H4 dom	10	4	4	4	4	1	1	3	3	3	4	4	3	4	1	1	3	3	3	4	4	3	4	1	1	3	3	3	4	4	3	27.3	27.3	27.3	15.366	139	139;150;152;153;153;153;153;155;417;118	1.91	19	24	14	0	15.818	By MS/MS
LOC_Os01g05670.1	LOC_Os01g05670.1	7	7	7	>LOC_Os01g05670.1 protein|3-oxo-5-alpha-steroid 4-dehydrogenase, putative, expressed	1	7	7	7	5	6	7	5	5	6	5	5	6	5	6	7	5	5	6	5	5	6	5	6	7	5	5	6	5	5	6	17.4	17.4	17.4	35.808	310	310	1.97	30	32	27	0	15.471	By MS/MS
LOC_Os01g05800.2;LOC_Os01g05800.1;LOC_Os03g62750.2;LOC_Os03g62750.3;LOC_Os03g62750.4;LOC_Os03g62750.1	LOC_Os01g05800.2;LOC_Os01g05800.1	3;3;1;1;1;1	3;3;1;1;1;1	3;3;1;1;1;1	>LOC_Os01g05800.2 protein|inner membrane protein, putative, expressed;>LOC_Os01g05800.1 protein|inner membrane protein, putative, expressed	6	3	3	3	3	3	3	3	3	3	3	3	3	3	3	3	3	3	3	3	3	3	3	3	3	3	3	3	3	3	3	9.6	9.6	9.6	48.838	459	459;460;355;372;489;510	1.42	58	20	8	0	86.576	By MS/MS
LOC_Os01g05810.1;LOC_Os01g05820.1	LOC_Os01g05810.1	3;1	3;1	3;1	>LOC_Os01g05810.1 protein|gamma-glutamyltranspeptidase 1 precursor, putative, expressed	2	3	3	3	3	3	3	0	3	3	2	3	3	3	3	3	0	3	3	2	3	3	3	3	3	0	3	3	2	3	3	6.9	6.9	6.9	65.529	634	634;563	1.52	15	7	3	0	4.6171	By MS/MS
LOC_Os01g06020.1	LOC_Os01g06020.1	15	15	15	>LOC_Os01g06020.1 protein|aspartyl-tRNA synthetase, putative, expressed	1	15	15	15	11	9	11	8	8	9	10	8	10	11	9	11	8	8	9	10	8	10	11	9	11	8	8	9	10	8	10	42.1	42.1	42.1	42.862	382	382	1.93	47	58	37	0	87.251	By MS/MS
LOC_Os01g06490.2;LOC_Os01g06490.1	LOC_Os01g06490.2;LOC_Os01g06490.1	7;7	7;7	7;7	>LOC_Os01g06490.2 protein|OsSCP1 - Putative Serine Carboxypeptidase homologue, expressed;>LOC_Os01g06490.1 protein|OsSCP1 - Putative Serine Carboxypeptidase homologue, expressed	2	7	7	7	5	6	7	6	7	6	5	6	6	5	6	7	6	7	6	5	6	6	5	6	7	6	7	6	5	6	6	21.4	21.4	21.4	48.865	440	440;471	1.96	29	36	25	0	27.564	By MS/MS
LOC_Os01g06580.1	LOC_Os01g06580.1	3	3	3	>LOC_Os01g06580.1 protein|fasciclin domain containing protein, expressed	1	3	3	3	3	2	3	2	3	3	2	2	3	3	2	3	2	3	3	2	2	3	3	2	3	2	3	3	2	2	3	23.8	23.8	23.8	27.155	269	269	2.34	13	15	34	0	33.121	By MS/MS
LOC_Os01g06600.2;LOC_Os01g06600.1	LOC_Os01g06600.2;LOC_Os01g06600.1	12;12	10;10	10;10	>LOC_Os01g06600.2 protein|glutaryl-CoA dehydrogenase, mitochondrial precursor, putative, expressed;>LOC_Os01g06600.1 protein|glutaryl-CoA dehydrogenase, mitochondrial precursor, putative, expressed	2	12	10	10	9	9	11	8	10	9	9	11	10	7	7	9	6	8	7	7	9	8	7	7	9	6	8	7	7	9	8	48.2	43.9	43.9	39.975	369	369;433	1.93	35	34	28	0	47.844	By MS/MS
LOC_Os01g06660.1	LOC_Os01g06660.1	3	1	1	>LOC_Os01g06660.1 protein|thiamine pyrophosphate enzyme, C-terminal TPP binding domain containing protein, expressed	1	3	1	1	1	1	1	2	1	2	1	1	1	0	0	0	1	0	0	0	0	0	0	0	0	1	0	0	0	0	0	6.5	2.7	2.7	64.139	597	597	3			1	0	6.7659	By matching
LOC_Os01g07070.4;LOC_Os01g07070.3;LOC_Os01g07070.2;LOC_Os01g07070.1	LOC_Os01g07070.4;LOC_Os01g07070.3;LOC_Os01g07070.2;LOC_Os01g07070.1	2;2;2;2	2;2;2;2	2;2;2;2	>LOC_Os01g07070.4 protein|transposon protein, putative, CACTA, En/Spm sub-class, expressed;>LOC_Os01g07070.3 protein|transposon protein, putative, CACTA, En/Spm sub-class, expressed;>LOC_Os01g07070.2 protein|transposon protein, putative, CACTA, En/Spm sub-	4	2	2	2	0	0	1	0	1	2	0	2	1	0	0	1	0	1	2	0	2	1	0	0	1	0	1	2	0	2	1	9	9	9	47.498	499	499;499;499;499	1.43	4	3		0	7.7674	By matching
LOC_Os01g07090.1;LOC_Os06g43510.3;LOC_Os06g43510.2;LOC_Os06g43510.1	LOC_Os01g07090.1	11;1;1;1	11;1;1;1	11;1;1;1	>LOC_Os01g07090.1 protein|5-azacytidine resistance protein azr1, putative, expressed	4	11	11	11	7	4	5	7	7	8	7	5	8	7	4	5	7	7	8	7	5	8	7	4	5	7	7	8	7	5	8	46.2	46.2	46.2	35.426	331	331;308;335;335	2.21	21	13	36	0	60.451	By MS/MS
LOC_Os01g07300.2;LOC_Os01g06740.1	LOC_Os01g07300.2	4;1	4;1	4;1	>LOC_Os01g07300.2 protein|uncharacterized 50.6 kDa protein in the 5region of gyrA and gyrB, putative, expressed	2	4	4	4	4	4	4	3	3	4	2	4	4	4	4	4	3	3	4	2	4	4	4	4	4	3	3	4	2	4	4	16.7	16.7	16.7	28.771	270	270;282	2.62	8	2	37	0	8.4939	By MS/MS
LOC_Os01g07382.1	LOC_Os01g07382.1	2	2	2	>LOC_Os01g07382.1 protein|expressed protein	1	2	2	2	0	2	2	2	2	2	2	2	2	0	2	2	2	2	2	2	2	2	0	2	2	2	2	2	2	2	2	5.5	5.5	5.5	41.936	380	380	2.44	1	7	8	0.00027255	3.6159	By matching
LOC_Os01g07520.1	LOC_Os01g07520.1	12	12	11	>LOC_Os01g07520.1 protein|proline-rich family protein, putative, expressed	1	12	12	11	5	3	4	7	5	5	8	7	6	5	3	4	7	5	5	8	7	6	4	3	4	6	5	5	7	6	6	33.1	33.1	31.4	61.289	580	580	2.34	13	19	36	0	45.612	By MS/MS
LOC_Os01g07530.1	LOC_Os01g07530.1	1	1	1	>LOC_Os01g07530.1 protein|uncharacterized glycosyltransferase, putative, expressed	1	1	1	1	0	1	1	0	1	1	0	1	1	0	1	1	0	1	1	0	1	1	0	1	1	0	1	1	0	1	1	3.6	3.6	3.6	91.911	840	840	1	6			0	7.2818	By matching
LOC_Os01g07760.2;LOC_Os01g07760.1	LOC_Os01g07760.2;LOC_Os01g07760.1	39;39	39;39	31;31	>LOC_Os01g07760.2 protein|phospholipase D, putative, expressed;>LOC_Os01g07760.1 protein|phospholipase D, putative, expressed	2	39	39	31	34	34	32	31	30	30	32	27	31	34	34	32	31	30	30	32	27	31	27	27	25	25	23	23	26	21	24	60.6	60.6	52.3	92.218	812	812;812	2.21	110	248	236	0	279.37	By MS/MS
LOC_Os01g07800.1;LOC_Os01g07800.2	LOC_Os01g07800.1;LOC_Os01g07800.2	3;3	3;3	3;3	>LOC_Os01g07800.1 protein|thiol-disulphide oxidoreductase DCC, putative, expressed;>LOC_Os01g07800.2 protein|thiol-disulphide oxidoreductase DCC, putative, expressed	2	3	3	3	3	1	1	0	1	1	2	0	0	3	1	1	0	1	1	2	0	0	3	1	1	0	1	1	2	0	0	15.8	15.8	15.8	18.05	165	165;194	2.22		7	2	0	4.6929	By MS/MS
LOC_Os01g07810.2;LOC_Os01g07810.1;LOC_Os01g07810.3	LOC_Os01g07810.2;LOC_Os01g07810.1;LOC_Os01g07810.3	5;5;4	5;5;4	4;4;3	>LOC_Os01g07810.2 protein|protein of unknown function domain containing protein, expressed;>LOC_Os01g07810.1 protein|protein of unknown function domain containing protein, expressed;>LOC_Os01g07810.3 protein|protein of unknown function domain containing pr	3	5	5	4	2	3	2	3	2	2	1	2	4	2	3	2	3	2	2	1	2	4	1	2	1	2	1	1	1	1	3	43.5	43.5	35.1	14.092	131	131;152;116	2	8	9	8	0	15.061	By MS/MS
LOC_Os01g07870.1	LOC_Os01g07870.1	6	4	4	>LOC_Os01g07870.1 protein|ABC transporter family protein, putative, expressed	1	6	4	4	3	3	4	2	4	3	5	3	3	1	2	2	1	2	1	3	2	1	1	2	2	1	2	1	3	2	1	4.9	3.7	3.7	164.73	1505	1505	2.33	5		10	0	11.305	By matching
LOC_Os01g07910.1	LOC_Os01g07910.1	22	22	22	>LOC_Os01g07910.1 protein|NADH-cytochrome b5 reductase, putative, expressed	1	22	22	22	17	14	17	15	13	15	16	15	17	17	14	17	15	13	15	16	15	17	17	14	17	15	13	15	16	15	17	66.9	66.9	66.9	33.852	311	311	2.22	48	120	109	0	165.87	By MS/MS
LOC_Os01g07960.3;LOC_Os01g07960.2;LOC_Os01g07960.1	LOC_Os01g07960.3;LOC_Os01g07960.2;LOC_Os01g07960.1	8;8;8	8;8;8	8;8;8	>LOC_Os01g07960.3 protein|acyl-protein thioesterase, putative, expressed;>LOC_Os01g07960.2 protein|acyl-protein thioesterase, putative, expressed;>LOC_Os01g07960.1 protein|acyl-protein thioesterase, putative, expressed	3	8	8	8	4	5	5	6	7	6	5	7	5	4	5	5	6	7	6	5	7	5	4	5	5	6	7	6	5	7	5	44.4	44.4	44.4	26.985	257	257;257;257	2.02	28	28	30	0	85.698	By MS/MS
LOC_Os01g08200.1	LOC_Os01g08200.1	27	27	27	>LOC_Os01g08200.1 protein|ubiquitin carboxyl-terminal hydrolase 14, putative, expressed	1	27	27	27	14	18	22	19	21	24	20	20	21	14	18	22	19	21	24	20	20	21	14	18	22	19	21	24	20	20	21	48.7	48.7	48.7	88.664	794	794	2.41	41	114	175	0	144.99	By MS/MS
LOC_Os01g08270.1;LOC_Os01g08270.4	LOC_Os01g08270.1	14;6	14;6	14;6	>LOC_Os01g08270.1 protein|aminotransferase, classes I and II, domain containing protein, expressed	2	14	14	14	9	10	10	6	9	10	9	9	10	9	10	10	6	9	10	9	9	10	9	10	10	6	9	10	9	9	10	50.8	50.8	50.8	43.747	394	394;208	2.18	34	33	56	0	47.574	By MS/MS
LOC_Os01g08350.1	LOC_Os01g08350.1	9	3	3	>LOC_Os01g08350.1 protein|ATP synthase subunit alpha, mitochondrial, putative, expressed	1	9	3	3	9	9	9	7	9	9	8	9	9	3	3	3	2	3	3	3	3	3	3	3	3	2	3	3	3	3	3	62.9	18.1	18.1	12.367	116	116	2.3	26	50	69	0	16.663	By MS/MS
LOC_Os01g08410.1	LOC_Os01g08410.1	6	6	6	>LOC_Os01g08410.1 protein|early fruit mRNA, putative, expressed	1	6	6	6	5	1	3	4	3	3	5	3	4	5	1	3	4	3	3	5	3	4	5	1	3	4	3	3	5	3	4	21.1	21.1	21.1	35.283	331	331	2.09	8	24	12	0	27.589	By MS/MS
LOC_Os01g08420.1	LOC_Os01g08420.1	1	1	1	>LOC_Os01g08420.1 protein|EMB2410, putative, expressed	1	1	1	1	0	0	0	1	0	0	0	0	0	0	0	0	1	0	0	0	0	0	0	0	0	1	0	0	0	0	0	1.5	1.5	1.5	112.89	1022	1022	2		1		1	-2	By matching
LOC_Os01g08440.1	LOC_Os01g08440.1	4	4	4	>LOC_Os01g08440.1 protein|UDP-glucoronosyl and UDP-glucosyl transferase domain containing protein, expressed	1	4	4	4	3	3	3	3	2	3	2	3	3	3	3	3	3	2	3	2	3	3	3	3	3	3	2	3	2	3	3	14	14	14	51.582	487	487	1.46	15	10	1	0	10.945	By MS/MS
LOC_Os01g08450.1;LOC_Os05g01490.1;LOC_Os10g31830.1	LOC_Os01g08450.1	10;1;1	7;0;0	2;0;0	>LOC_Os01g08450.1 protein|ras-related protein, putative, expressed	3	10	7	2	9	7	8	4	5	8	6	4	5	7	5	5	2	3	5	4	3	3	2	1	1	1	1	2	1	1	0	47.6	36.9	14.7	27.894	252	252;206;222	1.83	14	27	6	0	31.069	By MS/MS
LOC_Os01g08510.1	LOC_Os01g08510.1	10	10	10	>LOC_Os01g08510.1 protein|MAR-binding filament-like protein 1, putative, expressed	1	10	10	10	4	0	4	2	3	6	0	10	10	4	0	4	2	3	6	0	10	10	4	0	4	2	3	6	0	10	10	15.9	15.9	15.9	84.13	766	766	2	11	20	11	0	31.074	By MS/MS
LOC_Os01g08560.2;LOC_Os01g08560.1	LOC_Os01g08560.2;LOC_Os01g08560.1	56;56	56;56	45;45	>LOC_Os01g08560.2 protein|DnaK family protein, putative, expressed;>LOC_Os01g08560.1 protein|DnaK family protein, putative, expressed	2	56	56	45	36	46	46	43	38	41	39	37	45	36	46	46	43	38	41	39	37	45	29	37	38	34	30	34	31	30	36	58.9	58.9	49.3	93.107	845	845;845	2.02	265	429	287	0	323.31	By MS/MS
LOC_Os01g08660.1	LOC_Os01g08660.1	2	2	2	>LOC_Os01g08660.1 protein|aquaporin protein, putative, expressed	1	2	2	2	2	2	2	1	2	2	0	2	2	2	2	2	1	2	2	0	2	2	2	2	2	1	2	2	0	2	2	7.7	7.7	7.7	26.051	246	246	3			15	0.00053476	3.3863	By MS/MS
LOC_Os01g08860.1;LOC_Os01g08860.2	LOC_Os01g08860.1	3;1	3;1	3;1	>LOC_Os01g08860.1 protein|hsp20/alpha crystallin family protein, putative, expressed	2	3	3	3	2	2	2	2	1	2	2	2	2	2	2	2	2	1	2	2	2	2	2	2	2	2	1	2	2	2	2	39.8	39.8	39.8	18.031	166	166;133	1.81	7	24	1	0	35.935	By MS/MS
LOC_Os01g08930.1	LOC_Os01g08930.1	4	4	4	>LOC_Os01g08930.1 protein|DEAD-box ATP-dependent RNA helicase, putative, expressed	1	4	4	4	3	3	4	1	1	2	0	1	3	3	3	4	1	1	2	0	1	3	3	3	4	1	1	2	0	1	3	9.8	9.8	9.8	67.859	625	625	2.56	4		14	0	11.814	By MS/MS
LOC_Os01g09000.1	LOC_Os01g09000.1	21	21	16	>LOC_Os01g09000.1 protein|glutaminyl-tRNA synthetase, putative, expressed	1	21	21	16	15	17	18	14	18	18	12	19	16	15	17	18	14	18	18	12	19	16	11	13	14	10	14	14	9	14	13	35.8	35.8	31.3	89.902	796	796	2.14	45	110	77	0	76.715	By MS/MS
LOC_Os01g09010.1	LOC_Os01g09010.1	27	27	27	>LOC_Os01g09010.1 protein|transferase family protein, putative, expressed	1	27	27	27	25	24	25	21	23	22	23	19	21	25	24	25	21	23	22	23	19	21	25	24	25	21	23	22	23	19	21	72.8	72.8	72.8	46.166	419	419	2.15	114	166	183	0	177.75	By MS/MS
LOC_Os01g09246.1	LOC_Os01g09246.1	9	9	9	>LOC_Os01g09246.1 protein|glycine-rich protein, putative, expressed	1	9	9	9	3	6	7	5	6	5	6	3	6	3	6	7	5	6	5	6	3	6	3	6	7	5	6	5	6	3	6	8.5	8.5	8.5	152.44	1431	1431	2.16	17	17	27	0	24.651	By MS/MS
LOC_Os01g09300.3;LOC_Os01g09300.2;LOC_Os01g09300.1	LOC_Os01g09300.3;LOC_Os01g09300.2;LOC_Os01g09300.1	2;2;2	2;2;2	2;2;2	>LOC_Os01g09300.3 protein|oxidoreductase, putative, expressed;>LOC_Os01g09300.2 protein|oxidoreductase, putative, expressed;>LOC_Os01g09300.1 protein|oxidoreductase, putative, expressed	3	2	2	2	1	0	0	1	2	2	0	1	2	1	0	0	1	2	2	0	1	2	1	0	0	1	2	2	0	1	2	9.1	9.1	9.1	37.191	329	329;334;361	2.11	4		5	0.0080253	2.2501	By matching
LOC_Os01g09320.1	LOC_Os01g09320.1	3	1	1	>LOC_Os01g09320.1 protein|NADP-dependent malic enzyme, chloroplast precursor, putative, expressed	1	3	1	1	3	2	3	2	2	3	2	3	3	1	0	1	0	0	1	0	1	1	1	0	1	0	0	1	0	1	1	9.5	3	3	69.865	639	639	3			5	1	-2	By matching
LOC_Os01g09430.1	LOC_Os01g09430.1	10	10	10	>LOC_Os01g09430.1 protein|expressed protein	1	10	10	10	7	7	7	6	7	5	5	6	6	7	7	7	6	7	5	5	6	6	7	7	7	6	7	5	5	6	6	41.9	41.9	41.9	36.199	332	332	2.25	20	21	40	0	34.838	By MS/MS
LOC_Os01g09510.1;LOC_Os01g09510.4	LOC_Os01g09510.1;LOC_Os01g09510.4	3;3	3;3	3;3	>LOC_Os01g09510.1 protein|60S acidic ribosomal protein, putative, expressed;>LOC_Os01g09510.4 protein|60S acidic ribosomal protein, putative, expressed	2	3	3	3	0	0	0	0	1	1	0	3	3	0	0	0	0	1	1	0	3	3	0	0	0	0	1	1	0	3	3	38.6	38.6	38.6	11.607	114	114;125	1.11	8	1		0	21.705	By matching
LOC_Os01g09540.1	LOC_Os01g09540.1	10	10	10	>LOC_Os01g09540.1 protein|HAD superfamily phosphatase, putative, expressed	1	10	10	10	6	6	7	8	6	8	6	6	7	6	6	7	8	6	8	6	6	7	6	6	7	8	6	8	6	6	7	31.7	31.7	31.7	32.968	303	303	2.06	35	46	42	0	61.091	By MS/MS
LOC_Os01g09560.1	LOC_Os01g09560.1	33	33	33	>LOC_Os01g09560.1 protein|mitochondrial-processing peptidase subunit alpha, mitochondrial precursor, putative, expressed	1	33	33	33	25	23	28	24	27	26	25	23	24	25	23	28	24	27	26	25	23	24	25	23	28	24	27	26	25	23	24	82.4	82.4	82.4	53.946	505	505	2	169	160	170	0	323.31	By MS/MS
LOC_Os01g09570.1;LOC_Os05g10650.1;LOC_Os05g44922.1;LOC_Os05g44922.2;LOC_Os06g05860.1;LOC_Os01g53680.1	LOC_Os01g09570.1;LOC_Os05g10650.1;LOC_Os05g44922.1;LOC_Os05g44922.2;LOC_Os06g05860.1;LOC_Os01g53680.1	3;3;3;2;2;2	2;2;2;2;1;1	2;2;2;2;1;1	>LOC_Os01g09570.1 protein|6-phosphofructokinase, putative, expressed;>LOC_Os05g10650.1 protein|6-phosphofructokinase, putative, expressed;>LOC_Os05g44922.1 protein|6-phosphofructokinase, putative, expressed;>LOC_Os05g44922.2 protein|6-phosphofructokinase,	6	3	2	2	1	1	2	1	2	3	0	1	2	0	0	1	0	1	2	0	0	1	0	0	1	0	1	2	0	0	1	7	5.3	5.3	57.84	531	531;542;567;449;558;560	1	5			0.0002727	3.6185	By matching
LOC_Os01g09880.1	LOC_Os01g09880.1	2	2	2	>LOC_Os01g09880.1 protein|harpin-induced protein 1 domain containing protein, expressed	1	2	2	2	2	2	2	1	1	1	2	1	1	2	2	2	1	1	1	2	1	1	2	2	2	1	1	1	2	1	1	11.1	11.1	11.1	29.784	288	288	1.94	9	1	8	0	6.5608	By MS/MS
LOC_Os01g09890.1	LOC_Os01g09890.1	7	7	7	>LOC_Os01g09890.1 protein|translation initiation factor SUI1, putative, expressed	1	7	7	7	5	3	6	5	4	6	3	4	6	5	3	6	5	4	6	3	4	6	5	3	6	5	4	6	3	4	6	41.2	41.2	41.2	21.29	199	199	1.58	29	27	4	0	32.467	By MS/MS
LOC_Os01g10020.1	LOC_Os01g10020.1	12	12	12	>LOC_Os01g10020.1 protein|ectonucleotide pyrophosphatase/phosphodiesterase family member 1, putative, expressed	1	12	12	12	7	5	8	8	8	8	9	7	8	7	5	8	8	8	8	9	7	8	7	5	8	8	8	8	9	7	8	31.7	31.7	31.7	52.198	479	479	2.56	1	46	63	0	42.005	By MS/MS
LOC_Os01g10050.2;LOC_Os01g10050.1	LOC_Os01g10050.2;LOC_Os01g10050.1	8;8	8;8	7;7	>LOC_Os01g10050.2 protein|DEAD-box ATP-dependent RNA helicase, putative, expressed;>LOC_Os01g10050.1 protein|DEAD-box ATP-dependent RNA helicase, putative, expressed	2	8	8	7	3	5	5	2	6	6	1	4	6	3	5	5	2	6	6	1	4	6	2	4	4	1	5	5	0	3	5	21.7	21.7	19.4	54.673	494	494;494	1.69	23	13	9	0	16.589	By matching
LOC_Os01g10210.1	LOC_Os01g10210.1	11	11	11	>LOC_Os01g10210.1 protein|lachrymatory factor synthase, putative, expressed	1	11	11	11	2	6	7	9	5	6	3	6	7	2	6	7	9	5	6	3	6	7	2	6	7	9	5	6	3	6	7	65.3	65.3	65.3	22.935	216	216	2.13	16	28	25	0	35.872	By MS/MS
LOC_Os01g10280.2;LOC_Os01g10280.1;LOC_Os01g10280.4;LOC_Os01g10280.3	LOC_Os01g10280.2;LOC_Os01g10280.1;LOC_Os01g10280.4;LOC_Os01g10280.3	12;12;10;10	12;12;10;10	12;12;10;10	>LOC_Os01g10280.2 protein|phosphoribosylaminoimidazole carboxylase, chloroplast precursor, putative, expressed;>LOC_Os01g10280.1 protein|phosphoribosylaminoimidazole carboxylase, chloroplast precursor, putative, expressed;>LOC_Os01g10280.4 protein|phosphor	4	12	12	12	9	8	9	9	10	9	10	9	9	9	8	9	9	10	9	10	9	9	9	8	9	9	10	9	10	9	9	24.6	24.6	24.6	68.261	629	629;631;539;539	2.2	33	39	59	0	41.673	By MS/MS
LOC_Os01g10290.2;LOC_Os01g10290.1	LOC_Os01g10290.2;LOC_Os01g10290.1	1;1	1;1	1;1	>LOC_Os01g10290.2 protein|autophagy-related protein 3, putative, expressed;>LOC_Os01g10290.1 protein|autophagy-related protein 3, putative, expressed	2	1	1	1	0	0	1	0	0	1	0	0	1	0	0	1	0	0	1	0	0	1	0	0	1	0	0	1	0	0	1	4.7	4.7	4.7	35.582	316	316;316	3			3	0.0063804	2.3309	By matching
LOC_Os01g10350.1	LOC_Os01g10350.1	4	4	4	>LOC_Os01g10350.1 protein|MPPN domain containing protein, expressed	1	4	4	4	1	1	3	2	4	2	3	3	2	1	1	3	2	4	2	3	3	2	1	1	3	2	4	2	3	3	2	16.5	16.5	16.5	35.391	327	327	1.64	12	6	4	0	9.2337	By matching
LOC_Os01g10690.1	LOC_Os01g10690.1	1	1	1	>LOC_Os01g10690.1 protein|POLD3 - Putative DNA polymerase delta complex subunit, expressed	1	1	1	1	1	0	0	1	0	1	1	1	1	1	0	0	1	0	1	1	1	1	1	0	0	1	0	1	1	1	1	4.9	4.9	4.9	55.279	512	512	2.17		5	1	0	7.0322	By MS/MS
LOC_Os06g35730.1;LOC_Os05g11710.1;LOC_Os01g10820.1;LOC_Os02g14059.2;LOC_Os11g31020.1;LOC_Os06g50290.1	LOC_Os06g35730.1;LOC_Os05g11710.1;LOC_Os01g10820.1	6;6;6;2;2;1	6;6;6;2;2;1	1;1;1;0;0;0	>LOC_Os06g35730.1 protein|ribosomal protein L5, putative, expressed;>LOC_Os05g11710.1 protein|ribosomal protein L5, putative, expressed;>LOC_Os01g10820.1 protein|ribosomal protein L5, putative, expressed	6	6	6	1	4	6	6	5	4	4	4	3	4	4	6	6	5	4	4	4	3	4	1	1	1	1	1	1	1	1	1	39.6	39.6	7.7	20.836	182	182;182;182;104;596;901	2.13	18	17	26	0	22.9	By MS/MS
LOC_Os01g10930.1;LOC_Os01g10920.1	LOC_Os01g10930.1	5;1	5;1	5;1	>LOC_Os01g10930.1 protein|peptide-N4-asparagine amidase A, putative, expressed	2	5	5	5	4	4	4	3	4	4	4	4	3	4	4	4	3	4	4	4	4	3	4	4	4	3	4	4	4	4	3	9.8	9.8	9.8	67.646	623	623;616	2.48	8	14	36	0	13.384	By MS/MS
LOC_Os01g10950.1	LOC_Os01g10950.1	8	8	8	>LOC_Os01g10950.1 protein|peptide-N4-asparagine amidase A, putative, expressed	1	8	8	8	7	8	8	8	7	7	5	7	7	7	8	8	8	7	7	5	7	7	7	8	8	8	7	7	5	7	7	23.1	23.1	23.1	62.612	580	580	2.15	26	21	39	0	54.979	By MS/MS
LOC_Os01g10960.1	LOC_Os01g10960.1	6	6	6	>LOC_Os01g10960.1 protein|peptide-N4-asparagine amidase A, putative, expressed	1	6	6	6	5	4	5	4	5	5	6	5	4	5	4	5	4	5	5	6	5	4	5	4	5	4	5	5	6	5	4	13.9	13.9	13.9	65.686	612	612	2.3	14	22	35	0	19.82	By MS/MS
LOC_Os01g11054.1;LOC_Os01g11054.4;LOC_Os01g11054.3;LOC_Os01g11054.2	LOC_Os01g11054.1;LOC_Os01g11054.4;LOC_Os01g11054.3;LOC_Os01g11054.2	4;2;2;2	3;1;1;1	3;1;1;1	>LOC_Os01g11054.1 protein|phosphoenolpyruvate carboxylase, putative, expressed;>LOC_Os01g11054.4 protein|phosphoenolpyruvate carboxylase, putative, expressed;>LOC_Os01g11054.3 protein|phosphoenolpyruvate carboxylase, putative, expressed;>LOC_Os01g11054.2 p	4	4	3	3	2	2	1	3	2	3	0	3	3	1	1	1	3	1	2	0	2	2	1	1	1	3	1	2	0	2	2	5.4	4.5	4.5	114.2	1014	1014;534;534;534	2.54	1	4	8	0	11.664	By matching
LOC_Os01g11230.1;LOC_Os01g11230.2	LOC_Os01g11230.1	11;5	11;5	11;5	>LOC_Os01g11230.1 protein|SOUL heme-binding protein, putative, expressed	2	11	11	11	10	10	11	9	10	11	11	11	11	10	10	11	9	10	11	11	11	11	10	10	11	9	10	11	11	11	11	62.4	62.4	62.4	23.596	218	218;199	1.87	95	105	61	0	257.79	By MS/MS
LOC_Os01g11414.2;LOC_Os01g11414.1	LOC_Os01g11414.2;LOC_Os01g11414.1	5;5	5;5	5;5	>LOC_Os01g11414.2 protein|sodium/calcium exchanger protein, putative, expressed;>LOC_Os01g11414.1 protein|sodium/calcium exchanger protein, putative, expressed	2	5	5	5	2	3	2	1	2	4	2	1	2	2	3	2	1	2	4	2	1	2	2	3	2	1	2	4	2	1	2	11.9	11.9	11.9	47.283	427	427;584	2.96		1	23	0	8.0742	By MS/MS
LOC_Os01g11570.1;LOC_Os09g03490.1	LOC_Os01g11570.1;LOC_Os09g03490.1	5;3	5;3	5;3	>LOC_Os01g11570.1 protein|GDSL-like lipase/acylhydrolase, putative, expressed;>LOC_Os09g03490.1 protein|carboxylic ester hydrolase, putative, expressed	2	5	5	5	3	4	4	1	4	3	3	3	3	3	4	4	1	4	3	3	3	3	3	4	4	1	4	3	3	3	3	25.2	25.2	25.2	26.475	238	238;132	2.4	10	7	28	0	11.733	By MS/MS
LOC_Os01g11620.1;LOC_Os01g11620.2	LOC_Os01g11620.1;LOC_Os01g11620.2	6;5	6;5	5;4	>LOC_Os01g11620.1 protein|GDSL-like lipase/acylhydrolase, putative, expressed;>LOC_Os01g11620.2 protein|GDSL-like lipase/acylhydrolase, putative, expressed	2	6	6	5	4	2	5	2	3	3	2	1	4	4	2	5	2	3	3	2	1	4	3	1	4	1	2	2	1	0	3	20.5	20.5	20.5	38.951	366	366;349	2.19	5	12	10	0	12.921	By MS/MS
LOC_Os01g11650.2;LOC_Os01g11650.1	LOC_Os01g11650.2;LOC_Os01g11650.1	1;1	1;1	1;1	>LOC_Os01g11650.2 protein|GDSL-like lipase/acylhydrolase, putative, expressed;>LOC_Os01g11650.1 protein|GDSL-like lipase/acylhydrolase, putative, expressed	2	1	1	1	1	1	1	1	0	0	1	0	0	1	1	1	1	0	0	1	0	0	1	1	1	1	0	0	1	0	0	5	5	5	38.083	343	343;372	3			8	0.0013123	3.1187	By MS/MS
LOC_Os01g11880.1	LOC_Os01g11880.1	6	6	6	>LOC_Os01g11880.1 protein|DJ-1 family protein, putative, expressed	1	6	6	6	6	2	3	5	3	3	5	3	3	6	2	3	5	3	3	5	3	3	6	2	3	5	3	3	5	3	3	17.3	17.3	17.3	45.305	428	428	1.84	18	7	12	0	25.473	By MS/MS
LOC_Os01g11946.1;LOC_Os01g11946.2	LOC_Os01g11946.1;LOC_Os01g11946.2	8;7	8;7	8;7	>LOC_Os01g11946.1 protein|ABC transporter, ATP-binding protein, putative, expressed;>LOC_Os01g11946.2 protein|ABC transporter, ATP-binding protein, putative, expressed	2	8	8	8	5	8	7	6	5	7	5	6	8	5	8	7	6	5	7	5	6	8	5	8	7	6	5	7	5	6	8	19.1	19.1	19.1	85.758	771	771;562	2.06	34	14	39	0	69.988	By MS/MS
LOC_Os01g11970.1	LOC_Os01g11970.1	3	3	3	>LOC_Os01g11970.1 protein|expressed protein	1	3	3	3	2	2	2	0	3	3	1	2	3	2	2	2	0	3	3	1	2	3	2	2	2	0	3	3	1	2	3	30	30	30	25.38	247	247	2.33	3	16	14	0	14.237	By MS/MS
LOC_Os01g12320.2;LOC_Os01g12320.1;LOC_Os01g12320.3	LOC_Os01g12320.2;LOC_Os01g12320.1;LOC_Os01g12320.3	7;7;5	7;7;5	7;7;5	>LOC_Os01g12320.2 protein|GDSL-like lipase/acylhydrolase, putative, expressed;>LOC_Os01g12320.1 protein|GDSL-like lipase/acylhydrolase, putative, expressed;>LOC_Os01g12320.3 protein|GDSL-like lipase/acylhydrolase, putative, expressed	3	7	7	7	5	5	5	2	4	5	3	5	5	5	5	5	2	4	5	3	5	5	5	5	5	2	4	5	3	5	5	24.2	24.2	24.2	34.708	326	326;379;149	1.92	20	3	17	0	18.186	By MS/MS
LOC_Os01g12390.1	LOC_Os01g12390.1	4	3	3	>LOC_Os01g12390.1 protein|inactive receptor kinase At2g26730 precursor, putative, expressed	1	4	3	3	3	4	4	4	3	4	2	3	3	2	3	3	3	2	3	1	2	2	2	3	3	3	2	3	1	2	2	6.9	5.6	5.6	68.306	641	641	2.78		5	18	0	6.7886	By MS/MS
LOC_Os01g12560.1	LOC_Os01g12560.1	2	2	2	>LOC_Os01g12560.1 protein|3-methyl-2-oxobutanoate hydroxymethyltransferase, putative, expressed	1	2	2	2	1	1	1	1	0	2	2	1	2	1	1	1	1	0	2	2	1	2	1	1	1	1	0	2	2	1	2	6	6	6	37.92	364	364	2.91		1	10	0.0020731	2.9572	By MS/MS
LOC_Os01g12650.1	LOC_Os01g12650.1	2	2	2	>LOC_Os01g12650.1 protein|reticulon domain containing protein, putative, expressed	1	2	2	2	1	1	1	1	1	0	1	0	0	1	1	1	1	1	0	1	0	0	1	1	1	1	1	0	1	0	0	8.6	8.6	8.6	30.538	279	279	3			6	0.00053792	3.4458	By MS/MS
LOC_Os01g12720.1	LOC_Os01g12720.1	4	2	2	>LOC_Os01g12720.1 protein|protein kinase domain containing protein, expressed	1	4	2	2	3	3	4	2	3	3	3	4	2	1	1	2	1	2	1	1	2	1	1	1	2	1	2	1	1	2	1	8.5	5.2	5.2	64.004	597	597	2.5	3		9	0	7.0045	By matching
LOC_Os01g12730.1;LOC_Os01g12730.2	LOC_Os01g12730.1;LOC_Os01g12730.2	8;5	1;1	1;1	>LOC_Os01g12730.1 protein|ras-related protein, putative, expressed;>LOC_Os01g12730.2 protein|ras-related protein, putative, expressed	2	8	1	1	5	6	5	5	6	6	5	6	7	1	1	1	0	1	1	1	1	1	1	1	1	0	1	1	1	1	1	44	11.6	11.6	23.137	207	207;191	1	8			0.00027078	3.5169	By matching
LOC_Os01g12830.1	LOC_Os01g12830.1	22	22	10	>LOC_Os01g12830.1 protein|erythronate-4-phosphate dehydrogenase domain containing protein, expressed	1	22	22	10	15	17	14	14	16	14	19	15	14	15	17	14	14	16	14	19	15	14	8	9	8	7	8	7	10	7	7	76.9	76.9	48.1	34.208	316	316	2.24	70	172	166	0	323.31	By MS/MS
LOC_Os01g12830.2	LOC_Os01g12830.2	14	2	2	>LOC_Os01g12830.2 protein|erythronate-4-phosphate dehydrogenase domain containing protein, expressed	1	14	2	2	8	9	8	9	9	9	10	10	9	1	1	2	2	1	2	1	2	2	1	1	2	2	1	2	1	2	2	36.4	7.6	7.6	34.661	316	316	2.47	1	14	15	0	5.3546	By MS/MS
LOC_Os01g12880.1	LOC_Os01g12880.1	3	2	2	>LOC_Os01g12880.1 protein|VHS and GAT domain containing protein, expressed	1	3	2	2	3	1	1	1	2	1	2	1	1	2	1	1	1	1	1	1	1	1	2	1	1	1	1	1	1	1	1	6.3	4.2	4.2	76.954	711	711	2.18		9	2	0	4.8076	By MS/MS
LOC_Os06g48780.1;LOC_Os01g13080.1	LOC_Os06g48780.1;LOC_Os01g13080.1	3;3	3;3	3;3	>LOC_Os06g48780.1 protein|60S acidic ribosomal protein, putative, expressed;>LOC_Os01g13080.1 protein|60S acidic ribosomal protein, putative, expressed	2	3	3	3	1	3	1	1	2	1	1	3	3	1	3	1	1	2	1	1	3	3	1	3	1	1	2	1	1	3	3	21.8	21.8	21.8	11.894	119	119;119	2.13	3	14	6	0	12.862	By MS/MS
LOC_Os01g13100.3;LOC_Os01g13100.2;LOC_Os01g13100.1	LOC_Os01g13100.3;LOC_Os01g13100.2;LOC_Os01g13100.1	1;1;1	1;1;1	1;1;1	>LOC_Os01g13100.3 protein|KH domain containing protein, putative, expressed;>LOC_Os01g13100.2 protein|KH domain containing protein, putative, expressed;>LOC_Os01g13100.1 protein|KH domain containing protein, putative, expressed	3	1	1	1	1	1	1	1	1	1	0	1	1	1	1	1	1	1	1	0	1	1	1	1	1	1	1	1	0	1	1	5.2	5.2	5.2	49.388	440	440;480;487	3			8	0	5.406	By matching
LOC_Os01g13160.1	LOC_Os01g13160.1	11	11	11	>LOC_Os01g13160.1 protein|expressed protein	1	11	11	11	10	7	10	6	7	10	9	8	9	10	7	10	6	7	10	9	8	9	10	7	10	6	7	10	9	8	9	25.8	25.8	25.8	74.744	693	693	2.16	33	32	52	0	72.562	By MS/MS
LOC_Os01g13190.1	LOC_Os01g13190.1	20	20	20	>LOC_Os01g13190.1 protein|histidinol dehydrogenase, chloroplast precursor, putative, expressed	1	20	20	20	14	14	15	10	12	10	17	12	10	14	14	15	10	12	10	17	12	10	14	14	15	10	12	10	17	12	10	52.9	52.9	52.9	50.566	473	473	2.06	64	94	79	0	191.71	By MS/MS
LOC_Os01g13210.2;LOC_Os01g13210.1	LOC_Os01g13210.2;LOC_Os01g13210.1	1;1	1;1	1;1	>LOC_Os01g13210.2 protein|salt stress root protein RS1, putative, expressed;>LOC_Os01g13210.1 protein|salt stress root protein RS1, putative, expressed	2	1	1	1	0	1	0	0	1	1	0	1	1	0	1	0	0	1	1	0	1	1	0	1	0	0	1	1	0	1	1	12.3	12.3	12.3	21.801	204	204;204	2		7		0.00027778	3.8957	By matching
LOC_Os01g13390.1	LOC_Os01g13390.1	3	3	3	>LOC_Os01g13390.1 protein|expressed protein	1	3	3	3	2	2	3	2	2	2	2	2	3	2	2	3	2	2	2	2	2	3	2	2	3	2	2	2	2	2	3	24.2	24.2	24.2	18.804	178	178	2.05	11	16	13	0	17.576	By MS/MS
LOC_Os01g13420.1	LOC_Os01g13420.1	1	1	1	>LOC_Os01g13420.1 protein|SOUL heme-binding protein, putative, expressed	1	1	1	1	1	1	0	0	0	0	1	1	0	1	1	0	0	0	0	1	1	0	1	1	0	0	0	0	1	1	0	7.9	7.9	7.9	23.878	214	214	2		4		0	5.9543	By MS/MS
LOC_Os01g13430.1	LOC_Os01g13430.1	13	13	13	>LOC_Os01g13430.1 protein|importin-alpha re-exporter, putative, expressed	1	13	13	13	11	10	10	9	10	11	7	10	10	11	10	10	9	10	11	7	10	10	11	10	10	9	10	11	7	10	10	20	20	20	108.36	983	983	1.76	49	42	22	0	126.8	By MS/MS
LOC_Os01g13460.1	LOC_Os01g13460.1	2	2	2	>LOC_Os01g13460.1 protein|helix-loop-helix DNA-binding domain containing protein, expressed	1	2	2	2	2	1	0	0	0	0	1	0	0	2	1	0	0	0	0	1	0	0	2	1	0	0	0	0	1	0	0	5.2	5.2	5.2	66.981	617	617	2.25		3	1	0.0010565	3.2197	By MS/MS
LOC_Os01g13480.1	LOC_Os01g13480.1	4	4	4	>LOC_Os01g13480.1 protein|glutaredoxin, putative, expressed	1	4	4	4	2	2	3	0	4	3	2	2	3	2	2	3	0	4	3	2	2	3	2	2	3	0	4	3	2	2	3	17.6	17.6	17.6	41.822	391	391	1.26	20	7		0	7.5761	By matching
LOC_Os01g13570.2;LOC_Os01g13570.1	LOC_Os01g13570.2;LOC_Os01g13570.1	9;9	9;9	9;9	>LOC_Os01g13570.2 protein|phosphoglycerate mutase, putative, expressed;>LOC_Os01g13570.1 protein|phosphoglycerate mutase, putative, expressed	2	9	9	9	9	5	6	5	7	7	6	4	6	9	5	6	5	7	7	6	4	6	9	5	6	5	7	7	6	4	6	39.1	39.1	39.1	29.612	271	271;303	2.02	15	34	16	0	39.877	By MS/MS
LOC_Os01g13690.2;LOC_Os05g15530.1	LOC_Os01g13690.2	9;1	9;1	9;1	>LOC_Os01g13690.2 protein|ligA, putative, expressed	2	9	9	9	5	7	9	5	7	9	6	8	9	5	7	9	5	7	9	6	8	9	5	7	9	5	7	9	6	8	9	45.5	45.5	45.5	35.612	330	330;340	2.46	17	64	100	0	123.42	By MS/MS
LOC_Os01g13700.1	LOC_Os01g13700.1	7	7	5	>LOC_Os01g13700.1 protein|DNA-binding protein-related, putative, expressed	1	7	7	5	6	6	6	5	6	6	7	7	6	6	6	6	5	6	6	7	7	6	4	4	5	4	5	5	5	5	5	58.2	58.2	46.8	15.181	141	141	2.1	26	57	38	0	43.999	By MS/MS
LOC_Os01g13760.1	LOC_Os01g13760.1	4	3	3	>LOC_Os01g13760.1 protein|dnaJ domain containing protein, expressed	1	4	3	3	2	2	2	2	3	4	0	2	2	2	2	2	2	2	3	0	2	2	2	2	2	2	2	3	0	2	2	14.3	10	10	38.538	349	349	2.94		1	16	0	7.3828	By MS/MS
LOC_Os01g13770.3;LOC_Os01g13770.1;LOC_Os01g13770.2	LOC_Os01g13770.3;LOC_Os01g13770.1	4;4;1	4;4;1	4;4;1	>LOC_Os01g13770.3 protein|DUF250 domain containing protein, putative, expressed;>LOC_Os01g13770.1 protein|DUF250 domain containing protein, putative, expressed	3	4	4	4	3	2	2	2	2	2	4	2	2	3	2	2	2	2	2	4	2	2	3	2	2	2	2	2	4	2	2	17.9	17.9	17.9	32.661	296	296;417;374	2.69	3	4	25	0	27.46	By MS/MS
LOC_Os01g14050.2;LOC_Os01g14050.1	LOC_Os01g14050.2;LOC_Os01g14050.1	2;2	2;2	2;2	>LOC_Os01g14050.2 protein|C2 domain containing protein, putative, expressed;>LOC_Os01g14050.1 protein|C2 domain containing protein, putative, expressed	2	2	2	2	0	1	1	1	1	1	0	1	1	0	1	1	1	1	1	0	1	1	0	1	1	1	1	1	0	1	1	5.9	5.9	5.9	65.598	590	590;674	2.71	1		6	0	4.8102	By matching
LOC_Os01g14580.1	LOC_Os01g14580.1	18	8	8	>LOC_Os01g14580.1 protein|dehydrogenase, putative, expressed	1	18	8	8	14	14	14	14	13	16	11	13	13	7	7	7	6	6	8	6	6	6	7	7	7	6	6	8	6	6	6	40.1	22	22	46.57	414	414	2.65	1	29	59	0	28.647	By MS/MS
LOC_Os01g14670.1	LOC_Os01g14670.1	6	6	4	>LOC_Os01g14670.1 protein|Cupin domain containing protein, expressed	1	6	6	4	5	6	6	6	5	5	3	6	6	5	6	6	6	5	5	3	6	6	3	4	4	4	3	3	1	4	4	44.9	44.9	34.8	23.194	227	227	2.17	21	29	36	0	50.755	By MS/MS
LOC_Os01g14820.1	LOC_Os01g14820.1	3	3	3	>LOC_Os01g14820.1 protein|expressed protein	1	3	3	3	1	1	1	2	2	2	2	3	2	1	1	1	2	2	2	2	3	2	1	1	1	2	2	2	2	3	2	6.7	6.7	6.7	51.548	463	463	2.35	5	1	11	0	5.4711	By MS/MS
LOC_Os01g14860.4;LOC_Os01g14860.3;LOC_Os01g14860.2;LOC_Os01g14860.1;LOC_Os05g04340.1	LOC_Os01g14860.4;LOC_Os01g14860.3;LOC_Os01g14860.2;LOC_Os01g14860.1;LOC_Os05g04340.1	1;1;1;1;1	1;1;1;1;1	1;1;1;1;1	>LOC_Os01g14860.4 protein|CGMC_GSK.1 - CGMC includes CDA, MAPK, GSK3, and CLKC kinases, expressed;>LOC_Os01g14860.3 protein|CGMC_GSK.1 - CGMC includes CDA, MAPK, GSK3, and CLKC kinases, expressed;>LOC_Os01g14860.2 protein|CGMC_GSK.1 - CGMC includes CDA, MA	5	1	1	1	1	1	1	1	1	1	0	1	1	1	1	1	1	1	1	0	1	1	1	1	1	1	1	1	0	1	1	4.2	4.2	4.2	38.571	336	336;408;408;408;411	3			8	0	4.7589	By MS/MS
LOC_Os01g14950.1	LOC_Os01g14950.1	14	11	11	>LOC_Os01g14950.1 protein|importin subunit alpha, putative, expressed	1	14	11	11	11	10	11	10	11	10	12	9	11	9	9	9	9	10	9	9	8	9	9	9	9	9	10	9	9	8	9	40.7	34	34	57.57	526	526	2.05	43	53	51	0	96.577	By MS/MS
LOC_Os01g15010.1	LOC_Os01g15010.1	6	1	1	>LOC_Os01g15010.1 protein|miro, putative, expressed	1	6	1	1	6	6	4	4	5	5	4	5	4	1	1	1	1	1	1	0	1	1	1	1	1	1	1	1	0	1	1	34.7	7.8	7.8	21.944	193	193	2.73		3	8	0.00053505	3.3903	By matching
LOC_Os01g15020.1;LOC_Os01g15020.2	LOC_Os01g15020.1;LOC_Os01g15020.2	37;36	37;36	29;28	>LOC_Os01g15020.1 protein|lissencephaly type-1-like homology motif, putative, expressed;>LOC_Os01g15020.2 protein|lissencephaly type-1-like homology motif, putative, expressed	2	37	37	29	18	25	25	30	28	29	24	22	26	18	25	25	30	28	29	24	22	26	14	20	21	23	23	23	18	18	20	43	43	37.2	125.09	1129	1129;1118	2.27	66	116	158	0	205.76	By MS/MS
LOC_Os01g15120.1	LOC_Os01g15120.1	5	5	5	>LOC_Os01g15120.1 protein|hydrolase, alpha/beta fold family domain containing protein, expressed	1	5	5	5	3	1	3	0	5	3	1	3	4	3	1	3	0	5	3	1	3	4	3	1	3	0	5	3	1	3	4	14.6	14.6	14.6	35.53	322	322	1.64	15	4	6	0	12.539	By MS/MS
LOC_Os01g15600.1	LOC_Os01g15600.1	9	9	9	>LOC_Os01g15600.1 protein|PUR ALPHA-1, putative, expressed	1	9	9	9	8	7	8	8	7	6	7	7	6	8	7	8	8	7	6	7	7	6	8	7	8	8	7	6	7	7	6	46.4	46.4	46.4	33.32	308	308	2.01	36	42	37	0	44.225	By MS/MS
LOC_Os01g15830.1	LOC_Os01g15830.1	2	2	2	>LOC_Os01g15830.1 protein|peroxidase precursor, putative, expressed	1	2	2	2	1	2	2	0	0	0	0	0	0	1	2	2	0	0	0	0	0	0	1	2	2	0	0	0	0	0	0	7.5	7.5	7.5	36.366	335	335	2		5		0.0010571	3.2231	By MS/MS
LOC_Os01g16040.1	LOC_Os01g16040.1	3	3	3	>LOC_Os01g16040.1 protein|mitochondrial carrier protein, putative, expressed	1	3	3	3	2	2	3	1	2	3	2	3	3	2	2	3	1	2	3	2	3	3	2	2	3	1	2	3	2	3	3	12.6	12.6	12.6	40.761	381	381	2.41	7	2	18	0	12.929	By MS/MS
LOC_Os01g16090.1	LOC_Os01g16090.1	9	8	8	>LOC_Os01g16090.1 protein|RNA binding protein, putative, expressed	1	9	8	8	4	6	7	4	8	7	4	7	8	3	5	6	3	7	6	3	6	7	3	5	6	3	7	6	3	6	7	30	28.4	28.4	49.279	490	490	2.2	19	26	35	0	65.584	By MS/MS
LOC_Os01g16110.2;LOC_Os01g16110.1	LOC_Os01g16110.2;LOC_Os01g16110.1	6;6	6;6	6;6	>LOC_Os01g16110.2 protein|la domain containing protein, putative, expressed;>LOC_Os01g16110.1 protein|la domain containing protein, putative, expressed	2	6	6	6	5	3	5	3	4	3	3	3	3	5	3	5	3	4	3	3	3	3	5	3	5	3	4	3	3	3	3	11.4	11.4	11.4	102.11	922	922;924	2.4	8	5	22	0	13.947	By MS/MS
LOC_Os01g16146.1	LOC_Os01g16146.1	2	2	2	>LOC_Os01g16146.1 protein|phenazine biosynthesis protein, putative, expressed	1	2	2	2	0	0	0	1	2	1	1	0	1	0	0	0	1	2	1	1	0	1	0	0	0	1	2	1	1	0	1	10.7	10.7	10.7	32.907	309	309	2.17		5	1	0	7.8099	By matching
LOC_Os01g16152.1	LOC_Os01g16152.1	15	15	15	>LOC_Os01g16152.1 protein|peroxiredoxin, putative, expressed	1	15	15	15	11	10	11	12	11	10	13	11	10	11	10	11	12	11	10	13	11	10	11	10	11	12	11	10	13	11	10	73.7	73.7	73.7	20.873	198	198	2.04	64	113	74	0	156.83	By MS/MS
LOC_Os01g16170.5;LOC_Os01g16170.4;LOC_Os01g16170.3;LOC_Os01g16170.2;LOC_Os01g16170.1	LOC_Os01g16170.5;LOC_Os01g16170.4;LOC_Os01g16170.3;LOC_Os01g16170.2;LOC_Os01g16170.1	2;2;2;2;2	2;2;2;2;2	2;2;2;2;2	>LOC_Os01g16170.5 protein|PQ loop repeat domain containing protein, expressed;>LOC_Os01g16170.4 protein|PQ loop repeat domain containing protein, expressed;>LOC_Os01g16170.3 protein|PQ loop repeat domain containing protein, expressed;>LOC_Os01g16170.2 prot	5	2	2	2	1	2	2	0	0	1	0	2	2	1	2	2	0	0	1	0	2	2	1	2	2	0	0	1	0	2	2	12.6	12.6	12.6	34.974	317	317;393;393;418;420	2.6		4	6	0	5.3903	By matching
LOC_Os01g16220.1	LOC_Os01g16220.1	3	3	3	>LOC_Os01g16220.1 protein|Sad1 / UNC-like C-terminal domain containing protein, putative, expressed	1	3	3	3	1	0	1	1	0	1	2	0	1	1	0	1	1	0	1	2	0	1	1	0	1	1	0	1	2	0	1	11.2	11.2	11.2	48.429	455	455	2	1	5	1	0	7.6053	By MS/MS
LOC_Os01g16290.2;LOC_Os01g16290.1	LOC_Os01g16290.2;LOC_Os01g16290.1	8;8	8;8	8;8	>LOC_Os01g16290.2 protein|DNA gyrase subunit B, chloroplast/mitochondrial precursor, putative, expressed;>LOC_Os01g16290.1 protein|DNA gyrase subunit B, chloroplast/mitochondrial precursor, putative, expressed	2	8	8	8	5	6	6	4	4	6	3	5	6	5	6	6	4	4	6	3	5	6	5	6	6	4	4	6	3	5	6	12.8	12.8	12.8	67.55	616	616;729	2.28	14	35	38	0	15.139	By MS/MS
LOC_Os01g16350.2;LOC_Os01g16350.1	LOC_Os01g16350.2;LOC_Os01g16350.1	7;7	7;7	7;7	>LOC_Os01g16350.2 protein|hydroxymethylglutaryl-CoA lyase, putative, expressed;>LOC_Os01g16350.1 protein|hydroxymethylglutaryl-CoA lyase, putative, expressed	2	7	7	7	5	1	6	3	3	4	4	1	4	5	1	6	3	3	4	4	1	4	5	1	6	3	3	4	4	1	4	24.2	24.2	24.2	37.574	355	355;459	1.74	14	16	5	0	15.076	By MS/MS
LOC_Os01g16430.1;LOC_Os05g33880.2;LOC_Os05g33880.1	LOC_Os01g16430.1	8;1;1	8;1;1	8;1;1	>LOC_Os01g16430.1 protein|cysteine proteinase inhibitor precursor protein, putative, expressed	3	8	8	8	2	5	5	5	6	6	4	5	5	2	5	5	5	6	6	4	5	5	2	5	5	5	6	6	4	5	5	41.6	41.6	41.6	27.269	250	250;184;188	2.39	9	13	29	0	24.377	By MS/MS
LOC_Os01g16530.1	LOC_Os01g16530.1	5	5	5	>LOC_Os01g16530.1 protein|OsClp1 - Putative Clp protease homologue, expressed	1	5	5	5	2	3	2	1	1	2	2	2	2	2	3	2	1	1	2	2	2	2	2	3	2	1	1	2	2	2	2	16.4	16.4	16.4	32.259	298	298	2	5	10	5	0	8.8877	By MS/MS
LOC_Os01g16540.1	LOC_Os01g16540.1	4	4	4	>LOC_Os01g16540.1 protein|NEDD8-activating enzyme E1 catalytic subunit, putative, expressed	1	4	4	4	2	3	3	4	4	4	2	4	4	2	3	3	4	4	4	2	4	4	2	3	3	4	4	4	2	4	4	12.2	12.2	12.2	49.583	451	451	2.09	8	14	11	0	11.653	By matching
LOC_Os01g16870.4;LOC_Os01g16870.3;LOC_Os01g16870.2;LOC_Os01g16870.1	LOC_Os01g16870.4;LOC_Os01g16870.3;LOC_Os01g16870.2;LOC_Os01g16870.1	4;4;4;4	4;4;4;4	4;4;4;4	>LOC_Os01g16870.4 protein|argonaute, putative, expressed;>LOC_Os01g16870.3 protein|argonaute, putative, expressed;>LOC_Os01g16870.2 protein|argonaute, putative, expressed;>LOC_Os01g16870.1 protein|argonaute, putative, expressed	4	4	4	4	1	2	4	1	3	4	1	2	3	1	2	4	1	3	4	1	2	3	1	2	4	1	3	4	1	2	3	7.1	7.1	7.1	100.64	904	904;904;904;904	2.43	7	2	19	0	12.943	By matching
LOC_Os01g16900.2;LOC_Os01g16900.1;LOC_Os01g16900.3	LOC_Os01g16900.2;LOC_Os01g16900.1;LOC_Os01g16900.3	12;12;10	12;12;10	12;12;10	>LOC_Os01g16900.2 protein|dehydrogenase, putative, expressed;>LOC_Os01g16900.1 protein|dehydrogenase, putative, expressed;>LOC_Os01g16900.3 protein|dehydrogenase, putative, expressed	3	12	12	12	7	7	10	7	9	9	5	9	8	7	7	10	7	9	9	5	9	8	7	7	10	7	9	9	5	9	8	38.7	38.7	38.7	39.442	362	362;362;320	2.5	14	59	101	0	45.723	By MS/MS
LOC_Os01g16910.1	LOC_Os01g16910.1	3	3	3	>LOC_Os01g16910.1 protein|outer mitochondrial membrane porin, putative, expressed	1	3	3	3	2	2	2	1	2	2	2	1	2	2	2	2	1	2	2	2	1	2	2	2	2	1	2	2	2	1	2	13.6	13.6	13.6	37.956	345	345	2.84		3	16	0	11.414	By MS/MS
LOC_Os01g16940.1	LOC_Os01g16940.1	6	6	6	>LOC_Os01g16940.1 protein|MazG nucleotide pyrophosphohydrolase domain containing protein, expressed	1	6	6	6	4	4	6	3	3	5	3	3	4	4	4	6	3	3	5	3	3	4	4	4	6	3	3	5	3	3	4	20.3	20.3	20.3	32.88	306	306	1.75	19	7	10	0	16.147	By MS/MS
LOC_Os01g16960.1;LOC_Os01g16960.2;LOC_Os03g20880.1	LOC_Os01g16960.1;LOC_Os01g16960.2	8;7;1	6;5;1	6;5;1	>LOC_Os01g16960.1 protein|pyruvate kinase, putative, expressed;>LOC_Os01g16960.2 protein|pyruvate kinase, putative, expressed	3	8	6	6	5	5	6	4	4	5	4	3	4	4	4	4	2	3	3	3	2	3	4	4	4	2	3	3	3	2	3	21	18.6	18.6	54.904	510	510;389;448	1.78	17	11	9	0	29.666	By MS/MS
LOC_Os01g17170.1;LOC_Os01g17170.2	LOC_Os01g17170.1;LOC_Os01g17170.2	30;26	30;26	30;26	>LOC_Os01g17170.1 protein|magnesium-protoporphyrin IX monomethyl ester cyclase,chloroplast precursor, putative, expressed;>LOC_Os01g17170.2 protein|magnesium-protoporphyrin IX monomethyl ester cyclase,chloroplast precursor, putative, expressed	2	30	30	30	27	28	25	22	25	23	19	23	25	27	28	25	22	25	23	19	23	25	27	28	25	22	25	23	19	23	25	56.1	56.1	56.1	47.301	408	408;367	2.08	136	207	175	0	323.31	By MS/MS
LOC_Os01g17470.2;LOC_Os01g17470.1	LOC_Os01g17470.2;LOC_Os01g17470.1	1;1	1;1	1;1	>LOC_Os01g17470.2 protein|plastocyanin-like domain containing protein, putative, expressed;>LOC_Os01g17470.1 protein|plastocyanin-like domain containing protein, putative, expressed	2	1	1	1	0	0	1	0	0	0	0	0	0	0	0	1	0	0	0	0	0	0	0	0	1	0	0	0	0	0	0	11.6	11.6	11.6	18.526	181	181;251	1	1			0.0087104	2.1942	By matching
LOC_Os01g18070.1	LOC_Os01g18070.1	15	15	15	>LOC_Os01g18070.1 protein|bacterial transferase hexapeptide domain containing protein, expressed	1	15	15	15	10	9	12	10	8	11	9	7	11	10	9	12	10	8	11	9	7	11	10	9	12	10	8	11	9	7	11	60.8	60.8	60.8	28.469	263	263	2.33	45	63	119	0	222.31	By MS/MS
LOC_Os01g18170.1	LOC_Os01g18170.1	3	3	3	>LOC_Os01g18170.1 protein|Cupin domain containing protein, expressed	1	3	3	3	2	2	2	1	2	2	3	3	3	2	2	2	1	2	2	3	3	3	2	2	2	1	2	2	3	3	3	19	19	19	22.477	216	216	2.4	2	11	12	0	9.2764	By MS/MS
LOC_Os01g18210.1	LOC_Os01g18210.1	14	14	14	>LOC_Os01g18210.1 protein|peptidyl-prolyl cis-trans isomerase, putative, expressed	1	14	14	14	13	12	13	11	11	12	12	12	13	13	12	13	11	11	12	12	12	13	13	12	13	11	11	12	12	12	13	71.8	71.8	71.8	25.387	238	238	2.13	102	112	150	0	278.22	By MS/MS
LOC_Os01g18320.1	LOC_Os01g18320.1	28	28	28	>LOC_Os01g18320.1 protein|protoporphyrinogen oxidase, chloroplast precursor, putative, expressed	1	28	28	28	25	26	26	22	22	24	26	24	25	25	26	26	22	22	24	26	24	25	25	26	26	22	22	24	26	24	25	75.2	75.2	75.2	56.726	536	536	1.97	155	213	142	0	323.31	By MS/MS
LOC_Os01g18630.2;LOC_Os01g18630.1	LOC_Os01g18630.2;LOC_Os01g18630.1	1;1	1;1	1;1	>LOC_Os01g18630.2 protein|aspartic proteinase oryzasin-1 precursor, putative, expressed;>LOC_Os01g18630.1 protein|aspartic proteinase oryzasin-1 precursor, putative, expressed	2	1	1	1	1	1	1	1	1	1	1	1	1	1	1	1	1	1	1	1	1	1	1	1	1	1	1	1	1	1	1	3	3	3	36.463	333	333;495	2.43	2	16	17	0.0010546	3.1957	By MS/MS
LOC_Os01g18640.2;LOC_Os01g18640.1	LOC_Os01g18640.2;LOC_Os01g18640.1	9;9	9;9	9;9	>LOC_Os01g18640.2 protein|aminotransferase, putative, expressed;>LOC_Os01g18640.1 protein|aminotransferase, putative, expressed	2	9	9	9	8	7	8	3	6	5	5	6	8	8	7	8	3	6	5	5	6	8	8	7	8	3	6	5	5	6	8	28.5	28.5	28.5	51.993	481	481;482	2.31	8	25	26	0	42.93	By MS/MS
LOC_Os01g19220.1	LOC_Os01g19220.1	4	4	4	>LOC_Os01g19220.1 protein|beta-D-xylosidase, putative, expressed	1	4	4	4	2	2	2	0	0	1	1	2	2	2	2	2	0	0	1	1	2	2	2	2	2	0	0	1	1	2	2	7.9	7.9	7.9	87.128	818	818	2	6	1	6	0	7.1029	By MS/MS
LOC_Os01g19450.1;LOC_Os01g19450.2	LOC_Os01g19450.1;LOC_Os01g19450.2	35;28	35;28	35;28	>LOC_Os01g19450.1 protein|ATP-citrate synthase subunit 1, putative, expressed;>LOC_Os01g19450.2 protein|ATP-citrate synthase subunit 1, putative, expressed	2	35	35	35	29	31	34	29	29	32	24	29	31	29	31	34	29	29	32	24	29	31	29	31	34	29	29	32	24	29	31	64	64	64	66.069	608	608;552	1.99	162	205	159	0	281.27	By MS/MS
LOC_Os01g19470.1	LOC_Os01g19470.1	26	26	26	>LOC_Os01g19470.1 protein|nodal modulator 1 precursor, putative, expressed	1	26	26	26	18	19	20	18	17	18	19	15	18	18	19	20	18	17	18	19	15	18	18	19	20	18	17	18	19	15	18	24.5	24.5	24.5	130.63	1193	1193	2.09	73	82	96	0	99.007	By MS/MS
LOC_Os01g19610.1	LOC_Os01g19610.1	1	1	1	>LOC_Os01g19610.1 protein|plant protein of unknown function domain containing protein, expressed	1	1	1	1	1	1	1	0	1	1	0	1	1	1	1	1	0	1	1	0	1	1	1	1	1	0	1	1	0	1	1	3.7	3.7	3.7	57.524	515	515	3			7	0.00079957	3.3517	By matching
LOC_Os01g19740.1	LOC_Os01g19740.1	3	3	3	>LOC_Os01g19740.1 protein|calvin cycle protein CP12, putative, expressed	1	3	3	3	0	1	1	1	2	3	0	2	3	0	1	1	1	2	3	0	2	3	0	1	1	1	2	3	0	2	3	41.9	41.9	41.9	12.833	124	124	1.38	8	5		0	19.204	By matching
LOC_Os01g19820.4;LOC_Os01g19820.3;LOC_Os01g19820.2;LOC_Os01g19820.1	LOC_Os01g19820.4;LOC_Os01g19820.3;LOC_Os01g19820.2;LOC_Os01g19820.1	2;2;2;2	2;2;2;2	2;2;2;2	>LOC_Os01g19820.4 protein|universal stress protein domain containing protein, putative, expressed;>LOC_Os01g19820.3 protein|universal stress protein domain containing protein, putative, expressed;>LOC_Os01g19820.2 protein|universal stress protein domain co	4	2	2	2	2	2	1	1	2	2	1	1	0	2	2	1	1	2	2	1	1	0	2	2	1	1	2	2	1	1	0	26.9	26.9	26.9	18.762	182	182;182;182;182	1.83	7		5	0	13.398	By MS/MS
LOC_Os01g21034.1;LOC_Os01g21034.3;LOC_Os01g21034.2	LOC_Os01g21034.1	13;4;4	13;4;4	13;4;4	>LOC_Os01g21034.1 protein|pectinesterase, putative, expressed	3	13	13	13	12	13	11	12	12	11	11	11	12	12	13	11	12	12	11	11	11	12	12	13	11	12	12	11	11	11	12	32.4	32.4	32.4	46.148	426	426;366;372	1.76	96	85	42	0	90.069	By MS/MS
LOC_Os01g21160.2;LOC_Os01g21160.1;LOC_Os01g21160.4;LOC_Os01g21160.3	LOC_Os01g21160.2;LOC_Os01g21160.1;LOC_Os01g21160.4;LOC_Os01g21160.3	2;2;1;1	2;2;1;1	2;2;1;1	>LOC_Os01g21160.2 protein|2-oxo acid dehydrogenases acyltransferase domain containing protein, expressed;>LOC_Os01g21160.1 protein|2-oxo acid dehydrogenases acyltransferase domain containing protein, expressed;>LOC_Os01g21160.4 protein|2-oxo acid dehydroge	4	2	2	2	0	1	1	1	1	1	0	1	2	0	1	1	1	1	1	0	1	2	0	1	1	1	1	1	0	1	2	6.8	6.8	6.8	49.636	453	453;523;415;430	3			12	0	6.4528	By matching
LOC_Os01g21180.1;LOC_Os01g21180.2	LOC_Os01g21180.1;LOC_Os01g21180.2	9;5	9;5	9;5	>LOC_Os01g21180.1 protein|translation machinery-associated protein 20, putative, expressed;>LOC_Os01g21180.2 protein|translation machinery-associated protein 20, putative, expressed	2	9	9	9	9	7	8	5	7	7	7	9	9	9	7	8	5	7	7	7	9	9	9	7	8	5	7	7	7	9	9	48.6	48.6	48.6	20.346	181	181;134	2.47	22	29	88	0	31.896	By MS/MS
LOC_Os01g21560.1;LOC_Os01g21520.1	LOC_Os01g21560.1	6;2	6;2	6;2	>LOC_Os01g21560.1 protein|esterase/lipase/thioesterase family protein, putative, expressed	2	6	6	6	5	4	4	4	2	3	5	3	4	5	4	4	4	2	3	5	3	4	5	4	4	4	2	3	5	3	4	23.4	23.4	23.4	35.859	329	329;94	2.12	15	27	23	0	27.099	By MS/MS
LOC_Os01g21610.1	LOC_Os01g21610.1	1	1	1	>LOC_Os01g21610.1 protein|uncharacterized aarF domain-containing protein kinase 4, putative, expressed	1	1	1	1	1	1	1	0	1	1	0	1	1	1	1	1	0	1	1	0	1	1	1	1	1	0	1	1	0	1	1	6.8	6.8	6.8	28.782	251	251	3			7	0.0084951	2.231	By matching
LOC_Os01g21820.1	LOC_Os01g21820.1	28	28	28	>LOC_Os01g21820.1 protein|preprotein translocase subunit secA, chloroplast precursor, putative, expressed	1	28	28	28	16	22	24	16	18	22	10	18	22	16	22	24	16	18	22	10	18	22	16	22	24	16	18	22	10	18	22	30.1	30.1	30.1	113.68	1015	1015	2.17	72	79	118	0	113.58	By MS/MS
LOC_Os01g21850.1;LOC_Os01g21850.2	LOC_Os01g21850.1;LOC_Os01g21850.2	5;4	5;4	5;4	>LOC_Os01g21850.1 protein|protein transport protein-related, putative, expressed;>LOC_Os01g21850.2 protein|protein transport protein-related, putative, expressed	2	5	5	5	2	4	3	2	3	4	1	3	2	2	4	3	2	3	4	1	3	2	2	4	3	2	3	4	1	3	2	9.6	9.6	9.6	93.551	865	865;809	2.25	9		15	0	7.8555	By matching
LOC_Os01g22010.4;LOC_Os01g22010.3;LOC_Os01g22010.2;LOC_Os01g22010.1	LOC_Os01g22010.4;LOC_Os01g22010.3;LOC_Os01g22010.2;LOC_Os01g22010.1	16;16;16;16	3;3;3;3	3;3;3;3	>LOC_Os01g22010.4 protein|S-adenosylmethionine synthetase, putative, expressed;>LOC_Os01g22010.3 protein|S-adenosylmethionine synthetase, putative, expressed;>LOC_Os01g22010.2 protein|S-adenosylmethionine synthetase, putative, expressed;>LOC_Os01g22010.1 p	4	16	3	3	13	13	14	14	12	12	10	12	12	2	1	2	3	2	2	2	2	2	2	1	2	3	2	2	2	2	2	52.5	8.9	8.9	42.9	394	394;394;394;394	1.67	21	14	7	0	54.284	By MS/MS
LOC_Os01g22230.1;LOC_Os01g22230.2	LOC_Os01g22230.1;LOC_Os01g22230.2	25;18	25;18	21;14	>LOC_Os01g22230.1 protein|peroxidase precursor, putative, expressed;>LOC_Os01g22230.2 protein|peroxidase precursor, putative, expressed	2	25	25	21	22	17	21	19	19	19	24	20	20	22	17	21	19	19	19	24	20	20	18	13	17	15	15	15	20	16	16	58.3	58.3	55.7	37.73	357	357;246	1.97	136	144	123	0	323.31	By MS/MS
LOC_Os01g22249.1	LOC_Os01g22249.1	11	7	7	>LOC_Os01g22249.1 protein|peroxidase precursor, putative, expressed	1	11	7	7	7	7	9	9	10	10	10	9	8	3	3	5	5	6	6	6	5	4	3	3	5	5	6	6	6	5	4	36	33.1	33.1	36.18	347	347	2.06	27	35	33	0	102.75	By matching
LOC_Os01g22336.1	LOC_Os01g22336.1	5	3	3	>LOC_Os01g22336.1 protein|peroxidase precursor, putative, expressed	1	5	3	3	3	3	5	5	4	5	5	4	4	2	2	3	3	3	3	3	3	2	2	2	3	3	3	3	3	3	2	15.4	10.1	10.1	37.197	356	356	2.17	7	11	12	0	9.1959	By matching
LOC_Os01g22352.1;LOC_Os06g27850.1	LOC_Os01g22352.1	10;1	8;1	6;0	>LOC_Os01g22352.1 protein|peroxidase precursor, putative, expressed	2	10	8	6	9	9	10	9	9	10	10	9	9	7	7	8	7	7	8	8	7	7	6	6	6	5	6	6	6	6	5	30.9	25.8	19.3	37.148	353	353;393	2.06	67	69	80	0	180.04	By MS/MS
LOC_Os01g22370.1;LOC_Os07g01420.1;LOC_Os07g44550.1;LOC_Os03g25320.1;LOC_Os03g25300.1;LOC_Os03g25280.1;LOC_Os03g02920.1;LOC_Os03g25360.1;LOC_Os11g43980.1;LOC_Os10g39170.1;LOC_Os07g34670.1;LOC_Os07g34710.1;LOC_Os03g25370.1;LOC_Os07g44460.1;LOC_Os07g01370.1;LOC_Os03g36560.1;LOC_Os07g44499.1;LOC_Os07g44480.1	LOC_Os01g22370.1	11;1;1;1;1;1;1;1;1;1;1;1;1;1;1;1;1;1	9;0;0;0;0;0;0;0;0;0;0;0;0;0;0;0;0;0	9;0;0;0;0;0;0;0;0;0;0;0;0;0;0;0;0;0	>LOC_Os01g22370.1 protein|peroxidase precursor, putative, expressed	18	11	9	9	9	11	10	10	10	9	10	10	10	7	9	8	8	8	7	8	8	8	7	9	8	8	8	7	8	8	8	30.2	27.6	27.6	37.21	351	351;309;322;323;323;323;331;332;335;338;338;339;339;340;343;348;384;384	2.08	79	110	103	0	194.16	By MS/MS
LOC_Os01g22490.1	LOC_Os01g22490.1	13	2	2	>LOC_Os01g22490.1 protein|40S ribosomal protein S27a, putative, expressed	1	13	2	2	10	10	13	8	10	11	7	10	11	1	1	2	1	2	1	1	1	1	1	1	2	1	2	1	1	1	1	65.8	19.4	19.4	17.668	155	155	2.16	4	8	7	0	7.3646	By matching
LOC_Os01g22510.1	LOC_Os01g22510.1	2	2	2	>LOC_Os01g22510.1 protein|cyclase/dehydrase family protein, expressed	1	2	2	2	2	1	1	2	2	2	2	1	2	2	1	1	2	2	2	2	1	2	2	1	1	2	2	2	2	1	2	7.3	7.3	7.3	26.231	233	233	1.59	13	12	2	0.0008	3.3607	By MS/MS
LOC_Os01g22520.1;LOC_Os01g22520.2	LOC_Os01g22520.1;LOC_Os01g22520.2	47;42	47;42	28;28	>LOC_Os01g22520.1 protein|dihydrolipoyl dehydrogenase 1, mitochondrial precursor, putative, expressed;>LOC_Os01g22520.2 protein|dihydrolipoyl dehydrogenase 1, mitochondrial precursor, putative, expressed	2	47	47	28	39	38	43	41	39	37	45	37	41	39	38	43	41	39	37	45	37	41	24	23	26	23	23	20	28	21	25	81.3	81.3	54.9	52.642	503	503;409	1.97	510	609	468	0	323.31	By MS/MS
LOC_Os01g22780.2	LOC_Os01g22780.2	2	2	2	>LOC_Os01g22780.2 protein|GDSL-like lipase/acylhydrolase, putative, expressed	1	2	2	2	2	0	1	2	1	1	1	1	1	2	0	1	2	1	1	1	1	1	2	0	1	2	1	1	1	1	1	7.8	7.8	7.8	40.742	384	384	2.72		5	13	0	4.7508	By MS/MS
LOC_Os01g22980.2;LOC_Os01g22980.1	LOC_Os01g22980.2;LOC_Os01g22980.1	6;6	6;6	6;6	>LOC_Os01g22980.2 protein|OsSCP3 - Putative Serine Carboxypeptidase homologue, expressed;>LOC_Os01g22980.1 protein|OsSCP3 - Putative Serine Carboxypeptidase homologue, expressed	2	6	6	6	6	6	6	4	5	5	3	5	6	6	6	6	4	5	5	3	5	6	6	6	6	4	5	5	3	5	6	20.5	20.5	20.5	54.185	479	479;480	2.39	9	15	30	0	26.653	By MS/MS
LOC_Os01g23610.1;LOC_Os01g23610.2	LOC_Os01g23610.1;LOC_Os01g23610.2	19;17	19;17	12;11	>LOC_Os01g23610.1 protein|dihydrolipoyl dehydrogenase, putative, expressed;>LOC_Os01g23610.2 protein|dihydrolipoyl dehydrogenase, putative, expressed	2	19	19	12	15	17	16	14	17	16	19	14	16	15	17	16	14	17	16	19	14	16	10	11	11	10	12	10	12	10	10	49.4	49.4	32.1	58.845	561	561;557	2.24	52	92	114	0	208.08	By MS/MS
LOC_Os01g23620.1	LOC_Os01g23620.1	7	7	2	>LOC_Os01g23620.1 protein|miro, putative, expressed	1	7	7	2	7	7	5	5	6	6	6	6	5	7	7	5	5	6	6	6	6	5	2	2	2	2	2	2	2	2	2	40.9	40.9	16.1	21.984	193	193	2.52	7	41	66	0	23.808	By MS/MS
LOC_Os01g23680.3;LOC_Os01g23680.2;LOC_Os01g23680.1	LOC_Os01g23680.3;LOC_Os01g23680.2;LOC_Os01g23680.1	11;11;11	11;11;11	11;11;11	>LOC_Os01g23680.3 protein|rossmann fold nucleotide-binding protein involved in DNA uptake, putative, expressed;>LOC_Os01g23680.2 protein|rossmann fold nucleotide-binding protein involved in DNA uptake, putative, expressed;>LOC_Os01g23680.1 protein|rossmann	3	11	11	11	9	9	8	9	8	8	6	8	9	9	9	8	9	8	8	6	8	9	9	9	8	9	8	8	6	8	9	57.3	57.3	57.3	23.887	213	213;213;283	2.13	36	40	53	0	47.209	By MS/MS
LOC_Os01g23740.1;LOC_Os01g23740.2	LOC_Os01g23740.1;LOC_Os01g23740.2	12;9	12;9	8;5	>LOC_Os01g23740.1 protein|OsPDIL2-2 protein disulfide isomerase PDIL2-2, expressed;>LOC_Os01g23740.2 protein|OsPDIL2-2 protein disulfide isomerase PDIL2-2, expressed	2	12	12	8	9	9	9	7	8	8	8	9	9	9	9	9	7	8	8	8	9	9	6	5	5	4	5	5	5	5	5	37.7	37.7	26.7	40.74	371	371;316	1.97	44	44	40	0	38.802	By MS/MS
LOC_Os01g24090.1;LOC_Os01g24090.2	LOC_Os01g24090.1;LOC_Os01g24090.2	2;1	2;1	2;1	>LOC_Os01g24090.1 protein|TPR repeat, putative, expressed;>LOC_Os01g24090.2 protein|TPR repeat, putative, expressed	2	2	2	2	2	1	2	1	0	1	1	1	1	2	1	2	1	0	1	1	1	1	2	1	2	1	0	1	1	1	1	8.4	8.4	8.4	28.411	262	262;115	1.5	7	1	2	0	5.2254	By MS/MS
LOC_Os01g24390.1	LOC_Os01g24390.1	1	1	1	>LOC_Os01g24390.1 protein|retrotransposon protein, putative, unclassified, expressed	1	1	1	1	1	1	1	1	1	1	1	1	1	1	1	1	1	1	1	1	1	1	1	1	1	1	1	1	1	1	1	3.7	3.7	3.7	33.507	297	297	1.75	8	9	3	0.0061667	2.3718	By MS/MS
LOC_Os01g24680.1;LOC_Os01g24680.2;LOC_Os05g29880.1;LOC_Os05g29880.3	LOC_Os01g24680.1;LOC_Os01g24680.2	36;28;3;3	36;28;3;3	36;28;3;3	>LOC_Os01g24680.1 protein|3-hydroxyacyl-CoA dehydrogenase, putative, expressed;>LOC_Os01g24680.2 protein|3-hydroxyacyl-CoA dehydrogenase, putative, expressed	4	36	36	36	28	30	27	30	26	25	24	22	21	28	30	27	30	26	25	24	22	21	28	30	27	30	26	25	24	22	21	60.2	60.2	60.2	79.391	727	727;658;503;724	2.24	83	144	180	0	148.51	By MS/MS
LOC_Os01g24690.3;LOC_Os04g42270.2;LOC_Os04g42270.1;LOC_Os01g24690.1;LOC_Os01g24690.2	LOC_Os01g24690.3;LOC_Os04g42270.2;LOC_Os04g42270.1;LOC_Os01g24690.1;LOC_Os01g24690.2	2;2;2;2;1	2;2;2;2;1	2;2;2;2;1	>LOC_Os01g24690.3 protein|60S ribosomal protein L23A, putative, expressed;>LOC_Os04g42270.2 protein|60S ribosomal protein L23A, putative, expressed;>LOC_Os04g42270.1 protein|60S ribosomal protein L23A, putative, expressed;>LOC_Os01g24690.1 protein|60S ribo	5	2	2	2	0	1	1	0	2	1	0	2	2	0	1	1	0	2	1	0	2	2	0	1	1	0	2	1	0	2	2	16.8	16.8	16.8	15.511	137	137;152;152;152;151	1.92	6	2	5	0	6.6208	By matching
LOC_Os01g24710.4;LOC_Os01g24710.3;LOC_Os01g24710.2;LOC_Os01g24710.1	LOC_Os01g24710.4;LOC_Os01g24710.3;LOC_Os01g24710.2;LOC_Os01g24710.1	1;1;1;1	1;1;1;1	1;1;1;1	>LOC_Os01g24710.4 protein|jacalin-like lectin domain containing protein, expressed;>LOC_Os01g24710.3 protein|jacalin-like lectin domain containing protein, expressed;>LOC_Os01g24710.2 protein|jacalin-like lectin domain containing protein, expressed;>LOC_Os	4	1	1	1	1	1	1	0	1	1	0	1	0	1	1	1	0	1	1	0	1	0	1	1	1	0	1	1	0	1	0	13.1	13.1	13.1	14.329	137	137;145;145;145	2.86		1	6	0	6.0584	By matching
LOC_Os01g25386.1;LOC_Os02g18670.1;LOC_Os02g18700.1;LOC_Os04g13210.1;LOC_Os03g04920.1;LOC_Os04g13220.1	LOC_Os01g25386.1	26;2;2;2;2;1	26;2;2;2;2;1	24;0;0;0;0;0	>LOC_Os01g25386.1 protein|multidrug resistance-associated protein, putative, expressed	6	26	26	24	17	20	21	12	20	17	12	19	22	17	20	21	12	20	17	12	19	22	15	19	19	11	18	15	10	18	20	21.5	21.5	20.4	167.64	1527	1527;1186;1198;1207;1505;1512	2.46	32	51	129	0	110.99	By MS/MS
LOC_Os01g25484.2;LOC_Os01g25484.1;LOC_Os01g25484.3;LOC_Os02g52730.1;LOC_Os01g25520.1	LOC_Os01g25484.2;LOC_Os01g25484.1;LOC_Os01g25484.3;LOC_Os02g52730.1	36;35;29;18;4	36;35;29;18;4	36;35;29;18;4	>LOC_Os01g25484.2 protein|ferredoxin--nitrite reductase, putative, expressed;>LOC_Os01g25484.1 protein|ferredoxin--nitrite reductase, putative, expressed;>LOC_Os01g25484.3 protein|ferredoxin--nitrite reductase, putative, expressed;>LOC_Os02g52730.1 protein	5	36	36	36	29	31	33	25	24	26	23	30	32	29	31	33	25	24	26	23	30	32	29	31	33	25	24	26	23	30	32	72.3	72.3	72.3	66.142	596	596;627;545;665;195	2.03	146	219	160	0	323.31	By MS/MS
LOC_Os01g25600.1;LOC_Os01g25600.2	LOC_Os01g25600.1;LOC_Os01g25600.2	7;6	7;6	7;6	>LOC_Os01g25600.1 protein|tetratricopeptide repeat domain containing protein, expressed;>LOC_Os01g25600.2 protein|tetratricopeptide repeat domain containing protein, expressed	2	7	7	7	4	4	5	4	5	4	1	5	5	4	4	5	4	5	4	1	5	5	4	4	5	4	5	4	1	5	5	17.1	17.1	17.1	49.742	455	455;403	2.48	1	36	36	0	14.732	By MS/MS
LOC_Os01g25610.1	LOC_Os01g25610.1	17	1	1	>LOC_Os01g25610.1 protein|40S ribosomal protein S4, putative, expressed	1	17	1	1	15	16	15	15	14	16	13	15	15	1	1	1	1	1	1	1	1	1	1	1	1	1	1	1	1	1	1	60.4	7.2	7.2	29.807	265	265	2.89		2	17	0	16.61	By MS/MS
LOC_Os01g25820.1;LOC_Os01g25820.2;LOC_Os11g33120.3	LOC_Os01g25820.1;LOC_Os01g25820.2	18;15;1	18;15;1	17;15;0	>LOC_Os01g25820.1 protein|respiratory burst oxidase, putative, expressed;>LOC_Os01g25820.2 protein|respiratory burst oxidase, putative, expressed	3	18	18	17	13	17	15	10	13	14	10	11	15	13	17	15	10	13	14	10	11	15	12	16	14	9	12	13	9	10	14	26.6	26.6	26.6	101.76	905	905;880;626	2.27	37	70	91	0	99.289	By MS/MS
LOC_Os01g25880.1	LOC_Os01g25880.1	4	4	4	>LOC_Os01g25880.1 protein|dephospho-CoA kinase, putative, expressed	1	4	4	4	3	2	3	3	3	3	2	3	3	3	2	3	3	3	3	2	3	3	3	2	3	3	3	3	2	3	3	19.6	19.6	19.6	25.671	230	230	1.8	11	8	6	0	7.1705	By MS/MS
LOC_Os01g25990.3;LOC_Os01g25990.2	LOC_Os01g25990.3;LOC_Os01g25990.2	1;1	1;1	1;1	>LOC_Os01g25990.3 protein|expressed protein;>LOC_Os01g25990.2 protein|expressed protein	2	1	1	1	1	1	1	1	1	1	0	1	1	1	1	1	1	1	1	0	1	1	1	1	1	1	1	1	0	1	1	3.9	3.9	3.9	46.211	406	406;464	3			8	0	6.6919	By MS/MS
LOC_Os01g26039.1	LOC_Os01g26039.1	1	1	1	>LOC_Os01g26039.1 protein|expressed protein	1	1	1	1	1	1	1	0	1	1	0	1	1	1	1	1	0	1	1	0	1	1	1	1	1	0	1	1	0	1	1	1.7	1.7	1.7	77.744	698	698	2.88		1	7	0.0027883	2.6673	By MS/MS
LOC_Os01g26160.2;LOC_Os01g26160.1	LOC_Os01g26160.2;LOC_Os01g26160.1	4;4	4;4	4;4	>LOC_Os01g26160.2 protein|exportin 1, putative, expressed;>LOC_Os01g26160.1 protein|exportin 1, putative, expressed	2	4	4	4	1	2	2	0	1	3	1	3	1	1	2	2	0	1	3	1	3	1	1	2	2	0	1	3	1	3	1	4.8	4.8	4.8	130.38	1174	1174;1198	1.75	4	12		0	20.49	By MS/MS
LOC_Os01g26920.1;ChrUn.fgenesh.mRNA.74;ChrUn.fgenesh.mRNA.69;LOC_Os01g26920.2	LOC_Os01g26920.1;ChrUn.fgenesh.mRNA.74;ChrUn.fgenesh.mRNA.69;LOC_Os01g26920.2	16;12;12;10	16;12;12;10	15;11;11;9	>LOC_Os01g26920.1 protein|expressed protein;>ChrUn.fgenesh.mRNA.74 protein|expressed protein;>ChrUn.fgenesh.mRNA.69 protein|expressed protein;>LOC_Os01g26920.2 protein|expressed protein	4	16	16	15	13	14	14	13	13	14	14	14	14	13	14	14	13	13	14	14	14	14	12	13	13	12	12	13	13	13	13	47.9	47.9	47.9	36.727	340	340;298;298;229	2.24	51	73	107	0	187.89	By MS/MS
LOC_Os01g26970.5;ChrUn.fgenesh.mRNA.79;LOC_Os01g26970.1;LOC_Os01g26970.2;LOC_Os01g26970.4;LOC_Os01g26970.3	LOC_Os01g26970.5;ChrUn.fgenesh.mRNA.79;LOC_Os01g26970.1;LOC_Os01g26970.2	12;9;9;7;4;4	11;8;8;6;4;4	11;8;8;6;4;4	>LOC_Os01g26970.5 protein|expressed protein;>ChrUn.fgenesh.mRNA.79 protein|expressed protein;>LOC_Os01g26970.1 protein|expressed protein;>LOC_Os01g26970.2 protein|expressed protein	6	12	11	11	7	6	8	6	8	7	10	8	8	6	5	7	5	7	6	9	7	7	6	5	7	5	7	6	9	7	7	43.7	40	40	38.51	355	355;239;321;288;189;258	1.89	35	18	26	0	45.995	By MS/MS
LOC_Os01g27520.1;LOC_Os01g27520.2	LOC_Os01g27520.1;LOC_Os01g27520.2	34;19	34;19	34;19	>LOC_Os01g27520.1 protein|tRNA synthetases class II domain containing protein, expressed;>LOC_Os01g27520.2 protein|tRNA synthetases class II domain containing protein, expressed	2	34	34	34	26	26	29	27	25	26	26	22	27	26	26	29	27	25	26	26	22	27	26	26	29	27	25	26	26	22	27	47.8	47.8	47.8	62.588	559	559;438	2.01	166	163	169	0	274.59	By MS/MS
LOC_Os01g27750.1;LOC_Os01g27770.1	LOC_Os01g27750.1	22;3	22;3	22;3	>LOC_Os01g27750.1 protein|bifunctional 3-dehydroquinate dehydratase/shikimate dehydrogenase,chloroplast precursor, putative, expressed	2	22	22	22	20	19	18	18	19	20	19	18	19	20	19	18	18	19	20	19	18	19	20	19	18	18	19	20	19	18	19	50.3	50.3	50.3	54.508	509	509;510	2.09	73	104	97	0	179.36	By MS/MS
LOC_Os01g27880.1	LOC_Os01g27880.1	16	13	13	>LOC_Os01g27880.1 protein|sucrose-phosphatase, putative, expressed	1	16	13	13	11	12	15	12	11	14	11	12	14	8	9	12	9	9	11	8	9	11	8	9	12	9	9	11	8	9	11	40.9	35.7	35.7	47.064	423	423	2.27	32	49	73	0	67.081	By MS/MS
LOC_Os01g27990.1;LOC_Os01g27990.2	LOC_Os01g27990.1;LOC_Os01g27990.2	13;11	13;11	13;11	>LOC_Os01g27990.1 protein|NPL4, putative, expressed;>LOC_Os01g27990.2 protein|NPL4, putative, expressed	2	13	13	13	9	11	10	6	8	10	9	10	11	9	11	10	6	8	10	9	10	11	9	11	10	6	8	10	9	10	11	38.3	38.3	38.3	44.891	415	415;351	1.8	57	38	32	0	43.364	By MS/MS
LOC_Os01g28450.1	LOC_Os01g28450.1	5	4	4	>LOC_Os01g28450.1 protein|SCP-like extracellular protein, expressed	1	5	4	4	2	2	3	4	3	5	1	2	3	1	1	2	3	2	4	0	1	2	1	1	2	3	2	4	0	1	2	50	43.3	43.3	17.462	164	164	1.84	10	9	6	0	18.375	By MS/MS
LOC_Os01g28500.1;LOC_Os10g11500.1	LOC_Os01g28500.1	7;1	7;1	6;0	>LOC_Os01g28500.1 protein|SCP-like extracellular protein, expressed	2	7	7	6	6	6	7	7	7	6	4	7	7	6	6	7	7	7	6	4	7	7	5	5	6	6	6	5	3	6	6	52.1	52.1	45.5	18.334	167	167;176	2.01	39	25	40	0	51.758	By MS/MS
LOC_Os01g28540.2;LOC_Os01g28540.1	LOC_Os01g28540.2;LOC_Os01g28540.1	2;2	2;2	2;2	>LOC_Os01g28540.2 protein|stress regulated protein, putative, expressed;>LOC_Os01g28540.1 protein|stress regulated protein, putative, expressed	2	2	2	2	1	0	2	1	2	1	1	0	2	1	0	2	1	2	1	1	0	2	1	0	2	1	2	1	1	0	2	9.2	9.2	9.2	36.344	337	337;346	1.8	6		4	0.00027847	3.9317	By matching
LOC_Os01g28730.1	LOC_Os01g28730.1	2	2	2	>LOC_Os01g28730.1 protein|protein kinase domain containing protein, expressed	1	2	2	2	0	1	1	0	1	2	0	2	2	0	1	1	0	1	2	0	2	2	0	1	1	0	1	2	0	2	2	5	5	5	67.657	640	640	1	9			0.00053807	3.4498	By matching
LOC_Os01g31220.2;LOC_Os01g31220.1	LOC_Os01g31220.2;LOC_Os01g31220.1	1;1	1;1	1;1	>LOC_Os01g31220.2 protein|expressed protein;>LOC_Os01g31220.1 protein|expressed protein	2	1	1	1	0	0	1	0	1	1	0	1	1	0	0	1	0	1	1	0	1	1	0	0	1	0	1	1	0	1	1	6.4	6.4	6.4	34.18	297	297;493	3			5	0.0095877	2.1173	By matching
LOC_Os01g31470.1	LOC_Os01g31470.1	3	3	3	>LOC_Os01g31470.1 protein|mov34/MPN/PAD-1 family protein, expressed	1	3	3	3	1	0	0	1	0	2	1	0	0	1	0	0	1	0	2	1	0	0	1	0	0	1	0	2	1	0	0	7.3	7.3	7.3	57.642	518	518	2.33		4	2	0.0002713	3.5605	By MS/MS
LOC_Os01g31610.1	LOC_Os01g31610.1	24	24	24	>LOC_Os01g31610.1 protein|tyrosyl-tRNA synthetase, putative, expressed	1	24	24	24	19	21	19	17	17	18	15	18	17	19	21	19	17	17	18	15	18	17	19	21	19	17	17	18	15	18	17	61	61	61	54.558	497	497	2.16	94	149	157	0	323.31	By MS/MS
LOC_Os01g31680.2;LOC_Os01g31680.1	LOC_Os01g31680.2;LOC_Os01g31680.1	2;2	2;2	2;2	>LOC_Os01g31680.2 protein|uncharacterized protein sll0194, putative, expressed;>LOC_Os01g31680.1 protein|uncharacterized protein sll0194, putative, expressed	2	2	2	2	1	1	1	1	1	2	1	1	1	1	1	1	1	1	2	1	1	1	1	1	1	1	1	2	1	1	1	6.9	6.9	6.9	37.802	349	349;359	1.5	10	10		0.00028169	4.1104	By MS/MS
LOC_Os01g31690.1;LOC_Os01g31690.2	LOC_Os01g31690.1;LOC_Os01g31690.2	38;36	38;36	38;36	>LOC_Os01g31690.1 protein|oxygen-evolving enhancer protein 1, chloroplast precursor, putative, expressed;>LOC_Os01g31690.2 protein|oxygen-evolving enhancer protein 1, chloroplast precursor, putative, expressed	2	38	38	38	33	29	31	32	32	28	37	32	32	33	29	31	32	32	28	37	32	32	33	29	31	32	32	28	37	32	32	70.6	70.6	70.6	34.861	333	333;315	1.88	596	750	384	0	323.31	By MS/MS
LOC_Os01g32080.1;LOC_Os01g32080.2	LOC_Os01g32080.1;LOC_Os01g32080.2	37;27	37;27	37;27	>LOC_Os01g32080.1 protein|thiamine pyrophosphate enzyme, C-terminal TPP binding domain containing protein, expressed;>LOC_Os01g32080.2 protein|thiamine pyrophosphate enzyme, C-terminal TPP binding domain containing protein, expressed	2	37	37	37	26	30	31	29	26	29	31	27	30	26	30	31	29	26	29	31	27	30	26	30	31	29	26	29	31	27	30	61.9	61.9	61.9	60.825	577	577;474	2.01	237	261	247	0	323.31	By MS/MS
LOC_Os01g32364.1	LOC_Os01g32364.1	3	2	2	>LOC_Os01g32364.1 protein|Os1bglu1 - beta-mannosidase/glucosidase homologue, expressed	1	3	2	2	2	2	2	2	2	2	2	2	2	1	1	1	1	1	1	1	1	1	1	1	1	1	1	1	1	1	1	7.9	6.6	6.6	58	516	516	1.46	8	4	1	0	4.6485	By MS/MS
LOC_Os01g32660.2;LOC_Os01g32660.1;LOC_Os01g32660.5;LOC_Os01g32660.4;LOC_Os01g32660.3	LOC_Os01g32660.2;LOC_Os01g32660.1;LOC_Os01g32660.5;LOC_Os01g32660.4;LOC_Os01g32660.3	6;6;5;4;4	6;6;5;4;4	6;6;5;4;4	>LOC_Os01g32660.2 protein|STE_MEK_ste7_MAP2K.2 - STE kinases include homologs to sterile 7, sterile 11 and sterile 20 from yeast, expressed;>LOC_Os01g32660.1 protein|STE_MEK_ste7_MAP2K.2 - STE kinases include homologs to sterile 7, sterile 11 and sterile 2	5	6	6	6	6	4	3	3	4	4	4	4	4	6	4	3	3	4	4	4	4	4	6	4	3	3	4	4	4	4	4	25.1	25.1	25.1	39.871	354	354;355;288;323;352	1.91	22	15	17	0	21.739	By MS/MS
LOC_Os01g32730.2;LOC_Os01g32730.1	LOC_Os01g32730.2;LOC_Os01g32730.1	6;6	6;6	6;6	>LOC_Os01g32730.2 protein|tetratricopeptide repeat containing protein, putative, expressed;>LOC_Os01g32730.1 protein|tetratricopeptide repeat containing protein, putative, expressed	2	6	6	6	5	4	4	3	4	5	3	5	5	5	4	4	3	4	5	3	5	5	5	4	4	3	4	5	3	5	5	28.2	28.2	28.2	25.77	234	234;324	2.14	11	16	17	0	24.975	By MS/MS
LOC_Os01g32780.1	LOC_Os01g32780.1	2	2	2	>LOC_Os01g32780.1 protein|universal stress protein domain containing protein, putative, expressed	1	2	2	2	0	1	1	1	2	1	1	1	1	0	1	1	1	2	1	1	1	1	0	1	1	1	2	1	1	1	1	21.6	21.6	21.6	17.922	167	167	2.78	1		8	0	7.9548	By matching
LOC_Os01g32800.2;LOC_Os01g32800.1	LOC_Os01g32800.2;LOC_Os01g32800.1	3;3	2;2	2;2	>LOC_Os01g32800.2 protein|proteasome subunit, putative, expressed;>LOC_Os01g32800.1 protein|proteasome subunit, putative, expressed	2	3	2	2	3	2	2	2	2	2	2	2	2	2	1	1	1	1	1	1	1	1	2	1	1	1	1	1	1	1	1	7	4.9	4.9	43.638	385	385;396	1.1	9	1		0.00027005	3.4862	By MS/MS
LOC_Os01g32830.1	LOC_Os01g32830.1	2	2	2	>LOC_Os01g32830.1 protein|expressed protein	1	2	2	2	2	1	2	1	2	2	1	2	2	2	1	2	1	2	2	1	2	2	2	1	2	1	2	2	1	2	2	13.3	13.3	13.3	26.369	248	248	2.33		14	7	0	27.638	By MS/MS
LOC_Os01g32980.1	LOC_Os01g32980.1	4	4	4	>LOC_Os01g32980.1 protein|mitochondrial carrier protein, putative, expressed	1	4	4	4	3	4	3	3	3	3	3	3	3	3	4	3	3	3	3	3	3	3	3	4	3	3	3	3	3	3	3	14.9	14.9	14.9	33.907	316	316	3			28	0	9.9497	By MS/MS
LOC_Os01g33180.1;LOC_Os04g21620.1;LOC_Os02g14650.1;LOC_Os08g06000.1;LOC_Os02g14740.1;LOC_Os10g05470.1;LOC_Os07g28980.1;LOC_Os01g48650.1	LOC_Os01g33180.1;LOC_Os04g21620.1;LOC_Os02g14650.1;LOC_Os08g06000.1;LOC_Os02g14740.1;LOC_Os10g05470.1;LOC_Os07g28980.1;LOC_Os01g48650.1	2;1;1;1;1;1;1;1	2;1;1;1;1;1;1;1	1;0;1;0;0;0;0;0	>LOC_Os01g33180.1 protein|hypothetical protein;>LOC_Os04g21620.1 protein|hypothetical protein;>LOC_Os02g14650.1 protein|hypothetical protein;>LOC_Os08g06000.1 protein|hypothetical protein;>LOC_Os02g14740.1 protein|expressed protein;>LOC_Os10g05470.1 protei	8	2	2	1	1	0	1	0	1	0	0	0	0	1	0	1	0	1	0	0	0	0	0	0	0	0	1	0	0	0	0	29.3	29.3	13	10.994	92	92;121;142;166;191;248;330;483	1.33	2	1		0.0037736	2.5647	By MS/MS
LOC_Os01g33420.1	LOC_Os01g33420.1	3	3	3	>LOC_Os01g33420.1 protein|glycosyl hydrolase family protein 27, putative, expressed	1	3	3	3	2	2	2	3	2	2	1	2	2	2	2	2	3	2	2	1	2	2	2	2	2	3	2	2	1	2	2	4.6	4.6	4.6	73.161	649	649	2.8	1	2	17	0	4.9528	By MS/MS
LOC_Os01g34480.1;LOC_Os01g34480.2;LOC_Os01g34480.3	LOC_Os01g34480.1;LOC_Os01g34480.2	15;10;7	15;10;7	15;10;7	>LOC_Os01g34480.1 protein|NAD dependent epimerase/dehydratase family protein, putative, expressed;>LOC_Os01g34480.2 protein|NAD dependent epimerase/dehydratase family protein, putative, expressed	3	15	15	15	12	9	9	11	12	9	11	8	10	12	9	9	11	12	9	11	8	10	12	9	9	11	12	9	11	8	10	48.5	48.5	48.5	36.892	336	336;284;226	2.03	41	48	45	0	100.42	By MS/MS
LOC_Os01g34620.7;LOC_Os01g34620.9;LOC_Os01g34620.6;LOC_Os01g34620.5;LOC_Os01g34620.4;LOC_Os01g34620.3;LOC_Os01g34620.2;LOC_Os01g34620.1;LOC_Os01g34620.8;LOC_Os01g07950.1	LOC_Os01g34620.7;LOC_Os01g34620.9;LOC_Os01g34620.6;LOC_Os01g34620.5;LOC_Os01g34620.4;LOC_Os01g34620.3;LOC_Os01g34620.2;LOC_Os01g34620.1	3;3;3;3;3;3;3;3;1;1	3;3;3;3;3;3;3;3;1;1	3;3;3;3;3;3;3;3;1;1	>LOC_Os01g34620.7 protein|OsGrx_S15.1 - glutaredoxin subgroup II, expressed;>LOC_Os01g34620.9 protein|OsGrx_S15.1 - glutaredoxin subgroup II, expressed;>LOC_Os01g34620.6 protein|OsGrx_S15.1 - glutaredoxin subgroup II, expressed;>LOC_Os01g34620.5 protein|Os	10	3	3	3	2	1	3	2	3	3	1	2	3	2	1	3	2	3	3	1	2	3	2	1	3	2	3	3	1	2	3	32.1	32.1	32.1	18.206	168	168;185;185;185;185;185;185;185;112;185	2.32	6	7	15	0	17.321	By MS/MS
LOC_Os01g34700.1;LOC_Os01g34700.3;LOC_Os01g34700.2	LOC_Os01g34700.1;LOC_Os01g34700.3;LOC_Os01g34700.2	13;7;7	13;7;7	13;7;7	>LOC_Os01g34700.1 protein|dienelactone hydrolase family protein, expressed;>LOC_Os01g34700.3 protein|dienelactone hydrolase family protein, expressed;>LOC_Os01g34700.2 protein|dienelactone hydrolase family protein, expressed	3	13	13	13	10	8	11	7	10	10	11	11	8	10	8	11	7	10	10	11	11	8	10	8	11	7	10	10	11	11	8	48.4	48.4	48.4	30.41	281	281;185;238	2.47	23	58	115	0	129.99	By MS/MS
LOC_Os01g34780.2;LOC_Os01g34780.1	LOC_Os01g34780.2;LOC_Os01g34780.1	3;3	3;3	3;3	>LOC_Os01g34780.2 protein|protein binding protein, putative, expressed;>LOC_Os01g34780.1 protein|protein binding protein, putative, expressed	2	3	3	3	2	1	1	2	2	1	1	2	2	2	1	1	2	2	1	1	2	2	2	1	1	2	2	1	1	2	2	7.2	7.2	7.2	53.706	446	446;446	1.73	9	1	5	0	5.5132	By matching
LOC_Os01g36090.1	LOC_Os01g36090.1	18	18	18	>LOC_Os01g36090.1 protein|DNA-damage-repair/toleration protein DRT102, putative, expressed	1	18	18	18	13	13	14	15	14	15	16	13	15	13	13	14	15	14	15	16	13	15	13	13	14	15	14	15	16	13	15	67.9	67.9	67.9	33.281	315	315	2.35	47	79	142	0	157.64	By MS/MS
LOC_Os01g36240.1	LOC_Os01g36240.1	1	1	1	>LOC_Os01g36240.1 protein|peroxidase precursor, putative, expressed	1	1	1	1	1	1	1	1	1	1	0	1	1	1	1	1	1	1	1	0	1	1	1	1	1	1	1	1	0	1	1	6.5	6.5	6.5	36.912	340	340	3			8	0	5.3427	By matching
LOC_Os01g36920.2;LOC_Os01g36890.2	LOC_Os01g36920.2;LOC_Os01g36890.2	8;8	8;8	8;8	>LOC_Os01g36920.2 protein|DEAD-box ATP-dependent RNA helicase, putative, expressed;>LOC_Os01g36890.2 protein|DEAD-box ATP-dependent RNA helicase, putative, expressed	2	8	8	8	5	8	8	6	8	7	2	7	8	5	8	8	6	8	7	2	7	8	5	8	8	6	8	7	2	7	8	29.7	29.7	29.7	39.062	344	344;344	2.62	2	29	55	0	41.028	By MS/MS
LOC_Os01g36930.1	LOC_Os01g36930.1	19	19	19	>LOC_Os01g36930.1 protein|ubiquitin carboxyl-terminal hydrolase 6, putative, expressed	1	19	19	19	15	16	16	15	18	15	15	16	16	15	16	16	15	18	15	15	16	16	15	16	16	15	18	15	15	16	16	55.9	55.9	55.9	53.165	474	474	2.22	49	110	108	0	144.72	By MS/MS
LOC_Os01g37130.2;LOC_Os01g37130.1	LOC_Os01g37130.2;LOC_Os01g37130.1	4;4	4;4	4;4	>LOC_Os01g37130.2 protein|protein phosphatase 2C, putative, expressed;>LOC_Os01g37130.1 protein|protein phosphatase 2C, putative, expressed	2	4	4	4	4	3	3	3	4	4	3	3	4	4	3	3	3	4	4	3	3	4	4	3	3	3	4	4	3	3	4	11.3	11.3	11.3	41.61	388	388;389	1.58	24	26	2	0	11.435	By MS/MS
LOC_Os01g37480.1	LOC_Os01g37480.1	1	1	1	>LOC_Os01g37480.1 protein|expressed protein	1	1	1	1	1	1	1	0	1	1	1	1	1	1	1	1	0	1	1	1	1	1	1	1	1	0	1	1	1	1	1	8.3	8.3	8.3	26.208	242	242	1.36	7	4		0.0015727	3.0947	By MS/MS
LOC_Os01g37510.1	LOC_Os01g37510.1	10	10	10	>LOC_Os01g37510.1 protein|peptide deformylase, putative, expressed	1	10	10	10	10	9	10	5	8	9	7	8	9	10	9	10	5	8	9	7	8	9	10	9	10	5	8	9	7	8	9	54.6	54.6	54.6	27.492	260	260	1.93	51	25	43	0	66.002	By MS/MS
LOC_Os01g37800.1	LOC_Os01g37800.1	11	11	8	>LOC_Os01g37800.1 protein|ras-related protein, putative, expressed	1	11	11	8	10	9	11	9	9	11	9	8	9	10	9	11	9	9	11	9	8	9	8	7	8	7	7	8	7	7	7	64.4	64.4	55	22.476	202	202	1.79	76	76	36	0	47.753	By MS/MS
LOC_Os01g37825.2;LOC_Os01g37825.1	LOC_Os01g37825.2;LOC_Os01g37825.1	3;3	3;3	3;3	>LOC_Os01g37825.2 protein|M16 domain containing zinc peptidase, putative, expressed;>LOC_Os01g37825.1 protein|M16 domain containing zinc peptidase, putative, expressed	2	3	3	3	1	2	2	1	2	1	1	1	2	1	2	2	1	2	1	1	1	2	1	2	2	1	2	1	1	1	2	5.3	5.3	5.3	93.091	830	830;1027	2.85	1		12	0	4.5259	By MS/MS
LOC_Os01g37832.1;LOC_Os01g37832.2;LOC_Os01g37832.3	LOC_Os01g37832.1;LOC_Os01g37832.2	3;2;1	3;2;1	3;2;1	>LOC_Os01g37832.1 protein|thioredoxin, putative, expressed;>LOC_Os01g37832.2 protein|thioredoxin, putative, expressed	3	3	3	3	2	1	2	3	2	2	2	1	2	2	1	2	3	2	2	2	1	2	2	1	2	3	2	2	2	1	2	19.1	19.1	19.1	22.655	204	204;191;109	1.18	14	3		0	5.5825	By MS/MS
LOC_Os01g37837.1;LOC_Os01g37837.2;LOC_Os01g37837.3	LOC_Os01g37837.1;LOC_Os01g37837.2	20;17;7	1;1;1	1;1;1	>LOC_Os01g37837.1 protein|seryl-tRNA synthetase, putative, expressed;>LOC_Os01g37837.2 protein|seryl-tRNA synthetase, putative, expressed	3	20	1	1	13	16	12	10	12	12	15	13	13	0	0	0	1	0	1	1	0	1	0	0	0	1	0	1	1	0	1	53.5	2	2	50.605	445	445;400;248	2.67		2	4	0.0027869	2.6594	By matching
LOC_Os06g01610.1;LOC_Os01g37910.3;LOC_Os01g37910.1	LOC_Os06g01610.1;LOC_Os01g37910.3;LOC_Os01g37910.1	1;1;1	1;1;1	1;1;1	>LOC_Os06g01610.1 protein|vacuolar-processing enzyme precursor, putative, expressed;>LOC_Os01g37910.3 protein|vacuolar-processing enzyme precursor, putative, expressed;>LOC_Os01g37910.1 protein|vacuolar-processing enzyme precursor, putative, expressed	3	1	1	1	1	1	1	1	1	0	1	1	1	1	1	1	1	1	0	1	1	1	1	1	1	1	1	0	1	1	1	2.9	2.9	2.9	49.497	452	452;498;501	3			9	0.0073314	2.2895	By matching
LOC_Os01g37960.1	LOC_Os01g37960.1	17	17	17	>LOC_Os01g37960.1 protein|hydrolase, putative, expressed	1	17	17	17	13	12	14	12	10	13	13	12	12	13	12	14	12	10	13	13	12	12	13	12	14	12	10	13	13	12	12	59.5	59.5	59.5	47.134	442	442	2.26	46	42	94	0	155.81	By MS/MS
LOC_Os01g38229.4;LOC_Os01g38229.3;LOC_Os01g38229.2;LOC_Os01g38229.1	LOC_Os01g38229.4;LOC_Os01g38229.3;LOC_Os01g38229.2;LOC_Os01g38229.1	2;2;2;2	2;2;2;2	2;2;2;2	>LOC_Os01g38229.4 protein|peptidyl-prolyl isomerase, putative, expressed;>LOC_Os01g38229.3 protein|peptidyl-prolyl isomerase, putative, expressed;>LOC_Os01g38229.2 protein|peptidyl-prolyl isomerase, putative, expressed;>LOC_Os01g38229.1 protein|peptidyl-pr	4	2	2	2	0	0	0	0	1	2	0	2	2	0	0	0	0	1	2	0	2	2	0	0	0	0	1	2	0	2	2	6.4	6.4	6.4	47.376	422	422;422;652;653	2.43		4	3	0.00027972	4.0105	By matching
LOC_Os01g38359.2;LOC_Os01g38359.1	LOC_Os01g38359.2;LOC_Os01g38359.1	1;1	1;1	1;1	>LOC_Os01g38359.2 protein|peptidyl-prolyl cis-trans isomerase, FKBP-type, putative, expressed;>LOC_Os01g38359.1 protein|peptidyl-prolyl cis-trans isomerase, FKBP-type, putative, expressed	2	1	1	1	1	1	1	1	1	1	1	0	1	1	1	1	1	1	1	1	0	1	1	1	1	1	1	1	1	0	1	3.1	3.1	3.1	45.061	417	417;422	2.67		4	8	0.0010602	3.2589	By matching
LOC_Os01g38480.3;LOC_Os01g38480.2;LOC_Os01g38480.1	LOC_Os01g38480.3;LOC_Os01g38480.2;LOC_Os01g38480.1	3;3;3	3;3;3	3;3;3	>LOC_Os01g38480.3 protein|GA18326-PA, putative, expressed;>LOC_Os01g38480.2 protein|GA18326-PA, putative, expressed;>LOC_Os01g38480.1 protein|GA18326-PA, putative, expressed	3	3	3	3	1	3	3	0	3	3	2	3	3	1	3	3	0	3	3	2	3	3	1	3	3	0	3	3	2	3	3	36.7	36.7	36.7	15.485	139	139;140;176	1	27			0	12.456	By matching
LOC_Os01g38620.3;LOC_Os01g38620.2;LOC_Os01g38620.1	LOC_Os01g38620.3;LOC_Os01g38620.2;LOC_Os01g38620.1	2;2;2	2;2;2	2;2;2	>LOC_Os01g38620.3 protein|3-5 exonuclease/ nucleic acid binding protein, putative, expressed;>LOC_Os01g38620.2 protein|3-5 exonuclease/ nucleic acid binding protein, putative, expressed;>LOC_Os01g38620.1 protein|3-5 exonuclease/ nucleic acid binding protei	3	2	2	2	2	2	2	1	2	2	2	2	2	2	2	2	1	2	2	2	2	2	2	2	2	1	2	2	2	2	2	9.2	9.2	9.2	23.624	206	206;307;307	2.53		8	9	0.0023107	2.832	By matching
LOC_Os01g38970.1	LOC_Os01g38970.1	6	6	6	>LOC_Os01g38970.1 protein|carbamoyl-phosphate synthase large chain, putative, expressed	1	6	6	6	1	4	4	2	6	6	2	6	6	1	4	4	2	6	6	2	6	6	1	4	4	2	6	6	2	6	6	6.7	6.7	6.7	127.77	1172	1172	2	12	19	12	0	14.689	By MS/MS
LOC_Os01g39000.2;LOC_Os01g39000.1	LOC_Os01g39000.2;LOC_Os01g39000.1	2;2	2;2	2;2	>LOC_Os01g39000.2 protein|ZmGR2c, putative, expressed;>LOC_Os01g39000.1 protein|ZmGR2c, putative, expressed	2	2	2	2	1	1	1	1	1	1	2	1	1	1	1	1	1	1	1	2	1	1	1	1	1	1	1	1	2	1	1	8.7	8.7	8.7	28.642	265	265;265	1.1	9	1		0	4.8727	By matching
LOC_Os01g39260.1	LOC_Os01g39260.1	3	2	2	>LOC_Os01g39260.1 protein|OsFtsH5 FtsH protease, homologue of AtFtsH4, expressed	1	3	2	2	2	2	2	2	2	2	1	2	3	1	1	1	1	1	1	0	1	2	1	1	1	1	1	1	0	1	2	7.3	5.6	5.6	77.434	715	715	2.54	1	4	8	0	7.9473	By MS/MS
LOC_Os01g39270.1	LOC_Os01g39270.1	13	13	13	>LOC_Os01g39270.1 protein|NAD binding domain of 6-phosphogluconate dehydrogenase containing protein, expressed	1	13	13	13	10	11	13	11	12	12	11	13	12	10	11	13	11	12	12	11	13	12	10	11	13	11	12	12	11	13	12	50.1	50.1	50.1	34.838	341	341	2.01	76	103	79	0	214.3	By MS/MS
LOC_Os01g39290.1	LOC_Os01g39290.1	2	2	2	>LOC_Os01g39290.1 protein|harpin-induced protein 1 domain containing protein, expressed	1	2	2	2	1	2	2	1	2	1	1	2	0	1	2	2	1	2	1	1	2	0	1	2	2	1	2	1	1	2	0	7.9	7.9	7.9	29.913	291	291	2.25	4	10	10	0.00028265	4.188	By MS/MS
LOC_Os01g39310.3;LOC_Os01g39310.1	LOC_Os01g39310.3;LOC_Os01g39310.1	17;17	17;17	17;17	>LOC_Os01g39310.3 protein|SEY1, putative, expressed;>LOC_Os01g39310.1 protein|SEY1, putative, expressed	2	17	17	17	15	12	16	11	12	12	8	12	13	15	12	16	11	12	12	8	12	13	15	12	16	11	12	12	8	12	13	35.5	35.5	35.5	80.097	710	710;806	2.34	13	68	62	0	69.164	By MS/MS
LOC_Os01g39790.2;LOC_Os01g39790.1	LOC_Os01g39790.2;LOC_Os01g39790.1	6;6	6;6	6;6	>LOC_Os01g39790.2 protein|esterase/lipase/thioesterase, putative, expressed;>LOC_Os01g39790.1 protein|esterase/lipase/thioesterase, putative, expressed	2	6	6	6	3	3	2	2	3	3	4	3	3	3	3	2	2	3	3	4	3	3	3	3	2	2	3	3	4	3	3	40.9	40.9	40.9	26.38	237	237;275	2.38	8	4	20	0	12.718	By MS/MS
LOC_Os01g39800.1;LOC_Os01g39800.2	LOC_Os01g39800.1;LOC_Os01g39800.2	6;5	6;5	6;5	>LOC_Os01g39800.1 protein|esterase, putative, expressed;>LOC_Os01g39800.2 protein|esterase, putative, expressed	2	6	6	6	3	3	2	4	3	4	4	3	3	3	3	2	4	3	4	4	3	3	3	3	2	4	3	4	4	3	3	25.9	25.9	25.9	35.445	324	324;221	2.66		11	21	0	83.15	By MS/MS
LOC_Os01g39860.1	LOC_Os01g39860.1	2	2	2	>LOC_Os01g39860.1 protein|1-aminocyclopropane-1-carboxylate oxidase protein, putative, expressed	1	2	2	2	2	1	2	0	1	1	1	1	0	2	1	2	0	1	1	1	1	0	2	1	2	0	1	1	1	1	0	10.6	10.6	10.6	34.031	312	312	1.44	7		2	0.0037688	2.5576	By matching
LOC_Os01g39960.1	LOC_Os01g39960.1	13	13	13	>LOC_Os01g39960.1 protein|lycopene epsilon cyclase, chloroplast precursor, putative, expressed	1	13	13	13	10	9	12	8	12	13	10	11	12	10	9	12	8	12	13	10	11	12	10	9	12	8	12	13	10	11	12	28.1	28.1	28.1	60.136	540	540	2.29	24	58	68	0	37.488	By MS/MS
LOC_Os01g40340.2;LOC_Os01g40340.1	LOC_Os01g40340.2;LOC_Os01g40340.1	1;1	1;1	1;1	>LOC_Os01g40340.2 protein|SIT4 phosphatase-associated protein domain containing protein, expressed;>LOC_Os01g40340.1 protein|SIT4 phosphatase-associated protein domain containing protein, expressed	2	1	1	1	0	0	0	1	0	0	0	0	0	0	0	0	1	0	0	0	0	0	0	0	0	1	0	0	0	0	0	5.1	5.1	5.1	73.259	669	669;670	1	1			0	8.9466	By matching
LOC_Os01g40420.1;LOC_Os01g40420.3;LOC_Os01g40420.2	LOC_Os01g40420.1;LOC_Os01g40420.3;LOC_Os01g40420.2	4;2;2	4;2;2	4;2;2	>LOC_Os01g40420.1 protein|CBS domain containing membrane protein, putative, expressed;>LOC_Os01g40420.3 protein|CBS domain containing membrane protein, putative, expressed;>LOC_Os01g40420.2 protein|CBS domain containing membrane protein, putative, expresse	3	4	4	4	2	4	4	2	4	4	1	3	3	2	4	4	2	4	4	1	3	3	2	4	4	2	4	4	1	3	3	10.4	10.4	10.4	47.873	450	450;228;228	1.86	12	16	7	0	8.6223	By MS/MS
LOC_Os01g40470.1	LOC_Os01g40470.1	7	7	7	>LOC_Os01g40470.1 protein|vacuolar ATP synthase subunit d, putative, expressed	1	7	7	7	4	4	5	6	4	4	3	4	6	4	4	5	6	4	4	3	4	6	4	4	5	6	4	4	3	4	6	29.9	29.9	29.9	40.784	351	351	2.15	16	21	25	0	44.605	By MS/MS
LOC_Os01g40570.1	LOC_Os01g40570.1	11	11	11	>LOC_Os01g40570.1 protein|outer mitochondrial membrane porin, putative, expressed	1	11	11	11	10	9	10	10	9	10	11	9	9	10	9	10	10	9	10	11	9	9	10	9	10	10	9	10	11	9	9	58.9	58.9	58.9	29.891	275	275	2.22	52	70	102	0	178.45	By MS/MS
LOC_Os01g40640.1;LOC_Os01g40640.4;LOC_Os01g40640.3	LOC_Os01g40640.1	3;1;1	3;1;1	3;1;1	>LOC_Os01g40640.1 protein|S1 RNA binding domain containing protein, expressed	3	3	3	3	2	3	2	1	2	1	1	2	3	2	3	2	1	2	1	1	2	3	2	3	2	1	2	1	1	2	3	8.9	8.9	8.9	47.664	438	438;234;234	3			17	0	5.3076	By MS/MS
LOC_Os01g40710.1	LOC_Os01g40710.1	4	4	4	>LOC_Os01g40710.1 protein|high light inducible protein, putative, expressed	1	4	4	4	2	3	3	1	3	2	3	3	3	2	3	3	1	3	2	3	3	3	2	3	3	1	3	2	3	3	3	45.3	45.3	45.3	19.885	190	190	1.79	14	12	7	0	25.131	By matching
LOC_Os01g40860.1;LOC_Os01g40870.1	LOC_Os01g40860.1	23;1	23;1	23;1	>LOC_Os01g40860.1 protein|aldehyde dehydrogenase, putative, expressed	2	23	23	23	19	18	18	18	19	19	19	18	18	19	18	18	18	19	19	19	18	18	19	18	18	18	19	19	19	18	18	58	58	58	54.171	502	502;507	2.3	69	98	170	0	126.72	By MS/MS
LOC_Os01g41190.2;LOC_Os01g41190.1	LOC_Os01g41190.2;LOC_Os01g41190.1	2;2	2;2	2;2	>LOC_Os01g41190.2 protein|glycine-rich protein, putative, expressed;>LOC_Os01g41190.1 protein|glycine-rich protein, putative, expressed	2	2	2	2	1	1	1	1	0	1	2	1	1	1	1	1	1	0	1	2	1	1	1	1	1	1	0	1	2	1	1	6.8	6.8	6.8	74.384	690	690;690	2.1		9	1	0	6.8891	By MS/MS
LOC_Os01g41610.2;LOC_Os01g41610.1	LOC_Os01g41610.2;LOC_Os01g41610.1	5;5	5;5	5;5	>LOC_Os01g41610.2 protein|mitochondrial ATP synthase g subunit family protein, putative, expressed;>LOC_Os01g41610.1 protein|mitochondrial ATP synthase g subunit family protein, putative, expressed	2	5	5	5	2	1	4	3	1	3	3	1	3	2	1	4	3	1	3	3	1	3	2	1	4	3	1	3	3	1	3	43.4	43.4	43.4	14.009	122	122;122	2.28	4	15	13	0	12.419	By MS/MS
LOC_Os01g41630.1;LOC_Os06g36770.3;LOC_Os06g36770.2;LOC_Os06g36770.1	LOC_Os01g41630.1;LOC_Os06g36770.3;LOC_Os06g36770.2;LOC_Os06g36770.1	2;1;1;1	2;1;1;1	2;1;1;1	>LOC_Os01g41630.1 protein|serine/threonine protein phosphatase 2A 55 kDa regulatory subunit B, putative, expressed;>LOC_Os06g36770.3 protein|serine/threonine protein phosphatase 2A 55 kDa regulatory subunit B, putative, expressed;>LOC_Os06g36770.2 protein|	4	2	2	2	1	2	2	1	2	1	0	2	2	1	2	2	1	2	1	0	2	2	1	2	2	1	2	1	0	2	2	4.3	4.3	4.3	56.207	507	507;433;521;522	2.73	1	4	17	0	4.9004	By matching
LOC_Os01g41710.1	LOC_Os01g41710.1	16	6	6	>LOC_Os01g41710.1 protein|chlorophyll A-B binding protein, putative, expressed	1	16	6	6	15	14	15	14	15	14	15	14	14	6	5	6	5	5	5	6	5	5	6	5	6	5	5	5	6	5	5	88.1	22.6	22.6	27.552	261	261	2.06	45	97	58	0	137.76	By MS/MS
LOC_Os01g41880.1	LOC_Os01g41880.1	3	1	1	>LOC_Os01g41880.1 protein|hyaluronan/mRNA binding family domain containing protein, expressed	1	3	1	1	2	2	3	2	3	2	2	3	3	1	1	1	1	1	1	1	1	1	1	1	1	1	1	1	1	1	1	13.8	3.4	3.4	40.912	378	378	1	9			0.0093863	2.1476	By MS/MS
LOC_Os01g42080.1	LOC_Os01g42080.1	5	5	5	>LOC_Os01g42080.1 protein|zinc ion binding protein, putative, expressed	1	5	5	5	1	2	4	3	1	3	0	2	3	1	2	4	3	1	3	0	2	3	1	2	4	3	1	3	0	2	3	11.9	11.9	11.9	90.051	834	834	2.26	5	4	10	0	11.006	By MS/MS
LOC_Os01g42140.1;LOC_Os01g42140.2	LOC_Os01g42140.1;LOC_Os01g42140.2	4;2	4;2	4;2	>LOC_Os01g42140.1 protein|expressed protein;>LOC_Os01g42140.2 protein|expressed protein	2	4	4	4	3	3	3	2	3	3	4	3	3	3	3	3	2	3	3	4	3	3	3	3	3	2	3	3	4	3	3	28.6	28.6	28.6	33.908	332	332;189	2.02	8	25	9	0	17.706	By MS/MS
LOC_Os01g42260.3;LOC_Os01g42260.2;LOC_Os01g42260.1;LOC_Os01g42260.4;LOC_Os01g08190.3;LOC_Os01g42270.1;LOC_Os01g08190.2;LOC_Os01g08190.1	LOC_Os01g42260.3;LOC_Os01g42260.2;LOC_Os01g42260.1;LOC_Os01g42260.4	6;6;6;3;1;1;1;1	6;6;6;3;1;1;1;1	6;6;6;3;1;1;1;1	>LOC_Os01g42260.3 protein|transcriptional corepressor LEUNIG, putative, expressed;>LOC_Os01g42260.2 protein|transcriptional corepressor LEUNIG, putative, expressed;>LOC_Os01g42260.1 protein|transcriptional corepressor LEUNIG, putative, expressed;>LOC_Os01g	8	6	6	6	0	2	5	2	4	5	2	2	2	0	2	5	2	4	5	2	2	2	0	2	5	2	4	5	2	2	2	10	10	10	91.364	836	836;875;876;555;757;811;875;877	2.07	9	9	11	0	9.8393	By matching
LOC_Os01g42294.1	LOC_Os01g42294.1	23	23	22	>LOC_Os01g42294.1 protein|inactive receptor kinase At2g26730 precursor, putative, expressed	1	23	23	22	16	20	18	19	20	20	21	18	17	16	20	18	19	20	20	21	18	17	15	19	17	18	19	19	20	17	16	48.7	48.7	47.4	70.665	684	684	2.22	102	173	210	0	266.16	By MS/MS
LOC_Os01g42480.2;LOC_Os01g42480.1	LOC_Os01g42480.2;LOC_Os01g42480.1	3;3	3;3	3;3	>LOC_Os01g42480.2 protein|Yip1 domain containing protein, expressed;>LOC_Os01g42480.1 protein|Yip1 domain containing protein, expressed	2	3	3	3	3	2	2	1	3	2	1	3	3	3	2	2	1	3	2	1	3	3	3	2	2	1	3	2	1	3	3	20.5	20.5	20.5	24.667	229	229;292	2.22	3	12	8	0	9.0321	By MS/MS
LOC_Os01g42520.1;LOC_Os02g32600.1	LOC_Os01g42520.1	13;1	13;1	12;0	>LOC_Os01g42520.1 protein|expressed protein	2	13	13	12	7	9	10	8	8	7	6	8	7	7	9	10	8	8	7	6	8	7	7	9	9	8	8	6	6	8	6	41.6	41.6	39.4	39.851	373	373;362	1.97	51	56	46	0	66.921	By MS/MS
LOC_Os01g42650.1	LOC_Os01g42650.1	4	4	4	>LOC_Os01g42650.1 protein|cytochrome c oxidase subunit 5B, mitochondrial precursor, putative, expressed	1	4	4	4	4	4	4	3	4	4	2	4	4	4	4	4	3	4	4	2	4	4	4	4	4	3	4	4	2	4	4	38.5	38.5	38.5	18.047	169	169	2.45		34	28	0	16.552	By MS/MS
LOC_Os01g42730.1	LOC_Os01g42730.1	2	2	2	>LOC_Os01g42730.1 protein|GDSL-like lipase/acylhydrolase, putative, expressed	1	2	2	2	1	1	1	0	1	1	1	1	1	1	1	1	0	1	1	1	1	1	1	1	1	0	1	1	1	1	1	8.8	8.8	8.8	44.314	408	408	2.25	3		5	0	8.8105	By matching
LOC_Os01g42770.1	LOC_Os01g42770.1	2	2	2	>LOC_Os01g42770.1 protein|expressed protein	1	2	2	2	2	1	1	1	2	1	1	2	2	2	1	1	1	2	1	1	2	2	2	1	1	1	2	1	1	2	2	17.3	17.3	17.3	22.117	208	208	1.94	8	1	7	0	9.6611	By matching
LOC_Os01g42820.3;LOC_Os01g42820.2;LOC_Os01g42820.1;LOC_Os03g14190.1;LOC_Os02g48340.6;LOC_Os01g65550.2;LOC_Os02g48340.5;LOC_Os02g48340.3;LOC_Os02g48340.2;LOC_Os01g65550.1;LOC_Os01g72834.1;LOC_Os06g11730.1;LOC_Os02g39060.1	LOC_Os01g42820.3;LOC_Os01g42820.2;LOC_Os01g42820.1	19;19;19;2;2;2;2;2;2;2;2;2;1	19;19;19;2;2;2;2;2;2;2;2;2;1	16;16;16;0;0;0;0;0;0;0;0;0;0	>LOC_Os01g42820.3 protein|RNA recognition motif containing protein, putative, expressed;>LOC_Os01g42820.2 protein|RNA recognition motif containing protein, putative, expressed;>LOC_Os01g42820.1 protein|RNA recognition motif containing protein, putative, ex	13	19	19	16	18	13	15	14	16	18	16	17	18	18	13	15	14	16	18	16	17	18	15	10	12	12	13	15	14	14	15	51.2	51.2	47.2	44.269	447	447;447;447;134;181;269;287;287;288;300;310;343;385	2.04	83	131	96	0	187.32	By MS/MS
LOC_Os01g42830.1	LOC_Os01g42830.1	2	2	2	>LOC_Os01g42830.1 protein|adaptin ear-binding coat-associated protein 2, putative, expressed	1	2	2	2	2	1	2	0	1	1	1	1	1	2	1	2	0	1	1	1	1	1	2	1	2	0	1	1	1	1	1	6.1	6.1	6.1	34.22	310	310	2.7		3	7	0.0002751	3.7568	By MS/MS
LOC_Os01g42870.1	LOC_Os01g42870.1	18	17	17	>LOC_Os01g42870.1 protein|transferase family protein, putative, expressed	1	18	17	17	14	15	14	14	15	13	16	13	12	13	14	13	13	14	12	15	12	11	13	14	13	13	14	12	15	12	11	76	74.2	74.2	46.497	446	446	1.91	88	110	64	0	237.37	By MS/MS
LOC_Os01g42880.1	LOC_Os01g42880.1	21	21	20	>LOC_Os01g42880.1 protein|transferase family protein, putative, expressed	1	21	21	20	20	20	20	19	21	19	18	20	20	20	20	20	19	21	19	18	20	20	19	19	19	18	20	18	17	19	19	58.3	58.3	56.4	45.705	424	424	1.99	139	195	133	0	142.03	By MS/MS
LOC_Os01g42950.1;LOC_Os01g42950.3;LOC_Os01g42950.2	LOC_Os01g42950.1	3;1;1	3;1;1	3;1;1	>LOC_Os01g42950.1 protein|protein kinase family protein, putative, expressed	3	3	3	3	1	2	2	2	1	2	1	1	2	1	2	2	2	1	2	1	1	2	1	2	2	2	1	2	1	1	2	4.4	4.4	4.4	87.456	812	812;397;488	2.21	2	7	5	0	5.6138	By matching
LOC_Os01g42970.2;LOC_Os01g42970.1	LOC_Os01g42970.2;LOC_Os01g42970.1	4;4	4;4	4;4	>LOC_Os01g42970.2 protein|zinc finger C-x8-C-x5-C-x3-H type family protein, expressed;>LOC_Os01g42970.1 protein|zinc finger C-x8-C-x5-C-x3-H type family protein, expressed	2	4	4	4	3	3	2	1	2	1	2	3	2	3	3	2	1	2	1	2	3	2	3	3	2	1	2	1	2	3	2	12.4	12.4	12.4	50.23	461	461;462	2.05	4	11	5	0	9.7598	By MS/MS
LOC_Os01g43030.1;LOC_Os01g43030.2	LOC_Os01g43030.1;LOC_Os01g43030.2	19;14	19;14	19;14	>LOC_Os01g43030.1 protein|tetratricopeptide repeat domain containing protein, expressed;>LOC_Os01g43030.2 protein|tetratricopeptide repeat domain containing protein, expressed	2	19	19	19	11	12	16	12	12	12	8	14	14	11	12	16	12	12	12	8	14	14	11	12	16	12	12	12	8	14	14	26.7	26.7	26.7	103.72	909	909;722	2.18	37	28	59	0	42.859	By MS/MS
LOC_Os01g43070.2;LOC_Os01g43070.1	LOC_Os01g43070.2;LOC_Os01g43070.1	14;14	14;14	14;14	>LOC_Os01g43070.2 protein|psbP-related thylakoid lumenal protein 4, chloroplast precursor, putative, expressed;>LOC_Os01g43070.1 protein|psbP-related thylakoid lumenal protein 4, chloroplast precursor, putative, expressed	2	14	14	14	14	12	14	12	14	14	11	12	13	14	12	14	12	14	14	11	12	13	14	12	14	12	14	14	11	12	13	48.1	48.1	48.1	34.4	314	314;315	2.09	82	128	110	0	250.71	By MS/MS
LOC_Os01g43090.1	LOC_Os01g43090.1	25	25	25	>LOC_Os01g43090.1 protein|oxidoreductase, aldo/keto reductase family protein, putative, expressed	1	25	25	25	19	20	20	20	20	19	19	19	20	19	20	20	20	20	19	19	19	20	19	20	20	20	20	19	19	19	20	79.7	79.7	79.7	37.915	344	344	2.07	109	126	133	0	305.05	By MS/MS
LOC_Os01g43120.1;LOC_Os06g33520.1	LOC_Os01g43120.1	18;1	18;1	14;0	>LOC_Os01g43120.1 protein|DEAD/DEAH box helicase, putative, expressed	2	18	18	14	11	14	14	4	7	8	5	7	10	11	14	14	4	7	8	5	7	10	7	10	10	3	4	6	4	5	8	41.4	41.4	32.7	65.634	594	594;923	2.11	33	58	49	0	101.39	By MS/MS
LOC_Os01g43130.1	LOC_Os01g43130.1	5	1	1	>LOC_Os01g43130.1 protein|DEAD/DEAH box helicase, putative, expressed	1	5	1	1	5	5	5	2	4	3	2	3	3	1	1	1	1	1	1	1	1	1	1	1	1	1	1	1	1	1	1	12.9	3.2	3.2	58.848	536	536	2.78		5	18	0	5.9639	By MS/MS
LOC_Os01g43270.1	LOC_Os01g43270.1	4	4	4	>LOC_Os01g43270.1 protein|hydroquinone glucosyltransferase, putative, expressed	1	4	4	4	2	0	3	3	2	2	1	2	1	2	0	3	3	2	2	1	2	1	2	0	3	3	2	2	1	2	1	18.1	18.1	18.1	50.658	480	480	2.11	5	6	7	0	22.184	By matching
LOC_Os01g43390.1;LOC_Os01g43390.2	LOC_Os01g43390.1;LOC_Os01g43390.2	11;10	11;10	11;10	>LOC_Os01g43390.1 protein|uroporphyrinogen decarboxylase, putative, expressed;>LOC_Os01g43390.2 protein|uroporphyrinogen decarboxylase, putative, expressed	2	11	11	11	11	10	11	10	9	10	8	10	10	11	10	11	10	9	10	8	10	10	11	10	11	10	9	10	8	10	10	35.6	35.6	35.6	43.981	402	402;338	2.33	27	58	81	0	93.751	By MS/MS
LOC_Os01g43410.1	LOC_Os01g43410.1	9	9	7	>LOC_Os01g43410.1 protein|CAMK_CAMK_like.9 - CAMK includes calcium/calmodulin depedent protein kinases, expressed	1	9	9	7	8	7	7	6	6	7	6	6	7	8	7	7	6	6	7	6	6	7	6	6	5	4	4	5	4	5	5	24.5	24.5	19.5	58.739	518	518	2.58	7	27	64	0	39.364	By MS/MS
LOC_Os01g43520.2;LOC_Os01g43520.1	LOC_Os01g43520.2;LOC_Os01g43520.1	10;10	10;10	10;10	>LOC_Os01g43520.2 protein|neutral ceramidase precursor, putative, expressed;>LOC_Os01g43520.1 protein|neutral ceramidase precursor, putative, expressed	2	10	10	10	7	9	9	8	7	8	5	7	9	7	9	9	8	7	8	5	7	9	7	9	9	8	7	8	5	7	9	20.1	20.1	20.1	86.592	785	785;785	2.11	25	20	34	0	52.098	By MS/MS
LOC_Os01g43540.1	LOC_Os01g43540.1	13	13	13	>LOC_Os01g43540.1 protein|suppressor of G2 allele of SKP1, putative, expressed	1	13	13	13	7	12	12	9	10	9	6	9	11	7	12	12	9	10	9	6	9	11	7	12	12	9	10	9	6	9	11	54.8	54.8	54.8	40.938	367	367	1.68	56	84	9	0	49.842	By MS/MS
LOC_Os01g43710.1	LOC_Os01g43710.1	6	6	6	>LOC_Os01g43710.1 protein|cytochrome P450 72A1, putative, expressed	1	6	6	6	4	3	3	2	4	3	1	2	2	4	3	3	2	4	3	1	2	2	4	3	3	2	4	3	1	2	2	13.6	13.6	13.6	59.873	523	523	2.15	7	8	11	0	9.6076	By MS/MS
LOC_Os01g44130.1	LOC_Os01g44130.1	2	1	1	>LOC_Os01g44130.1 protein|aspartic proteinase oryzasin-1 precursor, putative, expressed	1	2	1	1	1	2	2	1	2	2	2	1	1	0	1	1	0	1	1	1	0	0	0	1	1	0	1	1	1	0	0	6.8	5	5	61.376	562	562	3			5	0	4.7859	By matching
LOC_Os01g44210.1	LOC_Os01g44210.1	2	2	2	>LOC_Os01g44210.1 protein|50S ribosomal protein L31, putative, expressed	1	2	2	2	1	0	1	1	1	1	1	2	2	1	0	1	1	1	1	1	2	2	1	0	1	1	1	1	1	2	2	14.8	14.8	14.8	15.215	135	135	2.04	5	15	6	0.00027181	3.5925	By MS/MS
LOC_Os01g45070.1;LOC_Os01g45070.2;LOC_Os01g44980.1	LOC_Os01g45070.1;LOC_Os01g45070.2;LOC_Os01g44980.1	8;7;5	8;7;5	8;7;5	>LOC_Os01g45070.1 protein|peptide deformylase, putative, expressed;>LOC_Os01g45070.2 protein|peptide deformylase, putative, expressed;>LOC_Os01g44980.1 protein|peptide deformylase, putative, expressed	3	8	8	8	6	6	5	5	6	6	6	7	6	6	6	5	5	6	6	6	7	6	6	6	5	5	6	6	6	7	6	37.5	37.5	37.5	29.676	269	269;265;161	1.96	30	23	27	0	44.197	By MS/MS
LOC_Os03g36930.1;LOC_Os01g45190.1;LOC_Os01g45190.3	LOC_Os03g36930.1;LOC_Os01g45190.1;LOC_Os01g45190.3	6;6;3	5;5;3	5;5;3	>LOC_Os03g36930.1 protein|DEAD-box ATP-dependent RNA helicase, putative, expressed;>LOC_Os01g45190.1 protein|DEAD-box ATP-dependent RNA helicase, putative, expressed;>LOC_Os01g45190.3 protein|DEAD-box ATP-dependent RNA helicase, putative, expressed	3	6	5	5	4	2	4	1	3	5	3	4	5	3	1	3	0	2	4	2	3	4	3	1	3	0	2	4	2	3	4	18.8	14.9	14.9	45.628	404	404;404;286	2.5	1	10	13	0	5.6558	By matching
LOC_Os01g45274.3;LOC_Os01g45274.2;LOC_Os01g45274.4;LOC_Os01g45274.1	LOC_Os01g45274.3;LOC_Os01g45274.2;LOC_Os01g45274.4;LOC_Os01g45274.1	29;29;28;25	29;29;28;25	29;29;28;25	>LOC_Os01g45274.3 protein|carbonic anhydrase, chloroplast precursor, putative, expressed;>LOC_Os01g45274.2 protein|carbonic anhydrase, chloroplast precursor, putative, expressed;>LOC_Os01g45274.4 protein|carbonic anhydrase, chloroplast precursor, putative,	4	29	29	29	25	27	27	26	27	25	27	27	27	25	27	27	26	27	25	27	27	27	25	27	27	26	27	25	27	27	27	77.1	77.1	77.1	28.04	262	262;262;202;272	2.06	435	620	533	0	323.31	By MS/MS
LOC_Os02g27850.1;LOC_Os01g45880.2;LOC_Os01g45880.1	LOC_Os02g27850.1;LOC_Os01g45880.2;LOC_Os01g45880.1	1;1;1	1;1;1	1;1;1	>LOC_Os02g27850.1 protein|retrotransposon protein, putative, unclassified, expressed;>LOC_Os01g45880.2 protein|retrotransposon protein, putative, unclassified, expressed;>LOC_Os01g45880.1 protein|retrotransposon protein, putative, unclassified, expressed	3	1	1	1	0	0	0	0	0	0	0	1	0	0	0	0	0	0	0	0	1	0	0	0	0	0	0	0	0	1	0	1.1	1.1	1.1	112.66	989	989;1304;1304	3			1	1	-2	By matching
LOC_Os01g46070.1	LOC_Os01g46070.1	18	8	8	>LOC_Os01g46070.1 protein|lactate/malate dehydrogenase, putative, expressed	1	18	8	8	17	17	17	16	17	17	17	17	17	8	8	8	7	8	8	8	8	8	8	8	8	7	8	8	8	8	8	76.2	45.9	45.9	35.46	340	340	2.02	128	176	137	0	323.31	By MS/MS
LOC_Os01g46120.2;LOC_Os01g46120.1;LOC_Os01g46090.1	LOC_Os01g46120.2;LOC_Os01g46120.1;LOC_Os01g46090.1	2;2;1	2;2;1	2;2;1	>LOC_Os01g46120.2 protein|GDSL-like lipase/acylhydrolase, putative, expressed;>LOC_Os01g46120.1 protein|GDSL-like lipase/acylhydrolase, putative, expressed;>LOC_Os01g46090.1 protein|GDSL-like lipase/acylhydrolase, putative, expressed	3	2	2	2	1	2	2	2	1	2	0	1	2	1	2	2	2	1	2	0	1	2	1	2	2	2	1	2	0	1	2	9.4	9.4	9.4	33.618	307	307;400;310	2.71		5	12	0	4.2461	By MS/MS
LOC_Os01g46350.1	LOC_Os01g46350.1	3	3	3	>LOC_Os01g46350.1 protein| proteins of unknown function domain containing protein, expressed	1	3	3	3	2	2	3	0	1	1	1	0	1	2	2	3	0	1	1	1	0	1	2	2	3	0	1	1	1	0	1	14.3	14.3	14.3	43.115	392	392	1.64	7	1	3	0	4.8914	By MS/MS
LOC_Os01g46380.1;LOC_Os02g05780.1	LOC_Os01g46380.1	26;1	9;0	9;0	>LOC_Os01g46380.1 protein|ketol-acid reductoisomerase, chloroplast precursor, putative, expressed	2	26	9	9	22	24	23	21	19	20	21	21	22	7	8	8	6	6	7	8	7	8	7	8	8	6	6	7	8	7	8	45.6	21.2	21.2	62.816	581	581;182	2.27	20	59	56	0	45.409	By MS/MS
LOC_Os01g46510.2;LOC_Os01g46510.1	LOC_Os01g46510.2;LOC_Os01g46510.1	5;5	5;5	5;5	>LOC_Os01g46510.2 protein|peptidase S8 and S53, subtilisin, kexin, sedolisin, putative, expressed;>LOC_Os01g46510.1 protein|peptidase S8 and S53, subtilisin, kexin, sedolisin, putative, expressed	2	5	5	5	1	5	5	3	3	4	1	2	3	1	5	5	3	3	4	1	2	3	1	5	5	3	3	4	1	2	3	5.4	5.4	5.4	144.96	1353	1353;1377	2.68	4	2	25	0	15.783	By matching
LOC_Os01g46610.1	LOC_Os01g46610.1	37	37	19	>LOC_Os01g46610.1 protein|dehydrogenase, putative, expressed	1	37	37	19	27	29	29	31	27	28	28	26	28	27	29	29	31	27	28	28	26	28	13	15	15	16	15	13	15	13	15	69.7	69.7	38.1	46.042	412	412	2.04	236	280	266	0	323.31	By MS/MS
LOC_Os01g46750.1;LOC_Os01g46750.2;LOC_Os01g46750.4;LOC_Os01g46750.3	LOC_Os01g46750.1;LOC_Os01g46750.2;LOC_Os01g46750.4;LOC_Os01g46750.3	20;19;17;11	20;19;17;11	15;14;12;10	>LOC_Os01g46750.1 protein|AMP-binding enzyme, putative, expressed;>LOC_Os01g46750.2 protein|AMP-binding enzyme, putative, expressed;>LOC_Os01g46750.4 protein|AMP-binding enzyme, putative, expressed;>LOC_Os01g46750.3 protein|AMP-binding enzyme, putative, ex	4	20	20	15	13	12	13	14	14	14	11	13	13	13	12	13	14	14	14	11	13	13	9	8	10	11	12	11	8	11	10	29.9	29.9	25.5	72.77	656	656;606;538;428	2.41	20	83	107	0	55.42	By MS/MS
LOC_Os01g46980.1;LOC_Os01g12260.1;LOC_Os05g40230.1	LOC_Os01g46980.1	12;2;1	12;2;1	12;2;1	>LOC_Os01g46980.1 protein|vacuolar ATP synthase subunit E, putative, expressed	3	12	12	12	10	10	9	9	6	7	8	7	9	10	10	9	9	6	7	8	7	9	10	10	9	9	6	7	8	7	9	49.1	49.1	49.1	26.629	230	230;231;231	2.07	42	51	52	0	61.692	By MS/MS
LOC_Os01g47070.1	LOC_Os01g47070.1	2	2	2	>LOC_Os01g47070.1 protein|glycosyl hydrolase, putative, expressed	1	2	2	2	2	2	2	2	2	2	2	2	2	2	2	2	2	2	2	2	2	2	2	2	2	2	2	2	2	2	2	7.3	7.3	7.3	31.039	301	301	2.12	22	24	31	0	23.007	By MS/MS
LOC_Os01g47080.1	LOC_Os01g47080.1	5	4	4	>LOC_Os01g47080.1 protein|pyruvate kinase, putative, expressed	1	5	4	4	3	3	4	2	4	2	2	2	3	2	3	3	1	3	1	2	1	2	2	3	3	1	3	1	2	1	2	9.3	7.4	7.4	63.252	583	583	2.28	6	1	11	0	7.2571	By MS/MS
LOC_Os01g47190.1	LOC_Os01g47190.1	4	4	4	>LOC_Os01g47190.1 protein|phosphoglycerate mutase, putative, expressed	1	4	4	4	4	2	2	1	2	2	3	3	3	4	2	2	1	2	2	3	3	3	4	2	2	1	2	2	3	3	3	21.8	21.8	21.8	24.802	229	229	1.97	11	11	10	0	14.317	By MS/MS
LOC_Os01g47330.1	LOC_Os01g47330.1	11	11	3	>LOC_Os01g47330.1 protein|ribosomal protein L7/L12 C-terminal domain containing protein, expressed	1	11	11	3	7	9	8	5	10	10	6	11	11	7	9	8	5	10	10	6	11	11	1	2	1	0	2	3	0	3	3	58.4	58.4	33.5	18.59	185	185	1.85	50	67	28	0	98.352	By MS/MS
LOC_Os01g47340.1;LOC_Os05g49300.1;LOC_Os01g47340.2	LOC_Os01g47340.1;LOC_Os05g49300.1	4;2;1	4;2;1	4;2;1	>LOC_Os01g47340.1 protein|iron-sulfur cluster assembly enzyme ISCU, mitochondrial precursor, putative, expressed;>LOC_Os05g49300.1 protein|iron-sulfur cluster assembly enzyme ISCU, mitochondrial precursor, putative, expressed	3	4	4	4	2	2	2	1	4	4	1	3	4	2	2	2	1	4	4	1	3	4	2	2	2	1	4	4	1	3	4	38.6	38.6	38.6	17.943	171	171;172;123	2.46	5	5	18	0	15.021	By MS/MS
LOC_Os01g47350.1	LOC_Os01g47350.1	3	3	3	>LOC_Os01g47350.1 protein|enoyl-CoA hydratase/isomerase family protein, putative, expressed	1	3	3	3	2	3	2	2	1	3	2	3	3	2	3	2	2	1	3	2	3	3	2	3	2	2	1	3	2	3	3	21.3	21.3	21.3	19.722	183	183	2.57		13	17	0	5.1352	By MS/MS
LOC_Os01g47410.2;LOC_Os01g47410.1	LOC_Os01g47410.2;LOC_Os01g47410.1	2;2	1;1	0;0	>LOC_Os01g47410.2 protein|aspartic proteinase oryzasin-1 precursor, putative, expressed;>LOC_Os01g47410.1 protein|aspartic proteinase oryzasin-1 precursor, putative, expressed	2	2	1	0	2	2	2	2	2	2	2	2	2	1	1	1	1	1	1	1	1	1	0	0	0	0	0	0	0	0	0	4.2	1.9	0	55.824	522	522;522	2.47		9	8	0.0052148	2.4462	By MS/MS
LOC_Os01g47430.2;LOC_Os01g47430.1	LOC_Os01g47430.2;LOC_Os01g47430.1	4;4	3;3	3;3	>LOC_Os01g47430.2 protein|protein of unknown function DUF1296 domain containing protein, expressed;>LOC_Os01g47430.1 protein|protein of unknown function DUF1296 domain containing protein, expressed	2	4	3	3	2	2	3	2	3	2	3	3	3	1	2	2	1	2	1	2	2	2	1	2	2	1	2	1	2	2	2	9.6	8.3	8.3	89.891	851	851;883	1.47	8	7		0	15.198	By matching
LOC_Os01g47450.1	LOC_Os01g47450.1	5	5	5	>LOC_Os01g47450.1 protein|OsCttP1 - Putative C-terminal processing peptidase homologue, expressed	1	5	5	5	3	0	3	2	4	2	2	2	2	3	0	3	2	4	2	2	2	2	3	0	3	2	4	2	2	2	2	12.2	12.2	12.2	51.94	474	474	2.09	2	16	4	0	6.6944	By MS/MS
LOC_Os01g47550.1	LOC_Os01g47550.1	10	10	10	>LOC_Os01g47550.1 protein|kinase, pfkB family, putative, expressed	1	10	10	10	8	9	10	8	10	9	9	10	10	8	9	10	8	10	9	9	10	10	8	9	10	8	10	9	9	10	10	36	36	36	37.164	367	367	1.97	60	60	55	0	46.165	By MS/MS
LOC_Os01g47650.1	LOC_Os01g47650.1	1	1	1	>LOC_Os01g47650.1 protein|vacuolar protein sorting-associated protein 16, putative, expressed	1	1	1	1	0	1	1	0	1	1	0	0	0	0	1	1	0	1	1	0	0	0	0	1	1	0	1	1	0	0	0	1.5	1.5	1.5	96.57	884	884	3			5	0.0042617	2.5446	By matching
LOC_Os01g47690.1;LOC_Os01g47690.2	LOC_Os01g47690.1;LOC_Os01g47690.2	13;12	13;12	13;12	>LOC_Os01g47690.1 protein|metallo-beta-lactamase family protein, putative, expressed;>LOC_Os01g47690.2 protein|metallo-beta-lactamase family protein, putative, expressed	2	13	13	13	12	12	11	12	13	12	12	12	11	12	12	11	12	13	12	12	12	11	12	12	11	12	13	12	12	12	11	59.3	59.3	59.3	33.177	305	305;280	2.23	63	88	128	0	116.34	By MS/MS
LOC_Os01g47730.1;LOC_Os05g20050.3;LOC_Os05g20050.2;LOC_Os05g20050.1;LOC_Os06g50060.1	LOC_Os01g47730.1	7;2;2;2;1	3;0;0;0;0	3;0;0;0;0	>LOC_Os01g47730.1 protein|ras-related protein, putative, expressed	5	7	3	3	5	3	5	5	3	4	4	5	4	1	0	2	1	1	1	2	2	2	1	0	2	1	1	1	2	2	2	30.8	11.6	11.6	24.444	224	224;102;189;217;225	1.25	9	3		0	6.7784	By matching
LOC_Os01g47780.1	LOC_Os01g47780.1	2	2	2	>LOC_Os01g47780.1 protein|fasciclin domain containing protein, expressed	1	2	2	2	2	2	2	2	2	2	2	2	2	2	2	2	2	2	2	2	2	2	2	2	2	2	2	2	2	2	2	8.1	8.1	8.1	24.976	247	247	1.87	17	17	11	0	5.3453	By MS/MS
LOC_Os01g48280.1;LOC_Os01g48280.2	LOC_Os01g48280.1;LOC_Os01g48280.2	5;4	5;4	5;4	>LOC_Os01g48280.1 protein|ubiquitin-conjugating enzyme, putative, expressed;>LOC_Os01g48280.2 protein|ubiquitin-conjugating enzyme, putative, expressed	2	5	5	5	4	3	3	4	3	4	4	4	5	4	3	3	4	3	4	4	4	5	4	3	3	4	3	4	4	4	5	45.8	45.8	45.8	17.16	153	153;120	2	20	23	20	0	22.493	By MS/MS
LOC_Os01g48300.4;LOC_Os01g48300.3;LOC_Os01g48300.2;LOC_Os01g48300.1	LOC_Os01g48300.4;LOC_Os01g48300.3;LOC_Os01g48300.2;LOC_Os01g48300.1	3;3;3;3	3;3;3;3	3;3;3;3	>LOC_Os01g48300.4 protein|ATP synthase protein I related, putative, expressed;>LOC_Os01g48300.3 protein|ATP synthase protein I related, putative, expressed;>LOC_Os01g48300.2 protein|ATP synthase protein I related, putative, expressed;>LOC_Os01g48300.1 prot	4	3	3	3	2	1	1	0	0	0	1	2	1	2	1	1	0	0	0	1	2	1	2	1	1	0	0	0	1	2	1	13.5	13.5	13.5	39.114	364	364;364;364;364	1.22	7	2		0	4.398	By MS/MS
LOC_Os01g48420.1	LOC_Os01g48420.1	19	19	19	>LOC_Os01g48420.1 protein|peroxiredoxin, putative, expressed	1	19	19	19	15	16	16	16	16	16	16	16	16	15	16	16	16	16	16	16	16	16	15	16	16	16	16	16	16	16	16	92.6	92.6	92.6	17.291	162	162	2.09	97	182	132	0	323.31	By MS/MS
LOC_Os01g48500.1	LOC_Os01g48500.1	4	4	4	>LOC_Os01g48500.1 protein|expressed protein	1	4	4	4	3	1	1	0	1	1	1	3	2	3	1	1	0	1	1	1	3	2	3	1	1	0	1	1	1	3	2	15.4	15.4	15.4	25.974	241	241	1.54	6	7		0	8.1847	By MS/MS
LOC_Os01g48760.2;LOC_Os01g48760.1	LOC_Os01g48760.2;LOC_Os01g48760.1	2;2	2;2	2;2	>LOC_Os01g48760.2 protein|THAP domain-containing protein 4, putative, expressed;>LOC_Os01g48760.1 protein|THAP domain-containing protein 4, putative, expressed	2	2	2	2	0	1	2	0	2	1	0	2	2	0	1	2	0	2	1	0	2	2	0	1	2	0	2	1	0	2	2	23.3	23.3	23.3	19.119	176	176;179	2	5		5	0	11.305	By matching
LOC_Os01g48910.3;LOC_Os01g48910.2;LOC_Os01g48910.1;LOC_Os11g35400.4;LOC_Os11g35400.3;LOC_Os11g35400.2;LOC_Os11g35400.1	LOC_Os01g48910.3;LOC_Os01g48910.2;LOC_Os01g48910.1	15;15;15;1;1;1;1	10;10;10;1;1;1;1	10;10;10;1;1;1;1	>LOC_Os01g48910.3 protein|AMP-binding enzyme, putative, expressed;>LOC_Os01g48910.2 protein|AMP-binding enzyme, putative, expressed;>LOC_Os01g48910.1 protein|AMP-binding enzyme, putative, expressed	7	15	10	10	11	10	11	11	9	13	9	6	10	7	6	8	8	7	10	6	4	7	7	6	8	8	7	10	6	4	7	25.1	20.6	20.6	72.25	654	654;665;665;531;646;647;661	2.33	21	22	53	0	31.925	By MS/MS
LOC_Os01g48960.1	LOC_Os01g48960.1	26	14	14	>LOC_Os01g48960.1 protein|glutamate synthase, chloroplast precursor, putative, expressed	1	26	14	14	19	21	21	10	19	18	19	18	19	10	11	10	3	9	9	9	9	8	10	11	10	3	9	9	9	9	8	14.5	7.9	7.9	236.89	2167	2167	2.21	31	23	54	0	35.975	By MS/MS
LOC_Os01g48990.2;LOC_Os01g48990.1	LOC_Os01g48990.2;LOC_Os01g48990.1	24;24	24;24	24;24	>LOC_Os01g48990.2 protein|uncharacterized kinase mug58, putative, expressed;>LOC_Os01g48990.1 protein|uncharacterized kinase mug58, putative, expressed	2	24	24	24	21	20	17	21	17	19	21	18	20	21	20	17	21	17	19	21	18	20	21	20	17	21	17	19	21	18	20	74	74	74	44.129	396	396;418	2.02	131	184	140	0	323.31	By MS/MS
LOC_Os01g49190.1	LOC_Os01g49190.1	40	38	4	>LOC_Os01g49190.1 protein|ATP synthase, putative, expressed	1	40	38	4	35	32	32	29	31	29	38	31	31	33	31	31	28	30	28	36	30	29	3	3	4	3	4	3	3	3	3	77.6	75	6.6	59.462	557	557	2.1	450	580	617	0	323.31	By MS/MS
LOC_Os01g49290.1	LOC_Os01g49290.1	24	24	19	>LOC_Os01g49290.1 protein|WD repeat-containing protein, putative, expressed	1	24	24	19	16	21	20	20	19	19	17	18	19	16	21	20	20	19	19	17	18	19	14	18	17	15	17	16	15	15	16	87.1	87.1	76	36.231	334	334	2.18	111	161	197	0	323.31	By MS/MS
LOC_Os01g49320.1	LOC_Os01g49320.1	4	4	4	>LOC_Os01g49320.1 protein|glycosyl hydrolase, putative, expressed	1	4	4	4	3	3	4	4	4	4	4	3	3	3	3	4	4	4	4	4	3	3	3	3	4	4	4	4	4	3	3	15.6	15.6	15.6	31.33	302	302	2.02	14	15	15	0	11.341	By MS/MS
LOC_Os01g49330.1	LOC_Os01g49330.1	16	16	16	>LOC_Os01g49330.1 protein|formyl transferase, putative, expressed	1	16	16	16	11	15	14	11	14	12	15	12	14	11	15	14	11	14	12	15	12	14	11	15	14	11	14	12	15	12	14	62.7	62.7	62.7	38.69	362	362	2.1	69	80	92	0	173.42	By MS/MS
LOC_Os01g49380.1;LOC_Os01g49380.2	LOC_Os01g49380.1;LOC_Os01g49380.2	2;1	2;1	2;1	>LOC_Os01g49380.1 protein|lipase, putative, expressed;>LOC_Os01g49380.2 protein|lipase, putative, expressed	2	2	2	2	2	2	2	0	2	2	0	2	2	2	2	2	0	2	2	0	2	2	2	2	2	0	2	2	0	2	2	7.5	7.5	7.5	42.431	387	387;247	2	7		7	0	5.1015	By MS/MS
LOC_Os01g49670.3;LOC_Os01g49670.1;LOC_Os01g49670.5;LOC_Os01g49670.4;LOC_Os01g49670.2	LOC_Os01g49670.3;LOC_Os01g49670.1;LOC_Os01g49670.5;LOC_Os01g49670.4;LOC_Os01g49670.2	3;3;2;2;2	3;3;2;2;2	3;3;2;2;2	>LOC_Os01g49670.3 protein|cytidylyltransferase domain containing protein, expressed;>LOC_Os01g49670.1 protein|cytidylyltransferase domain containing protein, expressed;>LOC_Os01g49670.5 protein|cytidylyltransferase domain containing protein, expressed;>LOC	5	3	3	3	3	2	3	2	2	3	2	2	2	3	2	3	2	2	3	2	2	2	3	2	3	2	2	3	2	2	2	11.2	11.2	11.2	28.29	250	250;383;141;141;274	2.52	4	6	19	0	8.4722	By MS/MS
LOC_Os01g49690.1	LOC_Os01g49690.1	2	2	2	>LOC_Os01g49690.1 protein|Ser/Thr protein phosphatase family protein, putative, expressed	1	2	2	2	1	0	1	0	1	1	1	2	1	1	0	1	0	1	1	1	2	1	1	0	1	0	1	1	1	2	1	6.3	6.3	6.3	34.705	303	303	2.7		3	7	0.0027912	2.6772	By matching
LOC_Os01g49760.1;LOC_Os01g49760.3	LOC_Os01g49760.1	3;1	3;1	3;1	>LOC_Os01g49760.1 protein|expressed protein	2	3	3	3	2	3	3	2	2	3	3	3	3	2	3	3	2	2	3	3	3	3	2	3	3	2	2	3	3	3	3	5.5	5.5	5.5	66.442	614	614;456	2.82		6	27	0	6.8128	By MS/MS
LOC_Os01g49890.1	LOC_Os01g49890.1	8	8	4	>LOC_Os01g49890.1 protein|threonine synthase, chloroplast precursor, putative, expressed	1	8	8	4	2	3	6	4	4	5	3	6	7	2	3	6	4	4	5	3	6	7	0	1	2	0	1	1	0	3	3	21	21	10.9	57.702	525	525	2.26	12	13	25	0	26.724	By MS/MS
LOC_Os01g49900.1	LOC_Os01g49900.1	2	2	2	>LOC_Os01g49900.1 protein|peptidyl-tRNA hydrolase, mitochondrial precursor protein, putative, expressed	1	2	2	2	1	1	2	0	2	1	2	2	1	1	1	2	0	2	1	2	2	1	1	1	2	0	2	1	2	2	1	14	14	14	26.959	250	250	1.67	4	8		0	4.4729	By matching
LOC_Os01g50100.1	LOC_Os01g50100.1	3	3	1	>LOC_Os01g50100.1 protein|ABC transporter, ATP-binding protein, putative, expressed	1	3	3	1	0	0	2	0	1	2	0	1	2	0	0	2	0	1	2	0	1	2	0	0	1	0	1	1	0	1	1	4.1	4.1	1.9	128.1	1181	1181	2.64	1	2	8	0	8.0028	By matching
LOC_Os01g50170.1	LOC_Os01g50170.1	1	1	1	>LOC_Os01g50170.1 protein|eukaryotic aspartyl protease domain containing protein, expressed	1	1	1	1	0	0	0	0	1	0	0	0	0	0	0	0	0	1	0	0	0	0	0	0	0	0	1	0	0	0	0	4.6	4.6	4.6	47.017	453	453	1	1			0.00027034	3.5032	By matching
LOC_Os01g50200.1	LOC_Os01g50200.1	1	1	1	>LOC_Os01g50200.1 protein|UDP-glucoronosyl and UDP-glucosyl transferase domain containing protein, expressed	1	1	1	1	1	1	1	0	1	0	0	0	0	1	1	1	0	1	0	0	0	0	1	1	1	0	1	0	0	0	0	2.3	2.3	2.3	51.887	484	484	3			4	0.0061713	2.379	By matching
LOC_Os01g50310.1	LOC_Os01g50310.1	8	8	8	>LOC_Os01g50310.1 protein|VIP1 protein, putative, expressed	1	8	8	8	3	3	7	4	5	6	3	3	8	3	3	7	4	5	6	3	3	8	3	3	7	4	5	6	3	3	8	32.9	32.9	32.9	36.002	347	347	1.26	35	10	1	0	32.481	By MS/MS
LOC_Os01g50450.1	LOC_Os01g50450.1	7	7	7	>LOC_Os01g50450.1 protein|expressed protein	1	7	7	7	4	5	7	5	4	6	4	4	5	4	5	7	5	4	6	4	4	5	4	5	7	5	4	6	4	4	5	30.4	30.4	30.4	27.422	260	260	1.99	29	27	28	0	27.592	By MS/MS
LOC_Os01g50680.1	LOC_Os01g50680.1	1	1	1	>LOC_Os01g50680.1 protein|OsSub2 - Putative Subtilisin homologue, expressed	1	1	1	1	1	1	1	0	0	0	0	0	0	1	1	1	0	0	0	0	0	0	1	1	1	0	0	0	0	0	0	6.6	6.6	6.6	44.482	426	426	3			3	0	8.4971	By matching
LOC_Os01g50830.1;LOC_Os01g50830.2	LOC_Os01g50830.1;LOC_Os01g50830.2	2;1	2;1	2;1	>LOC_Os01g50830.1 protein|expressed protein;>LOC_Os01g50830.2 protein|expressed protein	2	2	2	2	1	2	2	1	2	2	0	2	2	1	2	2	1	2	2	0	2	2	1	2	2	1	2	2	0	2	2	5.9	5.9	5.9	41.269	372	372;306	1.88	6	6	4	0.0027806	2.6365	By matching
LOC_Os01g51170.1	LOC_Os01g51170.1	15	15	15	>LOC_Os01g51170.1 protein|glycylpeptide N-tetradecanoyltransferase 1, putative, expressed	1	15	15	15	13	12	11	10	11	12	12	9	11	13	12	11	10	11	12	12	9	11	13	12	11	10	11	12	12	9	11	35	35	35	49.709	437	437	2.41	19	53	82	0	102.74	By MS/MS
LOC_Os01g51200.1	LOC_Os01g51200.1	4	4	2	>LOC_Os01g51200.1 protein|CK1_CaseinKinase_1.3 - CK1 includes the casein kinase 1 kinases, expressed	1	4	4	2	4	2	2	2	3	2	4	3	3	4	2	2	2	3	2	4	3	3	2	1	1	1	2	1	2	2	2	12.3	12.3	7	52.907	472	472	2.18	9	9	15	0	6.3682	By MS/MS
LOC_Os01g51280.1;LOC_Os01g51280.2	LOC_Os01g51280.1;LOC_Os01g51280.2	10;5	10;5	10;5	>LOC_Os01g51280.1 protein|5-nucleotidase surE, putative, expressed;>LOC_Os01g51280.2 protein|5-nucleotidase surE, putative, expressed	2	10	10	10	6	8	5	6	4	4	6	4	5	6	8	5	6	4	4	6	4	5	6	8	5	6	4	4	6	4	5	44.3	44.3	44.3	43.326	418	418;247	1.9	22	32	15	0	111.01	By MS/MS
LOC_Os01g51300.2;LOC_Os01g51300.1	LOC_Os01g51300.2;LOC_Os01g51300.1	17;16	17;16	17;16	>LOC_Os01g51300.2 protein|WD domain, G-beta repeat domain containing protein, expressed;>LOC_Os01g51300.1 protein|WD domain, G-beta repeat domain containing protein, expressed	2	17	17	17	11	12	13	12	14	13	14	12	13	11	12	13	12	14	13	14	12	13	11	12	13	12	14	13	14	12	13	62.5	62.5	62.5	50.11	453	453;462	2.49	20	89	146	0	323.31	By MS/MS
LOC_Os01g51360.2;LOC_Os01g51360.1	LOC_Os01g51360.2;LOC_Os01g51360.1	14;14	14;14	14;14	>LOC_Os01g51360.2 protein|lipase, putative, expressed;>LOC_Os01g51360.1 protein|lipase, putative, expressed	2	14	14	14	9	10	9	11	8	11	10	9	11	9	10	9	11	8	11	10	9	11	9	10	9	11	8	11	10	9	11	39	39	39	50.591	464	464;465	1.96	65	40	58	0	71.967	By MS/MS
LOC_Os01g51410.1;LOC_Os01g51410.2	LOC_Os01g51410.1;LOC_Os01g51410.2	78;76	78;76	19;19	>LOC_Os01g51410.1 protein|glycine dehydrogenase, putative, expressed;>LOC_Os01g51410.2 protein|glycine dehydrogenase, putative, expressed	2	78	78	19	61	69	70	67	66	64	69	64	65	61	69	70	67	66	64	69	64	65	14	16	16	15	16	14	17	15	14	84.1	84.1	23.7	111.43	1033	1033;991	2.22	685	1357	1473	0	323.31	By MS/MS
LOC_Os01g51530.1	LOC_Os01g51530.1	8	8	8	>LOC_Os01g51530.1 protein|methyltransferase domain containing protein, expressed	1	8	8	8	5	5	5	3	5	6	7	5	4	5	5	5	3	5	6	7	5	4	5	5	5	3	5	6	7	5	4	38.1	38.1	38.1	34.36	307	307	1.82	48	39	27	0	227.49	By MS/MS
LOC_Os01g51570.1	LOC_Os01g51570.1	11	11	10	>LOC_Os01g51570.1 protein|glycosyl hydrolases family 17, putative, expressed	1	11	11	10	11	7	10	11	10	10	10	8	10	11	7	10	11	10	10	10	8	10	10	6	9	10	9	9	9	7	9	55	55	55	35.809	338	338	1.9	79	57	60	0	323.31	By MS/MS
LOC_Os01g51700.1;LOC_Os01g51700.3;LOC_Os01g51700.2	LOC_Os01g51700.1;LOC_Os01g51700.3;LOC_Os01g51700.2	5;4;4	3;2;2	2;2;2	>LOC_Os01g51700.1 protein|ras-related protein, putative, expressed;>LOC_Os01g51700.3 protein|ras-related protein, putative, expressed;>LOC_Os01g51700.2 protein|ras-related protein, putative, expressed	3	5	3	2	4	3	3	2	3	4	2	3	4	3	2	2	1	2	2	1	2	2	2	1	1	1	1	1	0	1	1	27.5	22.7	17.4	23.261	207	207;182;202	1.56	8	10		0	5.8329	By MS/MS
LOC_Os01g51770.1	LOC_Os01g51770.1	2	1	1	>LOC_Os01g51770.1 protein|outer mitochondrial membrane porin, putative, expressed	1	2	1	1	1	1	1	1	1	1	1	1	2	0	0	0	0	0	0	0	0	1	0	0	0	0	0	0	0	0	1	8.8	6	6	33.757	317	317	2		1		0.0015723	3.0899	By matching
LOC_Os01g51800.1	LOC_Os01g51800.1	2	2	2	>LOC_Os01g51800.1 protein|expressed protein	1	2	2	2	2	2	2	1	2	2	2	2	2	2	2	2	1	2	2	2	2	2	2	2	2	1	2	2	2	2	2	16.1	16.1	16.1	22.056	205	205	2.53		8	9	0	9.3415	By MS/MS
LOC_Os01g51860.1	LOC_Os01g51860.1	10	10	10	>LOC_Os01g51860.1 protein|violaxanthin de-epoxidase, putative, expressed	1	10	10	10	6	5	7	2	9	6	5	4	5	6	5	7	2	9	6	5	4	5	6	5	7	2	9	6	5	4	5	22.6	22.6	22.6	58.821	531	531	2.24	12	20	26	0	23.033	By MS/MS
LOC_Os01g51870.1	LOC_Os01g51870.1	2	2	2	>LOC_Os01g51870.1 protein|methyltransferase, putative, expressed	1	2	2	2	2	2	1	0	2	1	2	2	1	2	2	1	0	2	1	2	2	1	2	2	1	0	2	1	2	2	1	8.4	8.4	8.4	29.097	263	263	1.94	6	6	5	0	5.2776	By MS/MS
LOC_Os01g52050.1	LOC_Os01g52050.1	2	2	2	>LOC_Os01g52050.1 protein|systemin receptor SR160 precursor, putative, expressed	1	2	2	2	2	2	2	0	1	1	1	1	0	2	2	2	0	1	1	1	1	0	2	2	2	0	1	1	1	1	0	3.3	3.3	3.3	120.18	1121	1121	2.3		7	3	0.00053894	3.4567	By matching
LOC_Os01g52170.1	LOC_Os01g52170.1	8	8	8	>LOC_Os01g52170.1 protein|expressed protein	1	8	8	8	5	4	4	4	6	5	4	2	6	5	4	4	4	6	5	4	2	6	5	4	4	4	6	5	4	2	6	18.1	18.1	18.1	56.922	531	531	1.9	18	28	12	0	16.811	By MS/MS
LOC_Os01g52214.1	LOC_Os01g52214.1	10	10	2	>LOC_Os01g52214.1 protein|ubiquinone oxidoreductase, putative, expressed	1	10	10	2	7	9	10	8	7	7	7	9	8	7	9	10	8	7	7	7	9	8	1	2	2	1	1	2	1	2	2	44.7	44.7	10.1	21.876	199	199	1.69	54	36	20	0	33.221	By MS/MS
LOC_Os01g52240.1	LOC_Os01g52240.1	14	7	7	>LOC_Os01g52240.1 protein|chlorophyll A-B binding protein, putative, expressed	1	14	7	7	13	13	13	13	14	13	13	13	13	7	7	7	7	7	7	7	7	7	7	7	7	7	7	7	7	7	7	69.8	25.3	25.3	27.902	265	265	2.13	48	87	76	0	126.12	By MS/MS
LOC_Os01g52390.1	LOC_Os01g52390.1	8	7	7	>LOC_Os01g52390.1 protein|plasminogen activator inhibitor 1 RNA-binding protein, putative, expressed	1	8	7	7	1	2	3	3	4	5	4	7	6	0	1	2	2	3	4	4	6	5	0	1	2	2	3	4	4	6	5	38.2	34.2	34.2	40.425	380	380	1.87	8	19	4	0	40.883	By matching
LOC_Os01g52460.2;LOC_Os01g52460.1	LOC_Os01g52460.2;LOC_Os01g52460.1	7;7	2;2	2;2	>LOC_Os01g52460.2 protein|regulator of ribonuclease, putative, expressed;>LOC_Os01g52460.1 protein|regulator of ribonuclease, putative, expressed	2	7	2	2	5	6	7	4	6	7	5	7	6	1	1	2	1	2	2	1	2	1	1	1	2	1	2	2	1	2	1	58.3	20.8	20.8	18.065	168	168;168	2.14	5	2	7	0	9.5517	By MS/MS
LOC_Os01g52500.3;LOC_Os01g52500.2;LOC_Os01g52500.1;LOC_Os01g52500.5;LOC_Os01g52500.4;LOC_Os01g54030.1	LOC_Os01g52500.3;LOC_Os01g52500.2;LOC_Os01g52500.1;LOC_Os01g52500.5;LOC_Os01g52500.4	34;34;32;29;29;4	34;34;32;29;29;4	28;28;27;23;23;1	>LOC_Os01g52500.3 protein|NADP-dependent malic enzyme, putative, expressed;>LOC_Os01g52500.2 protein|NADP-dependent malic enzyme, putative, expressed;>LOC_Os01g52500.1 protein|NADP-dependent malic enzyme, putative, expressed;>LOC_Os01g52500.5 protein|NADP-	6	34	34	28	29	27	29	27	29	28	31	26	28	29	27	29	27	29	28	31	26	28	23	21	23	21	23	22	25	20	22	62.2	62.2	49.4	65.396	593	593;642;643;496;496;585	2.16	200	259	326	0	323.31	By MS/MS
LOC_Os01g52530.1	LOC_Os01g52530.1	7	7	7	>LOC_Os01g52530.1 protein|phosphoribosyl transferase, putative, expressed	1	7	7	7	5	5	5	3	5	3	4	5	5	5	5	5	3	5	3	4	5	5	5	5	5	3	5	3	4	5	5	23	23	23	43.909	409	409	2.67	5	10	45	0	19.123	By MS/MS
LOC_Os01g52750.1	LOC_Os01g52750.1	3	3	3	>LOC_Os01g52750.1 protein|OsSub3 - Putative Subtilisin homologue, expressed	1	3	3	3	2	0	3	1	2	2	3	1	1	2	0	3	1	2	2	3	1	1	2	0	3	1	2	2	3	1	1	4.5	4.5	4.5	81.127	782	782	2.25	6		10	0	5.051	By MS/MS
LOC_Os01g52864.4;LOC_Os01g52864.3;LOC_Os01g52864.2;LOC_Os01g52864.1	LOC_Os01g52864.4;LOC_Os01g52864.3;LOC_Os01g52864.2;LOC_Os01g52864.1	2;2;2;2	2;2;2;2	2;2;2;2	>LOC_Os01g52864.4 protein|transmembrane protein, putative, expressed;>LOC_Os01g52864.3 protein|transmembrane protein, putative, expressed;>LOC_Os01g52864.2 protein|transmembrane protein, putative, expressed;>LOC_Os01g52864.1 protein|transmembrane protein,	4	2	2	2	2	1	2	1	1	2	1	1	1	2	1	2	1	1	2	1	1	1	2	1	2	1	1	2	1	1	1	13.4	13.4	13.4	22.017	216	216;309;318;319	1.48	17	7	3	0	5.5412	By MS/MS
LOC_Os01g53060.2;LOC_Os01g53060.1	LOC_Os01g53060.2;LOC_Os01g53060.1	1;1	1;1	1;1	>LOC_Os01g53060.2 protein|peroxisomal membrane protein, putative, expressed;>LOC_Os01g53060.1 protein|peroxisomal membrane protein, putative, expressed	2	1	1	1	1	1	1	1	1	1	0	1	1	1	1	1	1	1	1	0	1	1	1	1	1	1	1	1	0	1	1	6.2	6.2	6.2	25.568	225	225;239	3			14	0	4.6331	By MS/MS
LOC_Os01g53240.1	LOC_Os01g53240.1	1	1	1	>LOC_Os01g53240.1 protein|BURP domain containing protein, expressed	1	1	1	1	1	1	1	0	0	0	1	0	1	1	1	1	0	0	0	1	0	1	1	1	1	0	0	0	1	0	1	10.7	10.7	10.7	43.523	429	429	2		5		0	6.5181	By MS/MS
LOC_Os01g53350.1;LOC_Os01g53350.2	LOC_Os01g53350.1;LOC_Os01g53350.2	9;8	9;8	9;8	>LOC_Os01g53350.1 protein|anthocyanidin 5,3-O-glucosyltransferase, putative, expressed;>LOC_Os01g53350.2 protein|anthocyanidin 5,3-O-glucosyltransferase, putative, expressed	2	9	9	9	3	6	9	7	8	7	5	6	8	3	6	9	7	8	7	5	6	8	3	6	9	7	8	7	5	6	8	32.8	32.8	32.8	52.584	478	478;428	2.35	12	24	38	0	33.58	By matching
LOC_Os01g53670.3;LOC_Os01g53670.4;LOC_Os01g53670.2;LOC_Os01g53670.1	LOC_Os01g53670.3;LOC_Os01g53670.4;LOC_Os01g53670.2;LOC_Os01g53670.1	2;2;2;2	2;2;2;2	2;2;2;2	>LOC_Os01g53670.3 protein|ENTH domain containing protein, expressed;>LOC_Os01g53670.4 protein|ENTH domain containing protein, expressed;>LOC_Os01g53670.2 protein|ENTH domain containing protein, expressed;>LOC_Os01g53670.1 protein|ENTH domain containing pro	4	2	2	2	0	0	1	0	0	0	1	0	0	0	0	1	0	0	0	1	0	0	0	0	1	0	0	0	1	0	0	7.4	7.4	7.4	56.133	530	530;564;628;636	2	1		1	0.0054591	2.432	By matching
LOC_Os01g53700.1	LOC_Os01g53700.1	19	19	19	>LOC_Os01g53700.1 protein|mitochondrial-processing peptidase subunit, mitochondrial precursor, putative, expressed	1	19	19	19	14	15	17	12	18	18	12	15	18	14	15	17	12	18	18	12	15	18	14	15	17	12	18	18	12	15	18	58.5	58.5	58.5	54.227	499	499	2.1	57	81	78	0	106.16	By MS/MS
LOC_Os01g53720.1;LOC_Os01g53720.2	LOC_Os01g53720.1;LOC_Os01g53720.2	9;9	9;9	9;9	>LOC_Os01g53720.1 protein|expressed protein;>LOC_Os01g53720.2 protein|expressed protein	2	9	9	9	4	4	7	2	8	8	4	6	7	4	4	7	2	8	8	4	6	7	4	4	7	2	8	8	4	6	7	24.4	24.4	24.4	59.865	542	542;593	1.71	44	14	21	0	34.048	By matching
LOC_Os01g53800.1	LOC_Os01g53800.1	3	3	2	>LOC_Os01g53800.1 protein|glutamate carboxypeptidase 2, putative, expressed	1	3	3	2	1	0	3	1	2	0	1	2	1	1	0	3	1	2	0	1	2	1	1	0	2	1	1	0	0	1	0	7.3	7.3	4.1	60.215	563	563	2	6		6	0	7.704	By matching
LOC_Os01g53810.1	LOC_Os01g53810.1	12	12	12	>LOC_Os01g53810.1 protein|peptidase, putative, expressed	1	12	12	12	9	8	12	6	7	11	9	11	12	9	8	12	6	7	11	9	11	12	9	8	12	6	7	11	9	11	12	22.4	22.4	22.4	82.602	759	759	2.05	40	32	46	0	33.59	By MS/MS
LOC_Os01g53910.1	LOC_Os01g53910.1	11	11	11	>LOC_Os01g53910.1 protein|dehydrogenase, putative, expressed	1	11	11	11	8	8	10	8	8	9	8	7	8	8	8	10	8	8	9	8	7	8	8	8	10	8	8	9	8	7	8	45.9	45.9	45.9	34.827	344	344	2.05	44	60	51	0	163.44	By MS/MS
LOC_Os01g53930.1;LOC_Os01g53930.2;LOC_Os01g52450.1	LOC_Os01g53930.1	26;12;1	26;12;1	24;12;1	>LOC_Os01g53930.1 protein|hexokinase, putative, expressed	3	26	26	24	20	23	22	20	21	21	20	21	23	20	23	22	20	21	21	20	21	23	18	21	20	18	19	19	18	19	21	63.2	63.2	60.3	55.12	506	506;346;502	2.31	84	147	224	0	323.31	By MS/MS
LOC_Os01g54010.1	LOC_Os01g54010.1	2	1	1	>LOC_Os01g54010.1 protein|peptidase, putative, expressed	1	2	1	1	0	0	1	0	1	0	2	1	1	0	0	0	0	0	0	1	0	0	0	0	0	0	0	0	1	0	0	6.3	3.8	3.8	78.923	728	728	2		1		0.0049826	2.4672	By matching
LOC_Os01g54020.2;LOC_Os01g54020.1	LOC_Os01g54020.2;LOC_Os01g54020.1	7;7	7;7	7;7	>LOC_Os01g54020.2 protein|tRNA synthetase, putative, expressed;>LOC_Os01g54020.1 protein|tRNA synthetase, putative, expressed	2	7	7	7	7	7	7	6	5	6	7	7	7	7	7	7	6	5	6	7	7	7	7	7	7	6	5	6	7	7	7	25.2	25.2	25.2	43.345	393	393;399	1.95	32	38	27	0	78.05	By MS/MS
LOC_Os01g54370.1	LOC_Os01g54370.1	12	12	12	>LOC_Os01g54370.1 protein|dihydropyrimidinase, putative, expressed	1	12	12	12	9	11	11	8	10	10	10	10	10	9	11	11	8	10	10	10	10	10	9	11	11	8	10	10	10	10	10	40.1	40.1	40.1	44.87	406	406	2.27	26	31	56	0	59.486	By MS/MS
LOC_Os01g54390.2;LOC_Os01g54390.1	LOC_Os01g54390.2;LOC_Os01g54390.1	6;6	6;6	6;6	>LOC_Os01g54390.2 protein|S4 domain containing protein, putative, expressed;>LOC_Os01g54390.1 protein|S4 domain containing protein, putative, expressed	2	6	6	6	2	3	5	3	5	4	4	3	3	2	3	5	3	5	4	4	3	3	2	3	5	3	5	4	4	3	3	29.2	29.2	29.2	32.65	305	305;305	2.25	6	12	14	0	15.088	By MS/MS
LOC_Os01g54510.1	LOC_Os01g54510.1	12	12	12	>LOC_Os01g54510.1 protein|MAC/Perforin domain containing protein, putative, expressed	1	12	12	12	10	9	10	10	7	8	8	8	8	10	9	10	10	7	8	8	8	8	10	9	10	10	7	8	8	8	8	33.8	33.8	33.8	61.049	553	553	2.33	16	34	49	0	86.883	By MS/MS
LOC_Os01g54540.2;LOC_Os01g54540.1	LOC_Os01g54540.2;LOC_Os01g54540.1	4;4	4;4	4;4	>LOC_Os01g54540.2 protein|ribosomal protein L13, putative, expressed;>LOC_Os01g54540.1 protein|ribosomal protein L13, putative, expressed	2	4	4	4	0	0	0	0	0	3	0	4	3	0	0	0	0	0	3	0	4	3	0	0	0	0	0	3	0	4	3	21.9	21.9	21.9	25.702	228	228;233	2.77		3	10	0	10.201	By matching
LOC_Os01g54590.1	LOC_Os01g54590.1	6	2	2	>LOC_Os01g54590.1 protein|ras-related protein, putative, expressed	1	6	2	2	4	3	3	3	4	3	2	3	2	1	1	1	0	1	1	0	1	0	1	1	1	0	1	1	0	1	0	32.6	13.6	13.6	24.193	221	221	1.14	6	1		0	4.5037	By MS/MS
LOC_Os01g54860.1	LOC_Os01g54860.1	16	16	16	>LOC_Os01g54860.1 protein|enoyl-CoA hydratase/isomerase family protein, putative, expressed	1	16	16	16	10	10	14	11	11	12	7	9	11	10	10	14	11	11	12	7	9	11	10	10	14	11	11	12	7	9	11	54.2	54.2	54.2	43.296	389	389	2	41	56	41	0	57.184	By MS/MS
LOC_Os01g54870.1	LOC_Os01g54870.1	4	4	1	>LOC_Os01g54870.1 protein|60S ribosomal protein L18a, putative, expressed	1	4	4	1	3	4	4	2	4	4	2	3	4	3	4	4	2	4	4	2	3	4	1	1	1	1	1	1	0	1	1	26.4	26.4	5.6	21.4	178	178	2.64	5	6	34	0	12.629	By MS/MS
LOC_Os01g54910.1	LOC_Os01g54910.1	7	7	7	>LOC_Os01g54910.1 protein|GTP-binding protein typA/bipA, putative, expressed	1	7	7	7	5	5	4	4	2	4	3	2	3	5	5	4	4	2	4	3	2	3	5	5	4	4	2	4	3	2	3	15.9	15.9	15.9	72.795	673	673	2.59	4	8	27	0	22.315	By MS/MS
LOC_Os01g54940.1	LOC_Os01g54940.1	15	15	15	>LOC_Os01g54940.1 protein|dehydrogenase, putative, expressed	1	15	15	15	8	10	10	12	9	10	13	8	9	8	10	10	12	9	10	13	8	9	8	10	10	12	9	10	13	8	9	51	51	51	38.814	365	365	2	58	74	58	0	86.167	By MS/MS
LOC_Os01g55030.1	LOC_Os01g55030.1	3	1	1	>LOC_Os01g55030.1 protein|DNA-binding protein-related, putative, expressed	1	3	1	1	3	3	2	2	2	2	3	3	2	1	1	1	1	1	1	1	1	1	1	1	1	1	1	1	1	1	1	22.9	11.4	11.4	14.925	140	140	2.84		3	16	0	6.8371	By MS/MS
LOC_Os01g55040.1;LOC_Os01g33960.1;LOC_Os06g08380.1	LOC_Os01g55040.1	3;1;1	3;1;1	3;1;1	>LOC_Os01g55040.1 protein|1,3-beta-glucan synthase component, putative, expressed	3	3	3	3	1	2	1	1	1	2	2	1	1	1	2	1	1	1	2	2	1	1	1	2	1	1	1	2	2	1	1	2.1	2.1	2.1	207.24	1790	1790;713;1919	3			12	0.00027042	3.5065	By matching
LOC_Os01g55050.2;LOC_Os01g55050.1	LOC_Os01g55050.2;LOC_Os01g55050.1	2;2	2;2	2;2	>LOC_Os01g55050.2 protein|protein of unknown function DUF1421 domain containing protein, expressed;>LOC_Os01g55050.1 protein|protein of unknown function DUF1421 domain containing protein, expressed	2	2	2	2	0	0	1	0	0	1	1	1	2	0	0	1	0	0	1	1	1	2	0	0	1	0	0	1	1	1	2	5.4	5.4	5.4	65.753	594	594;595	2.25		6	2	0.00027211	3.6017	By matching
LOC_Os01g55540.1;LOC_Os01g55540.2	LOC_Os01g55540.1;LOC_Os01g55540.2	24;23	24;23	24;23	>LOC_Os01g55540.1 protein|aminotransferase, classes I and II, domain containing protein, expressed;>LOC_Os01g55540.2 protein|aminotransferase, classes I and II, domain containing protein, expressed	2	24	24	24	23	22	23	23	22	22	19	21	22	23	22	23	23	22	22	19	21	22	23	22	23	23	22	22	19	21	22	53	53	53	49.933	460	460;457	2.14	127	173	198	0	189.32	By MS/MS
LOC_Os01g55590.1	LOC_Os01g55590.1	7	7	7	>LOC_Os01g55590.1 protein|AMP-binding enzyme, putative, expressed	1	7	7	7	4	5	6	5	6	6	4	4	6	4	5	6	5	6	6	4	4	6	4	5	6	5	6	6	4	4	6	16.5	16.5	16.5	61.057	558	558	2.42	9	20	36	0	23.41	By MS/MS
LOC_Os01g55770.1	LOC_Os01g55770.1	4	4	4	>LOC_Os01g55770.1 protein|expressed protein	1	4	4	4	2	1	3	2	2	2	2	2	3	2	1	3	2	2	2	2	2	3	2	1	3	2	2	2	2	2	3	53.3	53.3	53.3	15.444	137	137	1.38	13	8		0	17.947	By MS/MS
LOC_Os01g55780.1	LOC_Os01g55780.1	3	3	3	>LOC_Os01g55780.1 protein|glycerophosphoryl diester phosphodiesterase family protein, putative, expressed	1	3	3	3	3	3	2	3	2	3	2	3	2	3	3	2	3	2	3	2	3	2	3	3	2	3	2	3	2	3	2	12.3	12.3	12.3	45.149	391	391	2.63		10	17	0	10.463	By MS/MS
LOC_Os01g55830.1;LOC_Os01g27630.1	LOC_Os01g55830.1	10;1	10;1	8;1	>LOC_Os01g55830.1 protein|glutathione S-transferase, putative, expressed	2	10	10	8	8	8	8	6	7	7	6	6	7	8	8	8	6	7	7	6	6	7	6	6	6	5	5	5	4	4	5	49.8	49.8	45.6	23.977	215	215;214	2.21	32	42	61	0	83.302	By MS/MS
LOC_Os01g55950.1	LOC_Os01g55950.1	16	16	16	>LOC_Os01g55950.1 protein|acetamidase, putative, expressed	1	16	16	16	9	11	13	11	11	11	11	11	12	9	11	13	11	11	11	11	11	12	9	11	13	11	11	11	11	11	12	51.1	51.1	51.1	45.723	417	417	2.31	20	50	60	0	94.902	By MS/MS
LOC_Os01g56150.1	LOC_Os01g56150.1	8	8	8	>LOC_Os01g56150.1 protein|OsProCP1 - Putative Lysosomal Pro-x Carboxypeptidase homologue, expressed	1	8	8	8	6	6	6	5	5	7	7	6	7	6	6	6	5	5	7	7	6	7	6	6	6	5	5	7	7	6	7	21.1	21.1	21.1	57.399	517	517	1.68	33	21	12	0	62.005	By MS/MS
LOC_Os01g56320.1	LOC_Os01g56320.1	2	2	2	>LOC_Os01g56320.1 protein|OsSub4 - Putative Subtilisin homologue, expressed	1	2	2	2	2	2	1	0	1	1	2	0	0	2	2	1	0	1	1	2	0	0	2	2	1	0	1	1	2	0	0	2.8	2.8	2.8	89.544	849	849	1.4	6	4		0.0013161	3.1416	By matching
LOC_Os01g56360.1;LOC_Os01g56370.1	LOC_Os01g56360.1;LOC_Os01g56370.1	4;2	4;2	4;2	>LOC_Os01g56360.1 protein|wax synthase, putative, expressed;>LOC_Os01g56370.1 protein|wax synthase, putative, expressed	2	4	4	4	1	3	2	1	2	3	0	3	3	1	3	2	1	2	3	0	3	3	1	3	2	1	2	3	0	3	3	8.9	8.9	8.9	56.536	518	518;629	1.72	9	5	4	0	8.6963	By matching
LOC_Os01g56490.1	LOC_Os01g56490.1	1	1	1	>LOC_Os01g56490.1 protein|ubiquitin carboxyl-terminal hydrolase, putative, expressed	1	1	1	1	0	1	0	1	1	1	0	1	1	0	1	0	1	1	1	0	1	1	0	1	0	1	1	1	0	1	1	0.9	0.9	0.9	129.1	1110	1110	3			6	0.0061516	2.3547	By matching
LOC_Os01g56510.5;LOC_Os01g56510.4;LOC_Os01g56510.3;LOC_Os01g56510.2;LOC_Os01g56510.1	LOC_Os01g56510.5;LOC_Os01g56510.4;LOC_Os01g56510.3;LOC_Os01g56510.2;LOC_Os01g56510.1	7;7;7;7;7	3;3;3;3;3	3;3;3;3;3	>LOC_Os01g56510.5 protein|periplasmic beta-glucosidase precursor, putative, expressed;>LOC_Os01g56510.4 protein|periplasmic beta-glucosidase precursor, putative, expressed;>LOC_Os01g56510.3 protein|periplasmic beta-glucosidase precursor, putative, expresse	5	7	3	3	5	6	7	5	7	6	5	5	5	1	2	3	2	3	3	1	1	2	1	2	3	2	3	3	1	1	2	10.6	6.5	6.5	72.223	663	663;663;663;663;664	1.68	12	1	6	0	4.6247	By matching
LOC_Os01g56520.2;LOC_Os01g56520.1	LOC_Os01g56520.2;LOC_Os01g56520.1	2;2	2;2	2;2	>LOC_Os01g56520.2 protein|double-stranded RNA binding motif containing protein, expressed;>LOC_Os01g56520.1 protein|double-stranded RNA binding motif containing protein, expressed	2	2	2	2	1	1	0	2	2	1	0	2	2	1	1	0	2	2	1	0	2	2	1	1	0	2	2	1	0	2	2	6.6	6.6	6.6	46.826	438	438;441	3			11	0.0010554	3.2034	By matching
LOC_Os01g56550.3;LOC_Os01g56550.2;LOC_Os01g56550.1	LOC_Os01g56550.3;LOC_Os01g56550.2;LOC_Os01g56550.1	1;1;1	1;1;1	1;1;1	>LOC_Os01g56550.3 protein|transcription initiation factor IIF beta subunit, putative, expressed;>LOC_Os01g56550.2 protein|transcription initiation factor IIF beta subunit, putative, expressed;>LOC_Os01g56550.1 protein|transcription initiation factor IIF be	3	1	1	1	1	0	1	0	1	1	1	0	1	1	0	1	0	1	1	1	0	1	1	0	1	0	1	1	1	0	1	9.1	9.1	9.1	21.844	198	198;276;277	2		6		0.00053648	3.4136	By matching
LOC_Os01g56590.1	LOC_Os01g56590.1	1	1	1	>LOC_Os01g56590.1 protein|guanine nucleotide exchange family protein, putative, expressed	1	1	1	1	1	1	1	1	1	1	1	0	0	1	1	1	1	1	1	1	0	0	1	1	1	1	1	1	1	0	0	0.7	0.7	0.7	165.41	1496	1496	2		7		0.0073368	2.2934	By matching
LOC_Os01g56600.1;LOC_Os05g43390.1	LOC_Os01g56600.1	12;4	12;4	12;4	>LOC_Os01g56600.1 protein|signal recognition particle 54 kDa protein, putative, expressed	2	12	12	12	9	7	9	5	7	5	6	6	5	9	7	9	5	7	5	6	6	5	9	7	9	5	7	5	6	6	5	29	29	29	54.754	496	496;483	1.71	26	37	6	0	27.256	By MS/MS
LOC_Os01g56880.1;LOC_Os01g56880.2	LOC_Os01g56880.1;LOC_Os01g56880.2	7;4	6;3	6;3	>LOC_Os01g56880.1 protein|purple acid phosphatase precursor, putative, expressed;>LOC_Os01g56880.2 protein|purple acid phosphatase precursor, putative, expressed	2	7	6	6	4	5	4	6	4	5	3	5	5	3	4	3	5	4	4	2	4	4	3	4	3	5	4	4	2	4	4	20.6	17.2	17.2	53.014	465	465;400	2.02	22	12	23	0	31.51	By MS/MS
LOC_Os01g56930.1;LOC_Os01g56930.2	LOC_Os01g56930.1	3;1	3;1	3;1	>LOC_Os01g56930.1 protein|eukaryotic aspartyl protease domain containing protein, expressed	2	3	3	3	2	2	2	2	2	2	0	2	3	2	2	2	2	2	2	0	2	3	2	2	2	2	2	2	0	2	3	10.7	10.7	10.7	53.09	504	504;410	2.85		3	17	0	59.238	By MS/MS
LOC_Os01g57073.1;LOC_Os01g57082.1	LOC_Os01g57073.1	10;2	10;2	10;2	>LOC_Os01g57073.1 protein|insulin-degrading enzyme, putative, expressed	2	10	10	10	5	10	8	9	8	8	4	8	9	5	10	8	9	8	8	4	8	9	5	10	8	9	8	8	4	8	9	13.6	13.6	13.6	111.64	973	973;636	2.49	12	15	49	0	36.179	By MS/MS
LOC_Os01g57220.2;LOC_Os01g57220.1	LOC_Os01g57220.2;LOC_Os01g57220.1	2;2	2;2	2;2	>LOC_Os01g57220.2 protein|secretory carrier-associated membrane protein, putative, expressed;>LOC_Os01g57220.1 protein|secretory carrier-associated membrane protein, putative, expressed	2	2	2	2	2	1	1	1	2	1	1	2	1	2	1	1	1	2	1	1	2	1	2	1	1	1	2	1	1	2	1	10.9	10.9	10.9	28.975	256	256;286	2.37	3	6	10	0.0018262	3.0297	By MS/MS
LOC_Os01g57450.1	LOC_Os01g57450.1	3	2	2	>LOC_Os01g57450.1 protein|universal stress protein domain containing protein, putative, expressed	1	3	2	2	2	2	2	2	2	3	1	3	2	1	1	1	1	1	2	1	2	2	1	1	1	1	1	2	1	2	2	19.9	12.5	12.5	28.797	272	272	2.25	3	6	7	0	5.7916	By MS/MS
LOC_Os01g57570.1;LOC_Os01g57570.2	LOC_Os01g57570.1;LOC_Os01g57570.2	9;6	6;4	6;4	>LOC_Os01g57570.1 protein|NADPH-dependent FMN reductase domain containing protein, expressed;>LOC_Os01g57570.2 protein|NADPH-dependent FMN reductase domain containing protein, expressed	2	9	6	6	9	9	8	8	9	9	9	9	9	6	6	6	5	6	6	6	6	6	6	6	6	5	6	6	6	6	6	65.5	50.2	50.2	21.705	203	203;127	1.98	90	114	85	0	251.15	By MS/MS
LOC_Os01g57854.1	LOC_Os01g57854.1	3	3	3	>LOC_Os01g57854.1 protein|pectinesterase, putative, expressed	1	3	3	3	3	2	3	2	2	2	1	2	2	3	2	3	2	2	2	1	2	2	3	2	3	2	2	2	1	2	2	8.4	8.4	8.4	58.386	546	546	1.89	10	1	8	0	14.487	By MS/MS
LOC_Os01g57880.1	LOC_Os01g57880.1	5	5	5	>LOC_Os01g57880.1 protein|plastocyanin-like domain containing protein, putative, expressed	1	5	5	5	3	3	4	2	5	4	4	4	5	3	3	4	2	5	4	4	4	5	3	3	4	2	5	4	4	4	5	26	26	26	21.697	208	208	1.95	16	27	13	0	22.031	By matching
LOC_Os10g21324.1;LOC_Os04g16846.1;LOC_Os01g57942.1;LOC_Os12g10604.1	LOC_Os10g21324.1;LOC_Os04g16846.1;LOC_Os01g57942.1	7;7;7;2	7;7;7;2	7;7;7;2	>LOC_Os10g21324.1 protein|cytochrome b6, putative, expressed;>LOC_Os04g16846.1 protein|cytochrome b6, putative, expressed;>LOC_Os01g57942.1 protein|cytochrome b6, putative, expressed	4	7	7	7	5	4	6	5	7	6	5	5	5	5	4	6	5	7	6	5	5	5	5	4	6	5	7	6	5	5	5	41.8	41.8	41.8	26.013	232	232;232;232;263	1.9	54	51	40	0	66.162	By MS/MS
LOC_Os10g21342.1;LOC_Os08g15276.1;LOC_Os05g22722.1;LOC_Os04g16828.1;LOC_Os01g57956.1;LOC_Os12g10610.1	LOC_Os10g21342.1;LOC_Os08g15276.1;LOC_Os05g22722.1;LOC_Os04g16828.1;LOC_Os01g57956.1;LOC_Os12g10610.1	9;9;9;9;9;6	9;9;9;9;9;6	9;9;9;9;9;6	>LOC_Os10g21342.1 protein|chloroplast 50S ribosomal protein L14, putative, expressed;>LOC_Os08g15276.1 protein|chloroplast 50S ribosomal protein L14, putative, expressed;>LOC_Os05g22722.1 protein|chloroplast 50S ribosomal protein L14, putative, expressed;>	6	9	9	9	7	8	7	7	6	5	4	6	6	7	8	7	7	6	5	4	6	6	7	8	7	7	6	5	4	6	6	63.4	63.4	63.4	13.565	123	123;123;123;123;123;183	1.84	58	41	36	0	42.79	By MS/MS
LOC_Os10g21250.1;LOC_Os05g01675.1;LOC_Os04g16760.1;LOC_Os01g57964.1;LOC_Os10g38229.1	LOC_Os10g21250.1;LOC_Os05g01675.1;LOC_Os04g16760.1;LOC_Os01g57964.1;LOC_Os10g38229.1	35;35;35;35;34	35;35;35;35;34	35;35;35;35;34	>LOC_Os10g21250.1 protein|photosystem I P700 chlorophyll a apoprotein A1, putative, expressed;>LOC_Os05g01675.1 protein|photosystem I P700 chlorophyll a apoprotein A1, putative, expressed;>LOC_Os04g16760.1 protein|photosystem I P700 chlorophyll a apoprotei	5	35	35	35	27	31	31	32	32	31	27	29	30	27	31	31	32	32	31	27	29	30	27	31	31	32	32	31	27	29	30	50.7	50.7	50.7	83.198	750	750;750;750;750;750	2.18	215	306	380	0	323.31	By MS/MS
LOC_Os10g38216.1;LOC_Os10g21254.1;LOC_Os04g16762.1;LOC_Os04g16736.1;LOC_Os01g57966.1	LOC_Os10g38216.1;LOC_Os10g21254.1;LOC_Os04g16762.1;LOC_Os04g16736.1;LOC_Os01g57966.1	1;1;1;1;1	1;1;1;1;1	1;1;1;1;1	>LOC_Os10g38216.1 protein|photosystem I assembly protein ycf3, putative, expressed;>LOC_Os10g21254.1 protein|photosystem I assembly protein ycf3, putative, expressed;>LOC_Os04g16762.1 protein|photosystem I assembly protein ycf3, putative;>LOC_Os04g16736.1	5	1	1	1	1	0	0	0	0	0	1	0	0	1	0	0	0	0	0	1	0	0	1	0	0	0	0	0	1	0	0	10.7	10.7	10.7	19.658	169	169;169;169;169;169	2		2		0	6.2124	By MS/MS
LOC_Os01g58000.1;LOC_Os06g39756.1;LOC_Os10g21264.1;LOC_Os12g19430.1	LOC_Os01g58000.1;LOC_Os06g39756.1;LOC_Os10g21264.1;LOC_Os12g19430.1	8;7;7;5	4;4;4;2	4;4;4;2	>LOC_Os01g58000.1 protein|ATP synthase epsilon chain, putative, expressed;>LOC_Os06g39756.1 protein|ATP synthase epsilon chain, putative, expressed;>LOC_Os10g21264.1 protein|ATP synthase epsilon chain, putative, expressed;>LOC_Os12g19430.1 protein|ATP synt	4	8	4	4	6	6	6	6	7	5	5	6	7	3	3	3	2	3	2	2	3	4	3	3	3	2	3	2	2	3	4	84.7	35.8	35.8	15.217	137	137;137;137;137	2.39	9	25	36	0	27.291	By MS/MS
LOC_Os01g58022.1;LOC_Os12g19420.1;LOC_Os06g22010.1	LOC_Os01g58022.1;LOC_Os12g19420.1	8;4;1	8;4;1	8;4;1	>LOC_Os01g58022.1 protein|NADPH-dependent oxidoreductase, putative, expressed;>LOC_Os12g19420.1 protein|ubiquinone oxidoreductase, putative, expressed	3	8	8	8	5	5	8	7	8	7	7	6	8	5	5	8	7	8	7	7	6	8	5	5	8	7	8	7	7	6	8	43.6	43.6	43.6	25.216	225	225;141;143	1.93	47	36	38	0	62.116	By MS/MS
LOC_Os10g38212.1;LOC_Os01g58024.1;LOC_Os10g21258.1	LOC_Os10g38212.1;LOC_Os01g58024.1;LOC_Os10g21258.1	11;11;10	11;11;10	11;11;10	>LOC_Os10g38212.1 protein|NADPH-dependent oxidoreductase, putative, expressed;>LOC_Os01g58024.1 protein|NADPH-dependent oxidoreductase, putative, expressed;>LOC_Os10g21258.1 protein|NADPH-dependent oxidoreductase, putative, expressed	3	11	11	11	9	10	10	8	9	9	10	9	9	9	10	10	8	9	9	10	9	9	9	10	10	8	9	9	10	9	9	71.7	71.7	71.7	18.783	159	159;159;159	2.11	49	64	69	0	79.858	By MS/MS
LOC_Os01g58114.2;LOC_Os01g58114.1	LOC_Os01g58114.2;LOC_Os01g58114.1	4;4	4;4	4;4	>LOC_Os01g58114.2 protein|expressed protein;>LOC_Os01g58114.1 protein|expressed protein	2	4	4	4	3	4	3	3	2	3	1	4	4	3	4	3	3	2	3	1	4	4	3	4	3	3	2	3	1	4	4	10.4	10.4	10.4	61.244	539	539;545	2.42		18	13	0	12.719	By MS/MS
LOC_Os01g58240.1;LOC_Os09g30250.1	LOC_Os01g58240.1	8;1	8;1	7;1	>LOC_Os01g58240.1 protein|OsSub6 - Putative Subtilisin homologue, expressed	2	8	8	7	4	1	5	5	5	5	5	2	4	4	1	5	5	5	5	5	2	4	3	1	4	4	4	4	5	2	3	19.3	19.3	16.7	78.855	736	736;805	2.36	12	10	31	0	30.113	By matching
LOC_Os01g58270.1	LOC_Os01g58270.1	2	1	1	>LOC_Os01g58270.1 protein|OsSub7 - Putative Subtilisin homologue, expressed	1	2	1	1	1	0	2	2	2	2	1	1	1	0	0	1	1	1	1	1	1	0	0	0	1	1	1	1	1	1	0	4	1.6	1.6	86.099	802	802	1.14	6	1		0.0005349	3.3881	By matching
LOC_Os01g58280.1	LOC_Os01g58280.1	6	6	5	>LOC_Os01g58280.1 protein|OsSub8 - Putative Subtilisin homologue, expressed	1	6	6	5	1	2	5	3	5	6	4	3	2	1	2	5	3	5	6	4	3	2	1	2	4	3	5	5	3	2	2	9.6	9.6	8.1	79.703	739	739	2.08	18	1	21	0	13.25	By matching
LOC_Os01g58290.1;LOC_Os01g58290.2;LOC_Os01g58290.4;LOC_Os01g58290.3	LOC_Os01g58290.1;LOC_Os01g58290.2;LOC_Os01g58290.4	3;2;2;1	2;1;1;1	2;1;1;1	>LOC_Os01g58290.1 protein|OsSub9 - Putative Subtilisin homologue, expressed;>LOC_Os01g58290.2 protein|OsSub9 - Putative Subtilisin homologue, expressed;>LOC_Os01g58290.4 protein|OsSub9 - Putative Subtilisin homologue, expressed	4	3	2	2	0	1	2	2	2	3	2	1	1	0	1	1	2	2	2	1	0	1	0	1	1	2	2	2	1	0	1	4.9	3.4	3.4	79.774	738	738;385;533;381	2.73		3	8	0.00027189	3.5939	By matching
LOC_Os01g58390.1	LOC_Os01g58390.1	1	1	1	>LOC_Os01g58390.1 protein|haloacid dehalogenase, putative, expressed	1	1	1	1	1	0	0	1	0	0	1	1	1	1	0	0	1	0	0	1	1	1	1	0	0	1	0	0	1	1	1	6.8	6.8	6.8	18.961	177	177	2.86		1	6	0.0015699	3.0727	By MS/MS
LOC_Os01g58470.1	LOC_Os01g58470.1	3	3	3	>LOC_Os01g58470.1 protein|expressed protein	1	3	3	3	2	1	1	2	0	2	2	1	2	2	1	1	2	0	2	2	1	2	2	1	1	2	0	2	2	1	2	11.6	11.6	11.6	31.746	292	292	1.85	2	11		0.00027525	3.7751	By MS/MS
LOC_Os01g58580.1	LOC_Os01g58580.1	10	10	6	>LOC_Os01g58580.1 protein|ICE-like protease p20 domain containing protein, putative, expressed	1	10	10	6	8	10	10	7	9	9	8	7	10	8	10	10	7	9	9	8	7	10	4	6	6	5	6	6	4	5	6	30.2	30.2	21.1	45.885	417	417	2.08	18	74	27	0	27.229	By MS/MS
LOC_Os01g58610.1	LOC_Os01g58610.1	8	1	1	>LOC_Os01g58610.1 protein|phosphoglycerate kinase protein, putative, expressed	1	8	1	1	7	7	7	8	7	7	7	6	7	1	1	1	1	1	1	1	0	1	1	1	1	1	1	1	1	0	1	24.4	6.2	6.2	39.888	385	385	2.12	2	10	4	0	7.19	By MS/MS
LOC_Os01g58640.1	LOC_Os01g58640.1	10	10	10	>LOC_Os01g58640.1 protein|nucleotide pyrophosphatase/phosphodiesterase, putative, expressed	1	10	10	10	6	7	6	8	8	8	8	8	8	6	7	6	8	8	8	8	8	8	6	7	6	8	8	8	8	8	8	27	27	27	68.203	630	630	2.15	31	32	48	0	53.525	By MS/MS
LOC_Os01g58680.1	LOC_Os01g58680.1	10	10	9	>LOC_Os01g58680.1 protein|apurinic endonuclease-redox protein, putative, expressed	1	10	10	9	6	5	5	5	4	5	6	7	5	6	5	5	5	4	5	6	7	5	6	4	5	5	4	5	6	7	5	30.5	30.5	28.7	55.82	499	499	2.38	7	25	31	0	27.722	By MS/MS
LOC_Os01g58690.3;LOC_Os01g58690.2;LOC_Os01g58690.1	LOC_Os01g58690.3;LOC_Os01g58690.2;LOC_Os01g58690.1	3;3;3	2;2;2	2;2;2	>LOC_Os01g58690.3 protein|endonuclease/exonuclease/phosphatase family domain containing protein, expressed;>LOC_Os01g58690.2 protein|endonuclease/exonuclease/phosphatase family domain containing protein, expressed;>LOC_Os01g58690.1 protein|endonuclease/exo	3	3	2	2	1	1	1	0	0	0	1	1	0	1	0	1	0	0	0	1	1	0	1	0	1	0	0	0	1	1	0	9	6.1	6.1	35.491	310	310;310;332	2.5	1		3	0.0089329	2.1702	By matching
LOC_Os01g58790.2;LOC_Os01g58790.1	LOC_Os01g58790.2;LOC_Os01g58790.1	15;15	15;15	15;15	>LOC_Os01g58790.2 protein|GHMP kinases ATP-binding protein, putative, expressed;>LOC_Os01g58790.1 protein|GHMP kinases ATP-binding protein, putative, expressed	2	15	15	15	12	13	12	12	12	13	10	13	15	12	13	12	12	12	13	10	13	15	12	13	12	12	12	13	10	13	15	46.1	46.1	46.1	43.84	401	401;401	2.17	55	74	92	0	183.73	By MS/MS
LOC_Os01g59080.1	LOC_Os01g59080.1	1	1	1	>LOC_Os01g59080.1 protein|expressed protein	1	1	1	1	0	0	0	0	0	0	1	0	0	0	0	0	0	0	0	1	0	0	0	0	0	0	0	0	1	0	0	11	11	11	22.859	209	209	3			1	0.0027799	2.6357	By matching
LOC_Os01g59090.1	LOC_Os01g59090.1	12	12	12	>LOC_Os01g59090.1 protein|thylakoid lumenal 20 kDa protein, putative, expressed	1	12	12	12	11	11	11	11	12	11	11	11	11	11	11	11	11	12	11	11	11	11	11	11	11	11	12	11	11	11	11	59.9	59.9	59.9	28.804	272	272	1.85	123	119	75	0	323.31	By MS/MS
LOC_Os01g59340.2;LOC_Os01g59340.3;LOC_Os01g59340.1	LOC_Os01g59340.2;LOC_Os01g59340.3;LOC_Os01g59340.1	15;15;15	15;15;15	15;15;15	>LOC_Os01g59340.2 protein|dihydropyrimidinase, putative, expressed;>LOC_Os01g59340.3 protein|dihydropyrimidinase, putative, expressed;>LOC_Os01g59340.1 protein|dihydropyrimidinase, putative, expressed	3	15	15	15	12	12	11	10	9	9	12	10	10	12	12	11	10	9	9	12	10	10	12	12	11	10	9	9	12	10	10	39.9	39.9	39.9	55.001	511	511;539;539	2.28	19	56	56	0	58.7	By MS/MS
LOC_Os01g59600.2;LOC_Os01g59600.1	LOC_Os01g59600.2;LOC_Os01g59600.1	6;6	6;6	3;3	>LOC_Os01g59600.2 protein|peptidase, T1 family, putative, expressed;>LOC_Os01g59600.1 protein|peptidase, T1 family, putative, expressed	2	6	6	3	3	1	2	4	3	3	3	4	5	3	1	2	4	3	3	3	4	5	3	1	2	3	3	2	3	3	3	28.1	28.1	15.7	27.238	249	249;249	1.89	16	7	12	0	17.885	By MS/MS
LOC_Os01g59740.1	LOC_Os01g59740.1	5	5	5	>LOC_Os01g59740.1 protein|expressed protein	1	5	5	5	3	2	4	1	3	4	3	3	3	3	2	4	1	3	4	3	3	3	3	2	4	1	3	4	3	3	3	15.8	15.8	15.8	35.052	348	348	1.45	24	11	3	0	16.624	By MS/MS
LOC_Os05g41060.1;LOC_Os01g59790.3;LOC_Os01g59790.2;LOC_Os01g59790.1	LOC_Os05g41060.1;LOC_Os01g59790.3;LOC_Os01g59790.2;LOC_Os01g59790.1	10;10;10;10	1;1;1;1	1;1;1;1	>LOC_Os05g41060.1 protein|ADP-ribosylation factor, putative, expressed;>LOC_Os01g59790.3 protein|ADP-ribosylation factor, putative, expressed;>LOC_Os01g59790.2 protein|ADP-ribosylation factor, putative, expressed;>LOC_Os01g59790.1 protein|ADP-ribosylation	4	10	1	1	10	10	9	8	10	9	8	9	8	1	1	1	1	1	1	1	0	0	1	1	1	1	1	1	1	0	0	59.7	11	11	20.708	181	181;181;181;181	3			7	0	4.6593	By matching
LOC_Os01g59800.3;LOC_Os01g59800.2;LOC_Os01g59800.1	LOC_Os01g59800.3;LOC_Os01g59800.2;LOC_Os01g59800.1	3;3;3	3;3;3	3;3;3	>LOC_Os01g59800.3 protein|EAP30/Vps36 family domain containing protein, expressed;>LOC_Os01g59800.2 protein|EAP30/Vps36 family domain containing protein, expressed;>LOC_Os01g59800.1 protein|EAP30/Vps36 family domain containing protein, expressed	3	3	3	3	1	2	0	2	1	0	2	0	0	1	2	0	2	1	0	2	0	0	1	2	0	2	1	0	2	0	0	10.9	10.9	10.9	31.65	294	294;333;447	2.67		3	6	0.00079872	3.3266	By matching
LOC_Os01g59850.1	LOC_Os01g59850.1	2	2	2	>LOC_Os01g59850.1 protein|GTPase-activating protein, putative, expressed	1	2	2	2	1	1	1	0	2	0	2	1	1	1	1	1	0	2	0	2	1	1	1	1	1	0	2	0	2	1	1	4.7	4.7	4.7	87.507	801	801	1.1	9	1		0	6.0749	By matching
LOC_Os01g59920.1	LOC_Os01g59920.1	5	5	5	>LOC_Os01g59920.1 protein|cysteine synthase, chloroplast precursor, putative, expressed	1	5	5	5	1	2	3	0	2	1	1	4	3	1	2	3	0	2	1	1	4	3	1	2	3	0	2	1	1	4	3	21.7	21.7	21.7	41.291	392	392	1.94	8	3	7	0	14.661	By MS/MS
LOC_Os01g59930.1;LOC_Os01g59930.2	LOC_Os01g59930.1;LOC_Os01g59930.2	11;9	11;9	11;9	>LOC_Os01g59930.1 protein|NADH-cytochrome b5 reductase, putative, expressed;>LOC_Os01g59930.2 protein|NADH-cytochrome b5 reductase, putative, expressed	2	11	11	11	7	7	10	5	7	10	7	7	9	7	7	10	5	7	10	7	7	9	7	7	10	5	7	10	7	7	9	65.2	65.2	65.2	31.024	279	279;261	2.39	17	33	59	0	73.917	By MS/MS
LOC_Os01g59990.2;LOC_Os01g59990.1	LOC_Os01g59990.2;LOC_Os01g59990.1	4;4	1;1	0;0	>LOC_Os01g59990.2 protein|ribosomal protein L24, putative, expressed;>LOC_Os01g59990.1 protein|ribosomal protein L24, putative, expressed	2	4	1	0	2	3	4	4	3	3	1	3	4	1	1	1	1	1	1	0	1	1	0	0	0	0	0	0	0	0	0	24.7	7.4	0	18.453	162	162;162	2.62		5	8	0.00079766	3.3062	By MS/MS
LOC_Os01g60190.2;LOC_Os01g60190.1	LOC_Os01g60190.2;LOC_Os01g60190.1	52;52	52;52	35;35	>LOC_Os01g60190.2 protein|2,3-bisphosphoglycerate-independent phosphoglycerate mutase, putative, expressed;>LOC_Os01g60190.1 protein|2,3-bisphosphoglycerate-independent phosphoglycerate mutase, putative, expressed	2	52	52	35	44	45	44	44	42	40	47	41	41	44	45	44	44	42	40	47	41	41	29	29	29	29	28	25	31	27	25	88.9	88.9	68.3	60.789	559	559;559	2.19	277	543	527	0	323.31	By MS/MS
LOC_Os01g60280.1	LOC_Os01g60280.1	7	3	3	>LOC_Os01g60280.1 protein|ATP binding protein, putative, expressed	1	7	3	3	6	7	7	4	7	7	7	7	7	2	3	3	2	3	3	3	3	3	2	3	3	2	3	3	3	3	3	8.8	3.5	3.5	99.394	909	909	2	15	4	15	0	9.1422	By matching
LOC_Os01g60330.1	LOC_Os01g60330.1	2	1	1	>LOC_Os01g60330.1 protein|inactive receptor kinase At2g26730 precursor, putative, expressed	1	2	1	1	2	2	2	2	2	1	2	2	2	1	1	1	1	1	1	1	1	1	1	1	1	1	1	1	1	1	1	3.8	1.7	1.7	69.22	637	637	3			10	0.0020656	2.9046	By MS/MS
LOC_Os04g57220.4;LOC_Os02g16040.2;LOC_Os09g12230.1;LOC_Os04g57220.3;LOC_Os04g57220.2;LOC_Os04g57220.1;LOC_Os02g16040.1;LOC_Os01g60410.3;LOC_Os01g60410.2;LOC_Os01g60410.1;LOC_Os01g60360.1	LOC_Os04g57220.4;LOC_Os02g16040.2;LOC_Os09g12230.1;LOC_Os04g57220.3;LOC_Os04g57220.2;LOC_Os04g57220.1;LOC_Os02g16040.1;LOC_Os01g60410.3;LOC_Os01g60410.2;LOC_Os01g60410.1;LOC_Os01g60360.1	1;1;1;1;1;1;1;1;1;1;1	1;1;1;1;1;1;1;1;1;1;1	1;1;1;1;1;1;1;1;1;1;1	>LOC_Os04g57220.4 protein|ubiquitin-conjugating enzyme, putative, expressed;>LOC_Os02g16040.2 protein|ubiquitin-conjugating enzyme, putative, expressed;>LOC_Os09g12230.1 protein|ubiquitin-conjugating enzyme, putative, expressed;>LOC_Os04g57220.3 protein|ub	11	1	1	1	1	0	1	1	1	1	1	1	1	1	0	1	1	1	1	1	1	1	1	0	1	1	1	1	1	1	1	10.3	10.3	10.3	11.843	107	107;107;148;148;148;148;148;148;148;148;148	1.2	8	2		0.0042564	2.5379	By MS/MS
LOC_Os01g60440.1	LOC_Os01g60440.1	15	15	15	>LOC_Os01g60440.1 protein|HEAT repeat family protein, putative, expressed	1	15	15	15	10	14	15	10	9	10	11	8	10	10	14	15	10	9	10	11	8	10	10	14	15	10	9	10	11	8	10	29.8	29.8	29.8	89.626	825	825	1.9	38	69	25	0	64.855	By MS/MS
LOC_Os01g60660.1;LOC_Os01g60660.2	LOC_Os01g60660.1;LOC_Os01g60660.2	14;7	14;7	14;7	>LOC_Os01g60660.1 protein|methionyl-tRNA synthetase, putative, expressed;>LOC_Os01g60660.2 protein|methionyl-tRNA synthetase, putative, expressed	2	14	14	14	11	9	11	8	12	12	6	11	11	11	9	11	8	12	12	6	11	11	11	9	11	8	12	12	6	11	11	45.5	45.5	45.5	43.955	409	409;275	2.33	30	43	81	0	190.29	By MS/MS
LOC_Os05g39960.3;LOC_Os01g60790.1;LOC_Os05g39960.2;LOC_Os05g39960.1	LOC_Os05g39960.3;LOC_Os01g60790.1;LOC_Os05g39960.2;LOC_Os05g39960.1	2;2;2;2	2;2;2;2	2;2;2;2	>LOC_Os05g39960.3 protein|40S ribosomal protein S26, putative, expressed;>LOC_Os01g60790.1 protein|40S ribosomal protein S26, putative, expressed;>LOC_Os05g39960.2 protein|40S ribosomal protein S26, putative, expressed;>LOC_Os05g39960.1 protein|40S ribosom	4	2	2	2	1	1	1	2	2	2	0	1	2	1	1	1	2	2	2	0	1	2	1	1	1	2	2	2	0	1	2	20	20	20	14.286	120	120;133;134;136	1.78	8	6	4	0	5.0167	By matching
LOC_Os01g61120.1	LOC_Os01g61120.1	4	3	3	>LOC_Os01g61120.1 protein|expressed protein	1	4	3	3	3	3	2	2	1	3	2	2	3	2	2	1	1	0	2	1	1	2	2	2	1	1	0	2	1	1	2	5.5	3.7	3.7	79.007	723	723	2	5	2	5	0	7.6364	By MS/MS
LOC_Os01g61230.1	LOC_Os01g61230.1	11	11	11	>LOC_Os01g61230.1 protein|dihydroflavonol-4-reductase, putative, expressed	1	11	11	11	7	5	7	7	6	8	7	5	7	7	5	7	7	6	8	7	5	7	7	5	7	7	6	8	7	5	7	29.1	29.1	29.1	35.779	326	326	2.68	5	20	70	0	31.116	By MS/MS
LOC_Os01g61380.1	LOC_Os01g61380.1	11	2	2	>LOC_Os01g61380.1 protein|lactate/malate dehydrogenase, putative, expressed	1	11	2	2	9	11	10	10	9	10	8	11	10	2	2	2	2	2	2	1	2	2	2	2	2	2	2	2	1	2	2	38.4	6.8	6.8	41.787	396	396	2.72		9	23	0	9.232	By MS/MS
LOC_Os01g61400.1	LOC_Os01g61400.1	5	5	5	>LOC_Os01g61400.1 protein|sufB/sufD domain containing protein, putative, expressed	1	5	5	5	2	2	3	0	5	4	0	5	4	2	2	3	0	5	4	0	5	4	2	2	3	0	5	4	0	5	4	13.2	13.2	13.2	59.844	544	544	1.97	9	13	8	0	40.988	By matching
LOC_Os01g61410.3;LOC_Os01g61410.1;LOC_Os01g61410.4;LOC_Os07g37730.1	LOC_Os01g61410.3;LOC_Os01g61410.1;LOC_Os01g61410.4	14;14;7;2	14;14;7;2	14;14;7;2	>LOC_Os01g61410.3 protein|NADH-ubiquinone oxidoreductase, mitochondrial precursor, putative, expressed;>LOC_Os01g61410.1 protein|NADH-ubiquinone oxidoreductase, mitochondrial precursor, putative, expressed;>LOC_Os01g61410.4 protein|NADH-ubiquinone oxidored	4	14	14	14	8	7	11	8	11	10	8	8	10	8	7	11	8	11	10	8	8	10	8	7	11	8	11	10	8	8	10	45	45	45	49.508	456	456;499;238;562	2.31	16	39	48	0	51.562	By MS/MS
LOC_Os01g61500.1;LOC_Os01g61500.2	LOC_Os01g61500.1;LOC_Os01g61500.2	2;1	2;1	2;1	>LOC_Os01g61500.1 protein|BAG domain containing protein, expressed;>LOC_Os01g61500.2 protein|BAG domain containing protein, expressed	2	2	2	2	1	2	2	1	2	2	0	2	2	1	2	2	1	2	2	0	2	2	1	2	2	1	2	2	0	2	2	11.1	11.1	11.1	28.781	262	262;228	2.5		8	8	0	4.6059	By matching
LOC_Os01g61580.3;LOC_Os01g61580.1	LOC_Os01g61580.3;LOC_Os01g61580.1	1;1	1;1	1;1	>LOC_Os01g61580.3 protein|selT-like protein precursor, putative, expressed;>LOC_Os01g61580.1 protein|selT-like protein precursor, putative, expressed	2	1	1	1	1	1	1	0	0	1	0	0	1	1	1	1	0	0	1	0	0	1	1	1	1	0	0	1	0	0	1	6.1	6.1	6.1	25.031	229	229;232	2.67		2	4	0.0061805	2.3897	By MS/MS
LOC_Os01g61670.1	LOC_Os01g61670.1	7	7	2	>LOC_Os01g61670.1 protein|ureidoglycolate hydrolase, putative, expressed	1	7	7	2	4	3	4	5	3	6	5	3	6	4	3	4	5	3	6	5	3	6	1	1	2	2	1	2	2	1	2	48.4	48.4	21.3	26.503	244	244	2.32	16	34	47	0	86.855	By MS/MS
LOC_Os01g61670.2;LOC_Os01g61670.3	LOC_Os01g61670.2;LOC_Os01g61670.3	7;5	2;0	2;0	>LOC_Os01g61670.2 protein|ureidoglycolate hydrolase, putative, expressed;>LOC_Os01g61670.3 protein|ureidoglycolate hydrolase, putative, expressed	2	7	2	2	4	4	3	4	4	6	5	4	6	1	2	1	1	2	2	2	2	2	1	2	1	1	2	2	2	2	2	53.5	18.2	18.2	20.659	187	187;133	1	22			0	8.0672	By MS/MS
LOC_Os01g61780.1	LOC_Os01g61780.1	2	2	2	>LOC_Os01g61780.1 protein|vacuolar ATP synthase 98 kDa subunit, putative, expressed	1	2	2	2	0	0	0	0	0	0	2	0	0	0	0	0	0	0	0	2	0	0	0	0	0	0	0	0	2	0	0	3.1	3.1	3.1	93.04	818	818	3			2	0.0027827	2.6498	By matching
LOC_Os03g60400.1;LOC_Os01g61814.1	LOC_Os03g60400.1;LOC_Os01g61814.1	6;6	6;6	6;6	>LOC_Os03g60400.1 protein|40S ribosomal protein S23, putative, expressed;>LOC_Os01g61814.1 protein|40S ribosomal protein S23, putative, expressed	2	6	6	6	4	4	5	5	4	3	4	4	4	4	4	5	5	4	3	4	4	4	4	4	5	5	4	3	4	4	4	47.9	47.9	47.9	15.66	142	142;312	2.41	11	30	47	0	21.694	By MS/MS
LOC_Os01g61830.1	LOC_Os01g61830.1	6	6	6	>LOC_Os01g61830.1 protein|zinc finger C-x8-C-x5-C-x3-H type family protein, expressed	1	6	6	6	5	5	4	3	4	2	3	4	4	5	5	4	3	4	2	3	4	4	5	5	4	3	4	2	3	4	4	19.7	19.7	19.7	41.645	366	366	2.35	7	14	22	0	15.031	By MS/MS
LOC_Os10g39410.1;LOC_Os09g38020.1;LOC_Os09g26340.1;LOC_Os07g36500.1;LOC_Os05g39050.1;LOC_Os05g38740.1;LOC_Os04g49420.1;LOC_Os03g02780.1;LOC_Os02g45940.1;LOC_Os01g61920.1	LOC_Os10g39410.1;LOC_Os09g38020.1;LOC_Os09g26340.1;LOC_Os07g36500.1;LOC_Os05g39050.1;LOC_Os05g38740.1;LOC_Os04g49420.1;LOC_Os03g02780.1;LOC_Os02g45940.1;LOC_Os01g61920.1	2;2;2;2;2;2;2;2;2;2	2;2;2;2;2;2;2;2;2;2	2;2;2;2;2;2;2;2;2;2	>LOC_Os10g39410.1 protein|Core histone H2A/H2B/H3/H4 domain containing protein, putative, expressed;>LOC_Os09g38020.1 protein|Core histone H2A/H2B/H3/H4 domain containing protein, putative, expressed;>LOC_Os09g26340.1 protein|Core histone H2A/H2B/H3/H4 dom	10	2	2	2	0	0	0	1	0	0	0	2	2	0	0	0	1	0	0	0	2	2	0	0	0	1	0	0	0	2	2	20.4	20.4	20.4	11.409	103	103;103;103;103;103;103;103;103;103;103	3			5	0.006144	2.3492	By matching
LOC_Os01g61940.1	LOC_Os01g61940.1	1	1	1	>LOC_Os01g61940.1 protein|white-brown complex homolog protein, putative, expressed	1	1	1	1	0	0	0	1	0	0	0	0	0	0	0	0	1	0	0	0	0	0	0	0	0	1	0	0	0	0	0	1.2	1.2	1.2	81.073	749	749	1	1			1	-2	By matching
LOC_Os07g08170.1;LOC_Os01g62040.1;LOC_Os01g62040.3;LOC_Os01g62040.2	LOC_Os07g08170.1;LOC_Os01g62040.1;LOC_Os01g62040.3;LOC_Os01g62040.2	4;4;3;3	4;4;3;3	4;4;3;3	>LOC_Os07g08170.1 protein|ruvB-like, putative, expressed;>LOC_Os01g62040.1 protein|ruvB-like, putative, expressed;>LOC_Os01g62040.3 protein|ruvB-like, putative, expressed;>LOC_Os01g62040.2 protein|ruvB-like, putative, expressed	4	4	4	4	3	2	3	2	3	4	2	3	3	3	2	3	2	3	4	2	3	3	3	2	3	2	3	4	2	3	3	10.3	10.3	10.3	49.611	455	455;455;198;339	2.78		8	28	0	8.5732	By MS/MS
LOC_Os01g62244.2;LOC_Os01g62244.1;LOC_Os01g62244.3	LOC_Os01g62244.2;LOC_Os01g62244.1;LOC_Os01g62244.3	3;3;2	3;3;2	2;2;1	>LOC_Os01g62244.2 protein|ubiquitin-conjugating enzyme, putative, expressed;>LOC_Os01g62244.1 protein|ubiquitin-conjugating enzyme, putative, expressed;>LOC_Os01g62244.3 protein|ubiquitin-conjugating enzyme, putative, expressed	3	3	3	2	2	2	3	3	2	2	2	3	2	2	2	3	3	2	2	2	3	2	1	1	2	2	1	1	1	2	1	34.5	34.5	24.1	16.091	145	145;169;123	2.5	9	11	38	0	38.628	By MS/MS
LOC_Os01g62290.1;LOC_Os01g62290.2	LOC_Os01g62290.1;LOC_Os01g62290.2	35;34	4;4	2;2	>LOC_Os01g62290.1 protein|DnaK family protein, putative, expressed;>LOC_Os01g62290.2 protein|DnaK family protein, putative, expressed	2	35	4	2	30	28	28	27	28	29	32	27	29	3	3	3	3	3	3	3	3	3	2	2	2	1	2	2	2	2	2	59.7	5.9	3.4	70.951	648	648;614	2.37	9	13	27	0	26.167	By MS/MS
LOC_Os01g62420.3;LOC_Os01g62420.1;LOC_Os01g62420.4	LOC_Os01g62420.3;LOC_Os01g62420.1	3;3;1	1;1;1	1;1;1	>LOC_Os01g62420.3 protein|triosephosphate isomerase, cytosolic, putative, expressed;>LOC_Os01g62420.1 protein|triosephosphate isomerase, cytosolic, putative, expressed	3	3	1	1	2	2	2	3	2	2	2	2	2	0	0	0	1	0	0	0	0	0	0	0	0	1	0	0	0	0	0	11.1	6.3	6.3	20.509	190	190;255;172	1.5	1	1		0.00053462	3.3841	By matching
LOC_Os01g62440.1;LOC_Os01g62440.2;LOC_Os01g62440.3	LOC_Os01g62440.1;LOC_Os01g62440.2;LOC_Os01g62440.3	10;7;6	10;7;6	10;7;6	>LOC_Os01g62440.1 protein|ribonuclease protein, putative, expressed;>LOC_Os01g62440.2 protein|ribonuclease protein, putative, expressed;>LOC_Os01g62440.3 protein|ribonuclease protein, putative, expressed	3	10	10	10	2	7	8	5	8	8	1	5	6	2	7	8	5	8	8	1	5	6	2	7	8	5	8	8	1	5	6	17.7	17.7	17.7	87.247	779	779;548;492	2.54	4	23	40	0	24.958	By matching
LOC_Os01g62840.1;LOC_Os08g13930.2;LOC_Os08g13930.1;LOC_Os03g16150.3;LOC_Os03g16150.2;LOC_Os03g16150.1	LOC_Os01g62840.1;LOC_Os08g13930.2;LOC_Os08g13930.1;LOC_Os03g16150.3;LOC_Os03g16150.2;LOC_Os03g16150.1	7;6;6;4;4;4	7;6;6;4;4;4	7;6;6;4;4;4	>LOC_Os01g62840.1 protein|mannose-1-phosphate guanyltransferase, putative, expressed;>LOC_Os08g13930.2 protein|mannose-1-phosphate guanyltransferase, putative, expressed;>LOC_Os08g13930.1 protein|mannose-1-phosphate guanyltransferase, putative, expressed;>	6	7	7	7	5	5	4	6	4	4	3	6	4	5	5	4	6	4	4	3	6	4	5	5	4	6	4	4	3	6	4	31.6	31.6	31.6	39.606	361	361;361;361;361;361;361	2.18	9	29	19	0	26.283	By MS/MS
LOC_Os01g62870.1;LOC_Os01g62870.2;LOC_Os01g62880.1;LOC_Os01g62860.1;LOC_Os01g62880.2	LOC_Os01g62870.1;LOC_Os01g62870.2	8;4;3;3;2	5;1;1;2;0	5;1;1;2;0	>LOC_Os01g62870.1 protein|oxidoreductase, aldo/keto reductase family protein, putative, expressed;>LOC_Os01g62870.2 protein|oxidoreductase, aldo/keto reductase family protein, putative, expressed	5	8	5	5	7	5	5	5	5	5	8	5	6	4	2	2	2	2	2	5	2	3	4	2	2	2	2	2	5	2	3	30.9	24.1	24.1	34.634	311	311;237;304;311;212	2.59	3	11	27	0	16.865	By MS/MS
LOC_Os04g54890.1;LOC_Os05g37550.1;LOC_Os04g28590.1;LOC_Os02g40940.1;LOC_Os01g63040.1;LOC_Os11g20239.1	LOC_Os04g54890.1;LOC_Os05g37550.1;LOC_Os04g28590.1;LOC_Os02g40940.1;LOC_Os01g63040.1;LOC_Os11g20239.1	2;2;2;2;2;1	2;2;2;2;2;1	2;2;2;2;2;1	>LOC_Os04g54890.1 protein|expressed protein;>LOC_Os05g37550.1 protein|expressed protein;>LOC_Os04g28590.1 protein|expressed protein;>LOC_Os02g40940.1 protein|expressed protein;>LOC_Os01g63040.1 protein|expressed protein;>LOC_Os11g20239.1 protein|expressed	6	2	2	2	1	1	1	1	1	1	2	1	1	1	1	1	1	1	1	2	1	1	1	1	1	1	1	1	2	1	1	5.6	5.6	5.6	83.918	736	736;874;874;874;874;521	2.56		8	10	0.00027594	3.8031	By MS/MS
LOC_Os01g63190.1;LOC_Os01g63190.3	LOC_Os01g63190.1	8;1	8;1	8;1	>LOC_Os01g63190.1 protein|laccase precursor protein, putative, expressed	2	8	8	8	8	8	8	4	8	8	8	8	8	8	8	8	4	8	8	8	8	8	8	8	8	4	8	8	8	8	8	21.6	21.6	21.6	60.212	559	559;516	1.74	66	50	29	0	189.1	By MS/MS
LOC_Os01g63210.1	LOC_Os01g63210.1	6	6	6	>LOC_Os01g63210.1 protein|SOUL heme-binding protein, putative, expressed	1	6	6	6	6	5	4	5	5	4	5	6	5	6	5	4	5	5	4	5	6	5	6	5	4	5	5	4	5	6	5	27.8	27.8	27.8	23.546	216	216	2.43	7	36	44	0	19.628	By MS/MS
LOC_Os01g63270.1;LOC_Os01g63270.2	LOC_Os01g63270.1;LOC_Os01g63270.2	49;45	49;45	49;45	>LOC_Os01g63270.1 protein|alpha-glucan phosphorylast isozyme, putative, expressed;>LOC_Os01g63270.2 protein|alpha-glucan phosphorylast isozyme, putative, expressed	2	49	49	49	37	43	39	32	34	36	38	40	37	37	43	39	32	34	36	38	40	37	37	43	39	32	34	36	38	40	37	68.4	68.4	68.4	94.47	841	841;800	2.16	177	286	297	0	323.31	By MS/MS
LOC_Os01g63780.1;LOC_Os01g63780.2	LOC_Os01g63780.1;LOC_Os01g63780.2	7;6	7;6	7;6	>LOC_Os01g63780.1 protein|nsp1-like C-terminal region family protein, expressed;>LOC_Os01g63780.2 protein|nsp1-like C-terminal region family protein, expressed	2	7	7	7	0	5	5	5	4	5	5	4	5	0	5	5	5	4	5	5	4	5	0	5	5	5	4	5	5	4	5	33	33	33	26.495	230	230;176	2.1	11	16	15	0	14.432	By matching
LOC_Os01g63800.1	LOC_Os01g63800.1	1	1	1	>LOC_Os01g63800.1 protein|pleckstrin homology domain-containing protein, putative, expressed	1	1	1	1	0	1	0	1	0	1	0	0	1	0	1	0	1	0	1	0	0	1	0	1	0	1	0	1	0	0	1	15.8	15.8	15.8	17.571	158	158	1	4			0.0054577	2.4309	By matching
LOC_Os01g63940.1	LOC_Os01g63940.1	1	1	1	>LOC_Os01g63940.1 protein|Transcription initiation factor TFIID subunit A containing protein, expressed	1	1	1	1	1	0	1	0	1	1	1	0	1	1	0	1	0	1	1	1	0	1	1	0	1	0	1	1	1	0	1	8.6	8.6	8.6	33.665	301	301	1	6			0.0045011	2.5262	By matching
LOC_Os01g63990.5;LOC_Os01g63990.4;LOC_Os01g63990.3;LOC_Os01g63990.2;LOC_Os01g63990.1;LOC_Os01g63990.6	LOC_Os01g63990.5;LOC_Os01g63990.4;LOC_Os01g63990.3;LOC_Os01g63990.2;LOC_Os01g63990.1	3;3;3;3;3;1	3;3;3;3;3;1	3;3;3;3;3;1	>LOC_Os01g63990.5 protein|hydrolase, alpha/beta fold family protein, putative, expressed;>LOC_Os01g63990.4 protein|hydrolase, alpha/beta fold family protein, putative, expressed;>LOC_Os01g63990.3 protein|hydrolase, alpha/beta fold family protein, putative,	6	3	3	3	2	3	2	3	1	3	2	2	2	2	3	2	3	1	3	2	2	2	2	3	2	3	1	3	2	2	2	8.6	8.6	8.6	38.968	347	347;347;347;347;365;258	2.67	3	1	17	0	5.9351	By MS/MS
LOC_Os02g21660.3;LOC_Os02g21660.2;LOC_Os08g44450.2;LOC_Os08g44450.1;LOC_Os08g44380.2;LOC_Os08g44380.1;LOC_Os02g21660.1;LOC_Os01g64090.1;LOC_Os08g44450.3	LOC_Os02g21660.3;LOC_Os02g21660.2;LOC_Os08g44450.2;LOC_Os08g44450.1;LOC_Os08g44380.2;LOC_Os08g44380.1;LOC_Os02g21660.1;LOC_Os01g64090.1;LOC_Os08g44450.3	3;3;3;3;3;3;3;3;2	3;3;3;3;3;3;3;3;2	3;3;3;3;3;3;3;3;2	>LOC_Os02g21660.3 protein|L1P family of ribosomal proteins domain containing protein, expressed;>LOC_Os02g21660.2 protein|L1P family of ribosomal proteins domain containing protein, expressed;>LOC_Os08g44450.2 protein|L1P family of ribosomal proteins domai	9	3	3	3	1	1	1	1	0	1	2	2	2	1	1	1	1	0	1	2	2	2	1	1	1	1	0	1	2	2	2	19	19	19	17.661	153	153;208;216;216;216;216;216;238;133	3			11	0.00027996	4.0199	By matching
LOC_Os01g64110.1	LOC_Os01g64110.1	3	3	3	>LOC_Os01g64110.1 protein|glycosyl hydrolase, putative, expressed	1	3	3	3	2	3	2	2	3	3	2	3	3	2	3	2	2	3	3	2	3	3	2	3	2	2	3	3	2	3	3	16.4	16.4	16.4	32.202	305	305	1.94	8	19	6	0	12.731	By MS/MS
LOC_Os01g64120.1	LOC_Os01g64120.1	1	1	1	>LOC_Os01g64120.1 protein|2Fe-2S iron-sulfur cluster binding domain containing protein, expressed	1	1	1	1	0	1	1	1	0	0	0	0	1	0	1	1	1	0	0	0	0	1	0	1	1	1	0	0	0	0	1	8.5	8.5	8.5	17.392	165	165	2.5		3	3	0.00080043	3.3647	By matching
LOC_Os01g64270.1	LOC_Os01g64270.1	5	5	5	>LOC_Os01g64270.1 protein|expressed protein	1	5	5	5	3	3	2	4	2	3	1	2	4	3	3	2	4	2	3	1	2	4	3	3	2	4	2	3	1	2	4	24.2	24.2	24.2	20.031	186	186	1.86	20	16	13	0	11.522	By MS/MS
LOC_Os01g64280.1	LOC_Os01g64280.1	3	3	3	>LOC_Os01g64280.1 protein|sorting nexin 1, putative, expressed	1	3	3	3	3	2	3	2	3	3	0	3	3	3	2	3	2	3	3	0	3	3	3	2	3	2	3	3	0	3	3	8.8	8.8	8.8	45.775	399	399	2.65		9	17	0	9.5673	By matching
LOC_Os01g64520.1;LOC_Os01g64520.2	LOC_Os01g64520.1;LOC_Os01g64520.2	18;17	18;17	18;17	>LOC_Os01g64520.1 protein|uricase, putative, expressed;>LOC_Os01g64520.2 protein|uricase, putative, expressed	2	18	18	18	16	12	14	14	14	14	15	14	14	16	12	14	14	14	14	15	14	14	16	12	14	14	14	14	15	14	14	66.4	66.4	66.4	34.503	307	307;227	2.28	48	76	115	0	110.4	By MS/MS
LOC_Os01g64630.4;LOC_Os01g64630.1;LOC_Os01g64630.2	LOC_Os01g64630.4;LOC_Os01g64630.1	22;22;8	13;13;3	11;11;1	>LOC_Os01g64630.4 protein|actin, putative, expressed;>LOC_Os01g64630.1 protein|actin, putative, expressed	3	22	13	11	14	15	16	15	18	18	17	18	15	6	7	8	8	11	10	8	10	7	5	5	6	6	9	8	7	8	6	72.3	54.5	47.3	41.614	376	376;376;203	2.14	33	63	54	0	90.745	By MS/MS
LOC_Os11g05730.1;LOC_Os06g06510.1;LOC_Os06g06460.1;LOC_Os06g04030.1;LOC_Os05g36280.1;LOC_Os03g27310.2;LOC_Os03g27310.1;LOC_Os01g64640.1;LOC_Os06g06480.1;LOC_Os04g34240.1	LOC_Os11g05730.1;LOC_Os06g06510.1;LOC_Os06g06460.1;LOC_Os06g04030.1;LOC_Os05g36280.1;LOC_Os03g27310.2;LOC_Os03g27310.1;LOC_Os01g64640.1;LOC_Os06g06480.1;LOC_Os04g34240.1	1;1;1;1;1;1;1;1;1;1	1;1;1;1;1;1;1;1;1;1	1;1;1;1;1;1;1;1;1;1	>LOC_Os11g05730.1 protein|histone H3, putative, expressed;>LOC_Os06g06510.1 protein|histone H3, putative, expressed;>LOC_Os06g06460.1 protein|histone H3, putative, expressed;>LOC_Os06g04030.1 protein|histone H3, putative, expressed;>LOC_Os05g36280.1 protei	10	1	1	1	0	0	0	0	0	0	0	1	1	0	0	0	0	0	0	0	1	1	0	0	0	0	0	0	0	1	1	8.1	8.1	8.1	15.268	136	136;136;136;136;136;136;136;136;250;274	2		2		0.0061425	2.3479	By matching
LOC_Os01g64650.2;LOC_Os01g64650.1	LOC_Os01g64650.2;LOC_Os01g64650.1	5;5	5;5	3;3	>LOC_Os01g64650.2 protein|VAMP-like protein YKT62, putative, expressed;>LOC_Os01g64650.1 protein|VAMP-like protein YKT62, putative, expressed	2	5	5	3	3	3	4	1	3	4	4	3	2	3	3	4	1	3	4	4	3	2	2	2	3	0	2	3	3	2	1	24.1	24.1	13	23.612	216	216;216	2.53		16	18	0	8.3232	By MS/MS
LOC_Os01g64660.2;LOC_Os01g64660.1;LOC_Os01g64660.3;LOC_Os01g64660.4	LOC_Os01g64660.2;LOC_Os01g64660.1;LOC_Os01g64660.3;LOC_Os01g64660.4	30;23;22;15	30;23;22;15	23;16;18;13	>LOC_Os01g64660.2 protein|fructose-1,6-bisphosphatase, putative, expressed;>LOC_Os01g64660.1 protein|fructose-1,6-bisphosphatase, putative, expressed;>LOC_Os01g64660.3 protein|fructose-1,6-bisphosphatase, putative, expressed;>LOC_Os01g64660.4 protein|fruct	4	30	30	23	26	28	27	27	26	28	26	27	27	26	28	27	27	26	28	26	27	27	21	22	22	21	20	22	20	21	21	68.4	68.4	61.4	37.035	339	339;346;288;233	2.15	280	444	458	0	323.31	By MS/MS
LOC_Os01g64670.3;LOC_Os01g64670.2;LOC_Os01g64670.1	LOC_Os01g64670.3;LOC_Os01g64670.2;LOC_Os01g64670.1	3;3;3	1;1;1	1;1;1	>LOC_Os01g64670.3 protein|soluble inorganic pyrophosphatase, putative, expressed;>LOC_Os01g64670.2 protein|soluble inorganic pyrophosphatase, putative, expressed;>LOC_Os01g64670.1 protein|soluble inorganic pyrophosphatase, putative, expressed	3	3	1	1	3	2	2	2	3	2	2	3	2	1	1	1	1	1	1	1	1	1	1	1	1	1	1	1	1	1	1	18	6	6	22.607	200	200;212;212	3			9	0.0002791	3.9621	By MS/MS
LOC_Os01g64680.1	LOC_Os01g64680.1	4	4	4	>LOC_Os01g64680.1 protein|bolA, putative, expressed	1	4	4	4	3	3	3	4	3	3	1	3	3	3	3	3	4	3	3	1	3	3	3	3	3	4	3	3	1	3	3	43.6	43.6	43.6	9.8831	94	94	1.94	18		16	0	9.9138	By MS/MS
LOC_Os01g64690.1	LOC_Os01g64690.1	3	3	3	>LOC_Os01g64690.1 protein|LSM domain containing protein, expressed	1	3	3	3	3	3	3	3	3	3	3	3	3	3	3	3	3	3	3	3	3	3	3	3	3	3	3	3	3	3	3	41.3	41.3	41.3	11.676	104	104	1.86	18	29	10	0	57.344	By MS/MS
LOC_Os01g64750.1	LOC_Os01g64750.1	1	1	1	>LOC_Os01g64750.1 protein|sterol 3-beta-glucosyltransferase, putative, expressed	1	1	1	1	1	1	1	1	1	1	0	1	1	1	1	1	1	1	1	0	1	1	1	1	1	1	1	1	0	1	1	4.2	4.2	4.2	68.071	620	620	3			8	0	7.9244	By matching
LOC_Os01g64770.2;LOC_Os01g64770.1;LOC_Os01g64770.5;LOC_Os01g64770.3	LOC_Os01g64770.2;LOC_Os01g64770.1;LOC_Os01g64770.5;LOC_Os01g64770.3	7;7;4;4	4;4;1;1	4;4;1;1	>LOC_Os01g64770.2 protein|polypyrimidine tract-binding protein, putative, expressed;>LOC_Os01g64770.1 protein|polypyrimidine tract-binding protein, putative, expressed;>LOC_Os01g64770.5 protein|polypyrimidine tract-binding protein, putative, expressed;>LOC	4	7	4	4	6	6	6	4	6	5	3	3	5	3	3	3	2	3	3	2	2	3	3	3	3	2	3	3	2	2	3	24.6	19.1	19.1	49.316	439	439;443;252;252	2.31	4	12	13	0	35.539	By MS/MS
LOC_Os01g64860.1;LOC_Os07g39020.1	LOC_Os01g64860.1	22;1	22;1	22;1	>LOC_Os01g64860.1 protein|OsSub11 - Putative Subtilisin homologue, expressed	2	22	22	22	18	16	19	21	19	19	18	14	19	18	16	19	21	19	19	18	14	19	18	16	19	21	19	19	18	14	19	31.1	31.1	31.1	78.81	760	760;770	2.21	126	142	232	0	257.7	By MS/MS
LOC_Os01g64960.1;LOC_Os01g64960.2	LOC_Os01g64960.1;LOC_Os01g64960.2	13;9	13;9	11;8	>LOC_Os01g64960.1 protein|chlorophyll A-B binding protein, putative, expressed;>LOC_Os01g64960.2 protein|chlorophyll A-B binding protein, putative, expressed	2	13	13	11	11	11	11	11	13	11	11	11	11	11	11	11	11	13	11	11	11	11	9	9	9	9	11	9	9	9	9	34.3	34.3	31.3	27.903	268	268;216	1.99	132	153	129	0	323.31	By MS/MS
LOC_Os01g65090.1;LOC_Os01g65090.2	LOC_Os01g65090.1;LOC_Os01g65090.2	18;16	18;16	18;16	>LOC_Os01g65090.1 protein|aminotransferase, classes I and II, domain containing protein, expressed;>LOC_Os01g65090.2 protein|aminotransferase, classes I and II, domain containing protein, expressed	2	18	18	18	15	14	15	12	13	14	14	14	14	15	14	15	12	13	14	14	14	14	15	14	15	12	13	14	14	14	14	50.2	50.2	50.2	48.908	458	458;392	1.96	69	81	61	0	64.916	By MS/MS
LOC_Os01g65100.1;LOC_Os01g65100.3;LOC_Os01g65100.2	LOC_Os01g65100.1;LOC_Os01g65100.3;LOC_Os01g65100.2	4;2;2	4;2;2	4;2;2	>LOC_Os01g65100.1 protein|peptide transporter, putative, expressed;>LOC_Os01g65100.3 protein|peptide transporter, putative, expressed;>LOC_Os01g65100.2 protein|peptide transporter, putative, expressed	3	4	4	4	3	4	3	1	2	2	1	2	3	3	4	3	1	2	2	1	2	3	3	4	3	1	2	2	1	2	3	10.1	10.1	10.1	58.991	545	545;426;534	1.85	13	4	9	0	11.812	By MS/MS
LOC_Os01g65220.1	LOC_Os01g65220.1	1	1	1	>LOC_Os01g65220.1 protein|XRN 5-3 exonuclease N-terminus domain containing protein, expressed	1	1	1	1	0	1	0	0	1	1	0	0	0	0	1	0	0	1	1	0	0	0	0	1	0	0	1	1	0	0	0	1.4	1.4	1.4	120.83	1068	1068	2		3		0.0022877	2.6982	By matching
LOC_Os01g65260.1	LOC_Os01g65260.1	15	15	9	>LOC_Os01g65260.1 protein|amidophosphoribosyltransferase, chloroplast precursor, putative, expressed	1	15	15	9	9	9	10	9	10	12	11	10	12	9	9	10	9	10	12	11	10	12	5	6	6	4	6	7	7	7	8	34.5	34.5	26.7	58.854	551	551	2.3	36	20	76	0	49.957	By MS/MS
LOC_Os01g65380.1	LOC_Os01g65380.1	25	19	19	>LOC_Os01g65380.1 protein|patellin protein, putative, expressed	1	25	19	19	18	19	18	15	15	19	19	15	18	13	14	13	11	10	14	13	10	13	13	14	13	11	10	14	13	10	13	47.3	38.7	38.7	66.457	613	613	2.08	59	66	74	0	159.28	By MS/MS
LOC_Os01g65410.1	LOC_Os01g65410.1	2	2	2	>LOC_Os01g65410.1 protein|serine hydroxymethyltransferase, mitochondrial precursor, putative, expressed	1	2	2	2	1	2	1	1	1	1	1	1	1	1	2	1	1	1	1	1	1	1	1	2	1	1	1	1	1	1	1	4	4	4	64.793	600	600	2.77		3	10	0.00027579	3.7968	By MS/MS
LOC_Os01g65680.1	LOC_Os01g65680.1	9	9	9	>LOC_Os01g65680.1 protein|4,5-DOPA dioxygenase extradiol, putative, expressed	1	9	9	9	5	4	4	1	3	4	5	4	4	5	4	4	1	3	4	5	4	4	5	4	4	1	3	4	5	4	4	39.1	39.1	39.1	34.856	322	322	2.33	6	19	21	0	23.085	By MS/MS
LOC_Os01g65690.1;LOC_Os01g65690.2	LOC_Os01g65690.1;LOC_Os01g65690.2	12;6	12;6	12;6	>LOC_Os01g65690.1 protein|4,5-DOPA dioxygenase extradiol, putative, expressed;>LOC_Os01g65690.2 protein|4,5-DOPA dioxygenase extradiol, putative, expressed	2	12	12	12	10	11	11	11	10	9	10	8	9	10	11	11	11	10	9	10	8	9	10	11	11	11	10	9	10	8	9	70	70	70	30.427	280	280;208	2.09	56	61	73	0	239.72	By MS/MS
LOC_Os01g65790.1	LOC_Os01g65790.1	10	10	10	>LOC_Os01g65790.1 protein|pectinesterase, putative, expressed	1	10	10	10	9	7	10	5	6	4	4	4	5	9	7	10	5	6	4	4	4	5	9	7	10	5	6	4	4	4	5	30.9	30.9	30.9	57.864	540	540	1.91	29	13	23	0	42.592	By MS/MS
LOC_Os10g21290.1;LOC_Os01g65902.1;LOC_Os08g15280.1;LOC_Os02g24596.1;LOC_Os06g39738.1	LOC_Os10g21290.1;LOC_Os01g65902.1;LOC_Os08g15280.1;LOC_Os02g24596.1;LOC_Os06g39738.1	34;34;30;29;21	34;34;30;29;21	34;34;30;29;21	>LOC_Os10g21290.1 protein|apocytochrome f precursor, putative, expressed;>LOC_Os01g65902.1 protein|apocytochrome f precursor, putative, expressed;>LOC_Os08g15280.1 protein|apocytochrome f precursor, putative, expressed;>LOC_Os02g24596.1 protein|apocytochro	5	34	34	34	29	27	29	27	27	31	30	24	28	29	27	29	27	27	31	30	24	28	29	27	29	27	27	31	30	24	28	73.8	73.8	73.8	35.467	320	320;320;320;320;320	2.03	318	416	345	0	323.31	By MS/MS
LOC_Os01g66000.1	LOC_Os01g66000.1	11	11	11	>LOC_Os01g66000.1 protein|NADH dehydrogenase I subunit N, putative, expressed	1	11	11	11	11	11	9	8	7	9	7	6	8	11	11	9	8	7	9	7	6	8	11	11	9	8	7	9	7	6	8	54.5	54.5	54.5	23.595	211	211	2.59	7	41	86	0	32.362	By MS/MS
LOC_Os01g66110.2;LOC_Os01g66110.1	LOC_Os01g66110.2;LOC_Os01g66110.1	3;3	3;3	3;3	>LOC_Os01g66110.2 protein|methyltransferase, putative, expressed;>LOC_Os01g66110.1 protein|methyltransferase, putative, expressed	2	3	3	3	1	2	2	0	1	1	1	1	1	1	2	2	0	1	1	1	1	1	1	2	2	0	1	1	1	1	1	5	5	5	90.34	806	806;806	2.9		1	9	0	5.7656	By matching
LOC_Os01g66360.1	LOC_Os01g66360.1	20	20	20	>LOC_Os01g66360.1 protein|2-C-methyl-D-erythritol 4-phosphate cytidylyltransferase, putative, expressed	1	20	20	20	16	15	15	14	13	11	15	15	14	16	15	15	14	13	11	15	15	14	16	15	15	14	13	11	15	15	14	53.4	53.4	53.4	38.655	356	356	2.15	75	121	124	0	182.36	By MS/MS
LOC_Os01g66500.1	LOC_Os01g66500.1	32	32	16	>LOC_Os01g66500.1 protein|phosphoribosylformylglycinamidine synthase, putative, expressed	1	32	32	16	17	23	27	23	26	28	21	24	27	17	23	27	23	26	28	21	24	27	9	11	13	12	14	16	11	13	14	29	29	14.1	154.39	1419	1419	2.12	100	142	146	0	146.47	By MS/MS
LOC_Os01g66560.1	LOC_Os01g66560.1	8	8	8	>LOC_Os01g66560.1 protein|signal recognition particle 72 kDa protein, putative, expressed	1	8	8	8	7	3	4	4	5	5	2	4	5	7	3	4	4	5	5	2	4	5	7	3	4	4	5	5	2	4	5	19	19	19	73.573	669	669	2.15	14	16	22	0	26.776	By MS/MS
LOC_Os01g66600.2;LOC_Os01g66600.1	LOC_Os01g66600.2;LOC_Os01g66600.1	7;7	7;7	7;7	>LOC_Os01g66600.2 protein|rhodanese-like, putative, expressed;>LOC_Os01g66600.1 protein|rhodanese-like, putative, expressed	2	7	7	7	5	6	6	5	6	7	5	6	6	5	6	6	5	6	7	5	6	6	5	6	6	5	6	7	5	6	6	19.7	19.7	19.7	37.5	345	345;361	2.29	16	23	38	0	18.608	By MS/MS
LOC_Os01g66610.1;LOC_Os01g65060.1;LOC_Os01g45520.1	LOC_Os01g66610.1	6;2;1	5;1;1	5;1;1	>LOC_Os01g66610.1 protein|serine/threonine-protein kinase receptor precursor, putative, expressed	3	6	5	5	3	4	4	2	4	3	2	5	3	2	3	3	2	4	2	1	4	3	2	3	3	2	4	2	1	4	3	10.2	9.2	9.2	89.304	826	826;580;743	2.58	5		19	0	12.838	By MS/MS
LOC_Os01g66720.1	LOC_Os01g66720.1	4	3	3	>LOC_Os01g66720.1 protein|NADP-dependent oxidoreductase, putative, expressed	1	4	3	3	2	4	4	3	1	3	2	3	2	1	3	3	2	0	2	1	2	1	1	3	3	2	0	2	1	2	1	24	20.9	20.9	39.203	359	359	2.53		7	8	0	11.916	By MS/MS
LOC_Os01g66830.1	LOC_Os01g66830.1	7	7	5	>LOC_Os01g66830.1 protein|pectinacetylesterase domain containing protein, expressed	1	7	7	5	7	3	5	3	4	3	5	5	4	7	3	5	3	4	3	5	5	4	5	1	3	1	2	1	3	3	2	27.6	27.6	20.3	45.402	413	413	2.12	10	31	17	0	26.218	By MS/MS
LOC_Os01g66850.1	LOC_Os01g66850.1	4	2	2	>LOC_Os01g66850.1 protein|pectinacetylesterase domain containing protein, expressed	1	4	2	2	4	4	2	4	3	3	3	3	4	2	2	0	2	1	1	1	1	2	2	2	0	2	1	1	1	1	2	16.4	9	9	44.338	402	402	2.67		4	8	0	4.5078	By MS/MS
LOC_Os01g66940.1	LOC_Os01g66940.1	29	28	28	>LOC_Os01g66940.1 protein|kinase, pfkB family, putative, expressed	1	29	28	28	27	25	23	20	20	20	23	22	22	26	24	22	19	19	19	22	21	21	26	24	22	19	19	19	22	21	21	81.1	78.3	78.3	34.72	323	323	2.05	117	166	138	0	238.3	By MS/MS
LOC_Os01g66980.2;LOC_Os01g66980.1	LOC_Os01g66980.2;LOC_Os01g66980.1	9;9	9;9	9;9	>LOC_Os01g66980.2 protein|expressed protein;>LOC_Os01g66980.1 protein|expressed protein	2	9	9	9	7	7	9	8	8	7	7	8	9	7	7	9	8	8	7	7	8	9	7	7	9	8	8	7	7	8	9	42.8	42.8	42.8	21.78	201	201;229	1.95	44	49	37	0	30.211	By MS/MS
LOC_Os01g67000.1	LOC_Os01g67000.1	5	5	5	>LOC_Os01g67000.1 protein|membrane-associated 30 kDa protein, chloroplast precursor, putative, expressed	1	5	5	5	2	0	1	0	2	0	1	5	4	2	0	1	0	2	0	1	5	4	2	0	1	0	2	0	1	5	4	20.8	20.8	20.8	35.088	317	317	1.69	6	9	1	0	13.858	By matching
LOC_Os01g67054.1;LOC_Os01g67054.2;LOC_Os01g67054.3	LOC_Os01g67054.1;LOC_Os01g67054.2;LOC_Os01g67054.3	19;18;17	18;17;17	12;11;11	>LOC_Os01g67054.1 protein|calreticulin precursor protein, putative, expressed;>LOC_Os01g67054.2 protein|calreticulin precursor protein, putative, expressed;>LOC_Os01g67054.3 protein|calreticulin precursor protein, putative, expressed	3	19	18	12	13	14	13	14	11	14	11	10	14	13	13	13	13	11	14	11	9	14	7	9	8	8	7	8	7	4	8	50.8	49	41.6	52.043	445	445;414;353	1.99	46	69	45	0	160.75	By MS/MS
LOC_Os01g67120.1;LOC_Os01g67120.2	LOC_Os01g67120.1;LOC_Os01g67120.2	40;33	40;33	40;33	>LOC_Os01g67120.1 protein|rhodanese-like domain containing protein, putative, expressed;>LOC_Os01g67120.2 protein|rhodanese-like domain containing protein, putative, expressed	2	40	40	40	34	27	32	32	30	29	33	30	33	34	27	32	32	30	29	33	30	33	34	27	32	32	30	29	33	30	33	47	47	47	65.047	623	623;560	1.89	225	258	155	0	312.78	By MS/MS
LOC_Os01g67134.1	LOC_Os01g67134.1	4	4	4	>LOC_Os01g67134.1 protein|ribosomal L18p/L5e family protein, putative, expressed	1	4	4	4	3	3	3	3	3	4	2	3	3	3	3	3	3	3	4	2	3	3	3	3	3	3	3	4	2	3	3	15.9	15.9	15.9	34.326	301	301	2.69	1	11	30	0	10.573	By MS/MS
LOC_Os01g67220.3;LOC_Os01g67220.2;LOC_Os01g67220.1	LOC_Os01g67220.3;LOC_Os01g67220.2;LOC_Os01g67220.1	2;2;2	2;2;2	2;2;2	>LOC_Os01g67220.3 protein|Os1bglu4 - beta-glucosidase-like protein without signal sequence, expressed;>LOC_Os01g67220.2 protein|Os1bglu4 - beta-glucosidase-like protein without signal sequence, expressed;>LOC_Os01g67220.1 protein|Os1bglu4 - beta-glucosidas	3	2	2	2	2	2	2	2	2	2	2	2	2	2	2	2	2	2	2	2	2	2	2	2	2	2	2	2	2	2	2	8.4	8.4	8.4	42.276	371	371;483;483	2.97		1	33	0	11.686	By MS/MS
LOC_Os01g67530.1	LOC_Os01g67530.1	3	3	3	>LOC_Os01g67530.1 protein|AMP-binding enzyme, putative, expressed	1	3	3	3	2	2	2	2	2	2	1	2	2	2	2	2	2	2	2	1	2	2	2	2	2	2	2	2	1	2	2	7.5	7.5	7.5	46.022	442	442	1.59	18	5	6	0	6.3405	By MS/MS
LOC_Os01g67590.1	LOC_Os01g67590.1	3	3	3	>LOC_Os01g67590.1 protein|oligopeptidase, putative, expressed	1	3	3	3	1	3	3	1	3	2	0	3	2	1	3	3	1	3	2	0	3	2	1	3	3	1	3	2	0	3	2	5.8	5.8	5.8	78.851	695	695	3			18	0.00053836	3.4506	By matching
LOC_Os01g67720.1;LOC_Os01g67720.3;LOC_Os01g67720.2;LOC_Os01g67720.4	LOC_Os01g67720.1;LOC_Os01g67720.3;LOC_Os01g67720.2	5;3;3;2	5;3;3;2	5;3;3;2	>LOC_Os01g67720.1 protein|ABC1 family domain containing protein, putative, expressed;>LOC_Os01g67720.3 protein|ABC1 family domain containing protein, putative, expressed;>LOC_Os01g67720.2 protein|ABC1 family domain containing protein, putative, expressed	4	5	5	5	4	4	5	4	5	5	1	5	4	4	4	5	4	5	5	1	5	4	4	4	5	4	5	5	1	5	4	14.2	14.2	14.2	55.29	487	487;330;339;287	2.09	16	8	20	0	23.266	By MS/MS
LOC_Os01g67860.1	LOC_Os01g67860.1	31	29	18	>LOC_Os01g67860.1 protein|fructose-bisphospate aldolase isozyme, putative, expressed	1	31	29	18	29	27	27	26	25	25	30	26	26	27	25	25	24	23	23	28	24	24	16	15	15	15	15	15	17	14	15	85.5	85.5	69.3	38.823	358	358	2.12	220	338	324	0	323.31	By MS/MS
LOC_Os01g68324.3	LOC_Os01g68324.3	15	15	15	>LOC_Os01g68324.3 protein|dolichyl-diphosphooligosaccharide--protein glycosyltransferase 63 kDasubunit precursor, putative, expressed	1	15	15	15	9	10	10	12	11	11	7	10	10	9	10	10	12	11	11	7	10	10	9	10	10	12	11	11	7	10	10	41.9	41.9	41.9	42.708	391	391	2.09	36	63	50	0	67.119	By MS/MS
LOC_Os01g68330.1	LOC_Os01g68330.1	14	14	14	>LOC_Os01g68330.1 protein|antigen peptide transporter-like 1, chloroplast precursor, putative, expressed	1	14	14	14	10	10	11	7	9	9	9	9	9	10	10	11	7	9	9	9	9	9	10	10	11	7	9	9	9	9	9	32.8	32.8	32.8	59.562	548	548	1.99	43	52	42	0	52.025	By MS/MS
LOC_Os01g68450.1;LOC_Os01g68450.2	LOC_Os01g68450.1;LOC_Os01g68450.2	8;7	8;7	8;7	>LOC_Os01g68450.1 protein|expressed protein;>LOC_Os01g68450.2 protein|expressed protein	2	8	8	8	4	6	6	7	5	5	5	5	6	4	6	6	7	5	5	5	5	6	4	6	6	7	5	5	5	5	6	30.4	30.4	30.4	34.703	312	312;229	1.94	23	53	17	0	36.95	By MS/MS
LOC_Os01g68480.1	LOC_Os01g68480.1	5	5	5	>LOC_Os01g68480.1 protein|thioredoxin, putative, expressed	1	5	5	5	5	5	5	3	5	5	5	5	5	5	5	5	3	5	5	5	5	5	5	5	5	3	5	5	5	5	5	44.4	44.4	44.4	19.747	187	187	1.88	33	54	20	0	72.386	By MS/MS
LOC_Os01g68630.1	LOC_Os01g68630.1	1	1	1	>LOC_Os01g68630.1 protein|leaf senescence related protein, putative, expressed	1	1	1	1	0	0	0	0	1	0	1	0	0	0	0	0	0	1	0	1	0	0	0	0	0	0	1	0	1	0	0	4.2	4.2	4.2	55.176	502	502	2		2		0.0095946	2.1234	By matching
LOC_Os01g68710.3;LOC_Os01g68710.2;LOC_Os01g68710.1	LOC_Os01g68710.3;LOC_Os01g68710.2;LOC_Os01g68710.1	4;4;4	4;4;4	3;3;3	>LOC_Os01g68710.3 protein|peptidyl-prolyl cis-trans isomerase, FKBP-type, putative, expressed;>LOC_Os01g68710.2 protein|peptidyl-prolyl cis-trans isomerase, FKBP-type, putative, expressed;>LOC_Os01g68710.1 protein|peptidyl-prolyl cis-trans isomerase, FKBP-	3	4	4	3	3	3	3	2	4	3	2	4	2	3	3	3	2	4	3	2	4	2	3	2	2	1	3	2	2	3	1	48.2	48.2	39.4	14.341	137	137;158;158	2	8	13	8	0	107.78	By MS/MS
LOC_Os01g68770.1	LOC_Os01g68770.1	30	30	30	>LOC_Os01g68770.1 protein|selenium-binding protein, putative, expressed	1	30	30	30	22	27	27	21	26	27	24	22	24	22	27	27	21	26	27	24	22	24	22	27	27	21	26	27	24	22	24	86.7	86.7	86.7	53.135	482	482	2.19	143	156	246	0	323.31	By MS/MS
LOC_Os01g68790.3;LOC_Os01g68790.2;LOC_Os01g68790.1	LOC_Os01g68790.3;LOC_Os01g68790.2	5;5;2	5;5;2	5;5;2	>LOC_Os01g68790.3 protein|RNA recognition motif containing protein, putative, expressed;>LOC_Os01g68790.2 protein|RNA recognition motif containing protein, putative, expressed	3	5	5	5	5	4	4	4	4	2	5	4	3	5	4	4	4	4	2	5	4	3	5	4	4	4	4	2	5	4	3	61.3	61.3	61.3	15.547	150	150;150;114	2.02	11	29	12	0	84.752	By MS/MS
LOC_Os01g68860.1;LOC_Os01g68860.2;LOC_Os01g68860.3	LOC_Os01g68860.1;LOC_Os01g68860.2	11;9;5	11;9;5	11;9;5	>LOC_Os01g68860.1 protein|zinc finger C-x8-C-x5-C-x3-H type family protein, expressed;>LOC_Os01g68860.2 protein|zinc finger C-x8-C-x5-C-x3-H type family protein, expressed	3	11	11	11	9	10	11	7	9	9	9	10	10	9	10	11	7	9	9	9	10	10	9	10	11	7	9	9	9	10	10	31.9	31.9	31.9	47.852	439	439;322;237	1.81	70	36	42	0	41.252	By MS/MS
LOC_Os01g68950.1;LOC_Os01g68940.1	LOC_Os01g68950.1;LOC_Os01g68940.1	2;1	2;1	2;1	>LOC_Os01g68950.1 protein|ubiquitin family domain containing protein, expressed;>LOC_Os01g68940.1 protein|ubiquitin family domain containing protein, expressed	2	2	2	2	2	0	1	1	0	1	2	0	1	2	0	1	1	0	1	2	0	1	2	0	1	1	0	1	2	0	1	35	35	35	10.928	100	100;101	2	2	5	2	0	7.73	By MS/MS
LOC_Os01g69060.1	LOC_Os01g69060.1	8	8	8	>LOC_Os01g69060.1 protein|hydrolase, alpha/beta fold family domain containing protein, expressed	1	8	8	8	5	4	5	3	6	6	4	6	7	5	4	5	3	6	6	4	6	7	5	4	5	3	6	6	4	6	7	41.4	41.4	41.4	42.405	379	379	2.17	9	35	20	0	34.903	By MS/MS
LOC_Os01g69080.1;LOC_Os04g31070.1	LOC_Os01g69080.1	13;2	13;2	13;2	>LOC_Os01g69080.1 protein|acyl-desaturase, chloroplast precursor, putative, expressed	2	13	13	13	10	11	9	7	10	8	9	8	10	10	11	9	7	10	8	9	8	10	10	11	9	7	10	8	9	8	10	44.8	44.8	44.8	45.32	400	400;390	2.25	24	54	58	0	234.33	By MS/MS
LOC_Os01g69120.3;LOC_Os01g69120.2;LOC_Os01g69120.1	LOC_Os01g69120.3;LOC_Os01g69120.2;LOC_Os01g69120.1	1;1;1	1;1;1	1;1;1	>LOC_Os01g69120.3 protein|uncharacterized RNA methyltransferase pc1998, putative, expressed;>LOC_Os01g69120.2 protein|uncharacterized RNA methyltransferase pc1998, putative, expressed;>LOC_Os01g69120.1 protein|uncharacterized RNA methyltransferase pc1998,	3	1	1	1	1	1	1	1	0	0	0	0	0	1	1	1	1	0	0	0	0	0	1	1	1	1	0	0	0	0	0	2.1	2.1	2.1	59.451	534	534;534;540	3			4	0.0023041	2.7914	By MS/MS
LOC_Os01g69130.1;LOC_Os01g69130.2;LOC_Os04g31190.1	LOC_Os01g69130.1;LOC_Os01g69130.2	19;18;3	19;18;3	19;18;3	>LOC_Os01g69130.1 protein|dynamin family protein, putative, expressed;>LOC_Os01g69130.2 protein|dynamin family protein, putative, expressed	3	19	19	19	9	10	13	14	11	11	8	9	11	9	10	13	14	11	11	8	9	11	9	10	13	14	11	11	8	9	11	27.8	27.8	27.8	90.032	818	818;782;797	2.3	27	24	60	0	70.116	By MS/MS
LOC_Os01g69210.1;LOC_Os01g69210.2	LOC_Os01g69210.1;LOC_Os01g69210.2	2;1	2;1	2;1	>LOC_Os01g69210.1 protein|mannosyl-oligosaccharide glucosidase, putative, expressed;>LOC_Os01g69210.2 protein|mannosyl-oligosaccharide glucosidase, putative, expressed	2	2	2	2	1	2	2	1	2	2	1	2	2	1	2	2	1	2	2	1	2	2	1	2	2	1	2	2	1	2	2	2.6	2.6	2.6	98.609	872	872;595	1.71	9	9	3	0	4.8396	By MS/MS
LOC_Os01g69250.2;LOC_Os01g69250.1;LOC_Os01g69250.4	LOC_Os01g69250.2;LOC_Os01g69250.1;LOC_Os01g69250.4	6;6;3	6;6;3	6;6;3	>LOC_Os01g69250.2 protein|mitochondrial import receptor subunit TOM20, putative, expressed;>LOC_Os01g69250.1 protein|mitochondrial import receptor subunit TOM20, putative, expressed;>LOC_Os01g69250.4 protein|mitochondrial import receptor subunit TOM20, put	3	6	6	6	3	3	5	2	4	6	2	4	4	3	3	5	2	4	6	2	4	4	3	3	5	2	4	6	2	4	4	41.5	41.5	41.5	19.628	176	176;202;122	2.43	9	7	28	0	14.927	By MS/MS
LOC_Os01g69900.1	LOC_Os01g69900.1	6	6	6	>LOC_Os01g69900.1 protein|CBS domain-containing protein, putative, expressed	1	6	6	6	3	4	4	4	4	3	3	3	4	3	4	4	4	4	3	3	3	4	3	4	4	4	4	3	3	3	4	14.3	14.3	14.3	59.165	552	552	1.75	19	12	9	0	21.83	By MS/MS
LOC_Os01g69950.1	LOC_Os01g69950.1	4	4	4	>LOC_Os01g69950.1 protein|ribosomal protein L27, putative, expressed	1	4	4	4	3	3	3	2	3	4	1	3	3	3	3	3	2	3	4	1	3	3	3	3	3	2	3	4	1	3	3	28.7	28.7	28.7	21.268	195	195	2.38	9	20	32	0	39.126	By MS/MS
LOC_Os01g69980.1	LOC_Os01g69980.1	2	2	2	>LOC_Os01g69980.1 protein|TCP family transcription factor, putative, expressed	1	2	2	2	0	0	2	0	2	1	0	0	1	0	0	2	0	2	1	0	0	1	0	0	2	0	2	1	0	0	1	17.4	17.4	17.4	29.072	281	281	1.71	3	3	1	0	17.263	By matching
LOC_Os01g69990.1	LOC_Os01g69990.1	5	5	5	>LOC_Os01g69990.1 protein|GYF domain containing protein, putative, expressed	1	5	5	5	3	3	2	0	2	3	3	2	3	3	3	2	0	2	3	3	2	3	3	3	2	0	2	3	3	2	3	2.9	2.9	2.9	169.43	1530	1530	1.48	12	8	1	0	7.3321	By MS/MS
LOC_Os01g70020.1	LOC_Os01g70020.1	13	13	13	>LOC_Os01g70020.1 protein|DEK C terminal domain containing protein, expressed	1	13	13	13	5	5	7	7	8	7	11	8	8	5	5	7	7	8	7	11	8	8	5	5	7	7	8	7	11	8	8	32.6	32.6	32.6	56.266	509	509	2.15	28	41	45	0	176.94	By MS/MS
LOC_Os01g70090.1	LOC_Os01g70090.1	7	7	7	>LOC_Os01g70090.1 protein|enoyl-CoA hydratase/isomerase family protein, putative, expressed	1	7	7	7	7	3	5	4	3	4	6	4	4	7	3	5	4	3	4	6	4	4	7	3	5	4	3	4	6	4	4	31.6	31.6	31.6	30.576	291	291	2.03	16	34	18	0	54.055	By MS/MS
LOC_Os01g70170.1	LOC_Os01g70170.1	23	23	23	>LOC_Os01g70170.1 protein|transaldolase, putative, expressed	1	23	23	23	21	17	22	15	19	20	16	18	21	21	17	22	15	19	20	16	18	21	21	17	22	15	19	20	16	18	21	62	62	62	46.43	432	432	1.99	89	112	86	0	278.2	By MS/MS
LOC_Os01g70300.3;LOC_Os01g70300.2;LOC_Os01g70300.1	LOC_Os01g70300.3;LOC_Os01g70300.2;LOC_Os01g70300.1	3;3;3	3;3;3	3;3;3	>LOC_Os01g70300.3 protein|aspartokinase 3, chloroplast precursor, putative, expressed;>LOC_Os01g70300.2 protein|aspartokinase 3, chloroplast precursor, putative, expressed;>LOC_Os01g70300.1 protein|aspartokinase 3, chloroplast precursor, putative, expresse	3	3	3	3	2	1	3	0	1	3	1	2	1	2	1	3	0	1	3	1	2	1	2	1	3	0	1	3	1	2	1	7.2	7.2	7.2	47.368	447	447;559;570	2.86		2	12	0.00079893	3.3288	By matching
LOC_Os01g70380.1;LOC_Os01g70370.1	LOC_Os01g70380.1;LOC_Os01g70370.1	2;1	2;1	2;1	>LOC_Os01g70380.1 protein|serine palmitoyltransferase 2, putative, expressed;>LOC_Os01g70370.1 protein|serine palmitoyltransferase 2, putative, expressed	2	2	2	2	0	1	1	1	1	0	1	0	0	0	1	1	1	1	0	1	0	0	0	1	1	1	1	0	1	0	0	6.3	6.3	6.3	53.7	489	489;497	2.8		1	4	0.00027263	3.6172	By matching
LOC_Os01g70390.1;LOC_Os11g32490.1	LOC_Os01g70390.1;LOC_Os11g32490.1	2;1	2;1	2;1	>LOC_Os01g70390.1 protein|expressed protein;>LOC_Os11g32490.1 protein|expressed protein	2	2	2	2	2	1	1	0	0	2	0	2	1	2	1	1	0	0	2	0	2	1	2	1	1	0	0	2	0	2	1	6.4	6.4	6.4	57.018	488	488;503	2.44		5	4	0.0056973	2.4168	By matching
LOC_Os01g70400.1	LOC_Os01g70400.1	3	3	3	>LOC_Os01g70400.1 protein|expressed protein	1	3	3	3	1	2	2	3	3	3	1	2	2	1	2	2	3	3	3	1	2	2	1	2	2	3	3	3	1	2	2	26.2	26.2	26.2	25.93	233	233	2.24	1	14	6	0	16.325	By matching
LOC_Os01g70520.2;LOC_Os01g70520.1	LOC_Os01g70520.2;LOC_Os01g70520.1	9;9	9;9	9;9	>LOC_Os01g70520.2 protein|Os1bglu5 - beta-glucosidase homologue, similar to G. max isohydroxyurate hydrolase, expressed;>LOC_Os01g70520.1 protein|Os1bglu5 - beta-glucosidase homologue, similar to G. max isohydroxyurate hydrolase, expressed	2	9	9	9	6	4	5	5	6	7	6	5	5	6	4	5	5	6	7	6	5	5	6	4	5	5	6	7	6	5	5	28	28	28	48.593	436	436;528	2.38	10	19	34	0	26.018	By MS/MS
LOC_Os01g70580.1	LOC_Os01g70580.1	3	3	3	>LOC_Os01g70580.1 protein|thiamin pyrophosphokinase 1, putative, expressed	1	3	3	3	1	3	2	2	3	2	1	0	2	1	3	2	2	3	2	1	0	2	1	3	2	2	3	2	1	0	2	17	17	17	29.288	264	264	2.56		7	9	0	8.5102	By matching
LOC_Os01g70770.1	LOC_Os01g70770.1	3	3	3	>LOC_Os01g70770.1 protein|glutathione S-transferase, putative, expressed	1	3	3	3	3	2	2	2	2	2	2	2	2	3	2	2	2	2	2	2	2	2	3	2	2	2	2	2	2	2	2	18.6	18.6	18.6	24.082	221	221	2.04	8	11	9	0	11.902	By MS/MS
LOC_Os01g70780.1	LOC_Os01g70780.1	3	3	3	>LOC_Os01g70780.1 protein|WD40-like domain containing protein, putative, expressed	1	3	3	3	2	2	3	3	2	3	2	2	3	2	2	3	3	2	3	2	2	3	2	2	3	3	2	3	2	2	3	8.1	8.1	8.1	48.721	457	457	2.97		1	28	0	7.3103	By matching
LOC_Os01g70790.1	LOC_Os01g70790.1	2	2	2	>LOC_Os01g70790.1 protein|SRC2 protein, putative, expressed	1	2	2	2	1	0	1	1	1	1	1	1	1	1	0	1	1	1	1	1	1	1	1	0	1	1	1	1	1	1	1	7.3	7.3	7.3	36.238	358	358	2.88		1	7	0	4.432	By MS/MS
LOC_Os01g70820.1	LOC_Os01g70820.1	3	3	3	>LOC_Os01g70820.1 protein|lumenal PsbP, putative, expressed	1	3	3	3	2	1	3	0	1	3	1	0	1	2	1	3	0	1	3	1	0	1	2	1	3	0	1	3	1	0	1	11.3	11.3	11.3	30.607	283	283	2.25	3	3	6	0.00027863	3.9352	By MS/MS
LOC_Os01g70950.2;LOC_Os01g70950.1	LOC_Os01g70950.2;LOC_Os01g70950.1	2;2	2;2	2;2	>LOC_Os01g70950.2 protein|spermatogenesis-associated protein 20 precursor, putative, expressed;>LOC_Os01g70950.1 protein|spermatogenesis-associated protein 20 precursor, putative, expressed	2	2	2	2	0	1	2	1	1	2	1	1	2	0	1	2	1	1	2	1	1	2	0	1	2	1	1	2	1	1	2	6.7	6.7	6.7	47.968	431	431;522	1.91	6		5	0.0022953	2.732	By matching
LOC_Os01g71090.1	LOC_Os01g71090.1	3	3	3	>LOC_Os01g71090.1 protein|xylanase inhibitor, putative, expressed	1	3	3	3	2	1	3	0	2	2	3	3	3	2	1	3	0	2	2	3	3	3	2	1	3	0	2	2	3	3	3	15.3	15.3	15.3	43.786	419	419	1.45	12	7	1	0	14.363	By MS/MS
LOC_Os01g71190.1	LOC_Os01g71190.1	5	5	5	>LOC_Os01g71190.1 protein|photosystem II reaction center PSB28 protein, chloroplast precursor, putative, expressed	1	5	5	5	4	4	4	4	4	4	4	4	4	4	4	4	4	4	4	4	4	4	4	4	4	4	4	4	4	4	4	27.2	27.2	27.2	19.736	180	180	1.99	45	47	44	0	168.45	By MS/MS
LOC_Os01g71200.1	LOC_Os01g71200.1	2	1	1	>LOC_Os01g71200.1 protein|RNA recognition motif containing protein, putative, expressed	1	2	1	1	2	2	2	2	2	2	1	2	2	1	1	1	1	1	1	0	1	1	1	1	1	1	1	1	0	1	1	4.6	2.8	2.8	48.888	460	460	2.8		2	8	1	-2	By MS/MS
LOC_Os01g71230.2;LOC_Os01g71230.1	LOC_Os01g71230.2;LOC_Os01g71230.1	7;7	7;7	4;4	>LOC_Os01g71230.2 protein|nascent polypeptide-associated complex subunit alpha-like protein 3, putative, expressed;>LOC_Os01g71230.1 protein|nascent polypeptide-associated complex subunit alpha-like protein 3, putative, expressed	2	7	7	4	4	5	6	4	4	5	3	5	5	4	5	6	4	4	5	3	5	5	1	2	3	3	1	2	1	2	2	49.5	49.5	36.5	21.964	200	200;202	1.38	37	2	8	0	64.893	By matching
LOC_Os01g71262.1	LOC_Os01g71262.1	1	1	1	>LOC_Os01g71262.1 protein|expressed protein	1	1	1	1	1	1	1	0	0	0	1	1	1	1	1	1	0	0	0	1	1	1	1	1	1	0	0	0	1	1	1	9.1	9.1	9.1	16.974	164	164	1.14	6	1		0	5.4284	By matching
LOC_Os01g71300.1;LOC_Os01g71300.2;LOC_Os01g71300.3	LOC_Os01g71300.1;LOC_Os01g71300.2	11;9;3	11;9;3	11;9;3	>LOC_Os01g71300.1 protein|S-formylglutathione hydrolase, putative, expressed;>LOC_Os01g71300.2 protein|S-formylglutathione hydrolase, putative, expressed	3	11	11	11	11	10	10	8	10	10	9	10	10	11	10	10	8	10	10	9	10	10	11	10	10	8	10	10	9	10	10	58.2	58.2	58.2	32.181	292	292;244;125	1.95	80	60	70	0	132.97	By MS/MS
LOC_Os01g71320.1	LOC_Os01g71320.1	3	3	3	>LOC_Os01g71320.1 protein|hexokinase, putative, expressed	1	3	3	3	2	1	2	2	2	1	2	2	2	2	1	2	2	2	1	2	2	2	2	1	2	2	2	1	2	2	2	8.4	8.4	8.4	53.794	500	500	1.44	9	7		0	9.281	By matching
LOC_Os01g71340.1	LOC_Os01g71340.1	4	4	4	>LOC_Os01g71340.1 protein|glycosyl hydrolases family 17, putative, expressed	1	4	4	4	3	2	3	3	3	4	3	3	3	3	2	3	3	3	4	3	3	3	3	2	3	3	3	4	3	3	3	20.6	20.6	20.6	34.155	330	330	1.81	30	22	17	0	54.1	By MS/MS
LOC_Os01g71350.1	LOC_Os01g71350.1	7	6	6	>LOC_Os01g71350.1 protein|glycosyl hydrolases family 17, putative, expressed	1	7	6	6	5	4	4	4	4	5	5	4	5	4	3	3	3	3	4	4	3	4	4	3	3	3	3	4	4	3	4	31	31	31	34.798	332	332	1.93	26	13	22	0	55.534	By MS/MS
LOC_Os01g71420.1	LOC_Os01g71420.1	1	1	1	>LOC_Os01g71420.1 protein|Ser/Thr protein phosphatase family protein, putative, expressed	1	1	1	1	1	1	1	1	1	1	0	1	1	1	1	1	1	1	1	0	1	1	1	1	1	1	1	1	0	1	1	4.2	4.2	4.2	42.229	382	382	3			8	0	5.202	By MS/MS
LOC_Os01g71670.1;LOC_Os01g71380.1;LOC_Os01g71890.1	LOC_Os01g71670.1;LOC_Os01g71380.1	14;9;2	14;9;2	13;8;2	>LOC_Os01g71670.1 protein|glycosyl hydrolases family 17, putative, expressed;>LOC_Os01g71380.1 protein|glycosyl hydrolases family 17, putative, expressed	3	14	14	13	14	10	12	11	12	13	11	13	12	14	10	12	11	12	13	11	13	12	13	9	11	10	11	12	10	12	11	60.8	60.8	57.2	35.682	334	334;334;2049	1.92	79	128	57	0	175.15	By MS/MS
LOC_Os01g71810.1;LOC_Os01g71820.1;LOC_Os01g71830.1	LOC_Os01g71810.1;LOC_Os01g71820.1	9;7;4	9;7;4	9;7;4	>LOC_Os01g71810.1 protein|glycosyl hydrolases family 17, putative, expressed;>LOC_Os01g71820.1 protein|glycosyl hydrolases family 17, putative, expressed	3	9	9	9	8	5	5	5	4	7	6	6	6	8	5	5	5	4	7	6	6	6	8	5	5	5	4	7	6	6	6	50.9	50.9	50.9	34.153	318	318;318;318	1.74	49	52	18	0	142.36	By MS/MS
LOC_Os01g71990.1	LOC_Os01g71990.1	5	5	5	>LOC_Os01g71990.1 protein|pyrroline-5-carboxylate reductase, putative, expressed	1	5	5	5	5	3	3	2	4	3	4	4	3	5	3	3	2	4	3	4	4	3	5	3	3	2	4	3	4	4	3	24.3	24.3	24.3	29.67	284	284	1.76	15	12	7	0	13.65	By MS/MS
LOC_Os01g72090.1;LOC_Os01g72090.2	LOC_Os01g72090.1	4;1	4;1	4;1	>LOC_Os01g72090.1 protein|phycoerythrobilin ferredoxin oxidoreductase, putative, expressed	2	4	4	4	3	3	2	1	3	2	3	2	2	3	3	2	1	3	2	3	2	2	3	3	2	1	3	2	3	2	2	19.6	19.6	19.6	34.485	301	301;185	2.41		13	9	0	5.8655	By MS/MS
LOC_Os01g72205.1	LOC_Os01g72205.1	11	11	10	>LOC_Os01g72205.1 protein|proline synthetase co-transcribed bacterial homolog protein, putative, expressed	1	11	11	10	9	9	8	9	10	10	8	10	10	9	9	8	9	10	10	8	10	10	8	8	7	8	9	9	7	9	9	54.1	54.1	54.1	26.362	244	244	2.13	35	40	51	0	42.348	By MS/MS
LOC_Os01g72240.1	LOC_Os01g72240.1	16	16	14	>LOC_Os01g72240.1 protein|uridine 5-monophosphate synthase, putative, expressed	1	16	16	14	12	15	15	15	14	14	13	13	12	12	15	15	15	14	14	13	13	12	10	13	13	13	12	12	11	11	10	40.5	40.5	36.1	50.803	477	477	2.15	54	85	87	0	107.97	By MS/MS
LOC_Os01g72250.1	LOC_Os01g72250.1	9	7	7	>LOC_Os01g72250.1 protein|uridine 5-monophosphate synthase, putative, expressed	1	9	7	7	8	8	8	8	7	7	6	7	7	6	6	6	6	5	5	4	5	5	6	6	6	6	5	5	4	5	5	31.8	27.4	27.4	50.806	475	475	2.64	4	16	46	0	31.936	By MS/MS
LOC_Os01g72260.1	LOC_Os01g72260.1	2	2	2	>LOC_Os01g72260.1 protein|cytochrome P450, putative, expressed	1	2	2	2	1	1	1	0	2	1	1	1	1	1	1	1	0	2	1	1	1	1	1	1	1	0	2	1	1	1	1	4.8	4.8	4.8	60.508	546	546	1.67	6		3	0.00027601	3.8079	By matching
LOC_Os01g72290.1	LOC_Os01g72290.1	3	2	2	>LOC_Os01g72290.1 protein|expressed protein	1	3	2	2	1	2	2	2	3	3	2	3	3	1	2	2	1	2	2	1	2	2	1	2	2	1	2	2	1	2	2	13.9	10.3	10.3	23.626	223	223	3			15	0.00027964	4.0088	By matching
LOC_Os01g72340.1	LOC_Os01g72340.1	10	10	10	>LOC_Os01g72340.1 protein|beta-galactosidase, putative, expressed	1	10	10	10	1	2	3	4	9	9	2	6	7	1	2	3	4	9	9	2	6	7	1	2	3	4	9	9	2	6	7	11.5	11.5	11.5	126.24	1117	1117	2.41	9	9	28	0	29.407	By matching
LOC_Os01g72430.1	LOC_Os01g72430.1	13	13	13	>LOC_Os01g72430.1 protein|NADPH quinone oxidoreductase, putative, expressed	1	13	13	13	13	9	9	9	9	9	8	9	9	13	9	9	9	9	9	8	9	9	13	9	9	9	9	9	8	9	9	91.4	91.4	91.4	21.324	197	197	2.15	20	52	36	0	47.395	By MS/MS
LOC_Os01g72600.1	LOC_Os01g72600.1	1	1	1	>LOC_Os01g72600.1 protein|spotted leaf 11, putative, expressed	1	1	1	1	1	1	1	1	1	1	1	1	1	1	1	1	1	1	1	1	1	1	1	1	1	1	1	1	1	1	1	4.6	4.6	4.6	33.554	329	329	1.53	8	9		0.0022895	2.7102	By MS/MS
LOC_Os01g72790.1;LOC_Os07g26180.1;LOC_Os03g02680.3;LOC_Os03g01850.2;LOC_Os03g02680.2;LOC_Os02g03060.2;LOC_Os08g35220.2;LOC_Os08g35220.1;LOC_Os03g02680.1;LOC_Os02g03060.1;LOC_Os11g06780.1;LOC_Os03g01850.1;LOC_Os05g32600.1;LOC_Os02g47220.3;LOC_Os02g47220.2;LOC_Os02g47220.1;LOC_Os05g32360.1;LOC_Os08g17320.1;LOC_Os04g01874.1;LOC_Os02g02490.1	LOC_Os01g72790.1;LOC_Os07g26180.1;LOC_Os03g02680.3;LOC_Os03g01850.2;LOC_Os03g02680.2;LOC_Os02g03060.2;LOC_Os08g35220.2;LOC_Os08g35220.1;LOC_Os03g02680.1;LOC_Os02g03060.1;LOC_Os11g06780.1;LOC_Os03g01850.1;LOC_Os05g32600.1;LOC_Os02g47220.3;LOC_Os02g47220.2;LOC_Os02g47220.1;LOC_Os05g32360.1;LOC_Os08g17320.1;LOC_Os04g01874.1;LOC_Os02g02490.1	2;1;1;1;1;1;1;1;1;1;1;1;1;1;1;1;1;1;1;1	2;1;1;1;1;1;1;1;1;1;1;1;1;1;1;1;1;1;1;1	2;1;1;1;1;1;1;1;1;1;1;1;1;1;1;1;1;1;1;1	>LOC_Os01g72790.1 protein|cyclin-dependent kinase, putative, expressed;>LOC_Os07g26180.1 protein|cysteine-rich receptor-like protein kinase 42 precursor, putative, expressed;>LOC_Os03g02680.3 protein|cyclin-dependent kinase A-1, putative, expressed;>LOC_Os	20	2	2	2	2	1	1	2	2	2	2	1	2	2	1	1	2	2	2	2	1	2	2	1	1	2	2	2	2	1	2	3.9	3.9	3.9	56.825	513	513;163;275;293;294;302;320;324;332;376;388;410;424;425;459;459;519;635;731;1060	2.62		8	13	0	4.6249	By MS/MS
LOC_Os01g72800.1	LOC_Os01g72800.1	19	19	19	>LOC_Os01g72800.1 protein|signal recognition particle receptor, putative, expressed	1	19	19	19	12	15	15	15	13	17	12	14	15	12	15	15	15	13	17	12	14	15	12	15	15	15	13	17	12	14	15	59.8	59.8	59.8	39.254	363	363	2.02	89	123	94	0	146.3	By MS/MS
LOC_Os01g72950.1	LOC_Os01g72950.1	5	5	5	>LOC_Os01g72950.1 protein|expressed protein	1	5	5	5	2	2	3	3	2	2	2	4	3	2	2	3	3	2	2	2	4	3	2	2	3	3	2	2	2	4	3	39	39	39	17.875	164	164	1.9	9	16	6	0	19.028	By MS/MS
LOC_Os01g72990.2;LOC_Os01g72990.1	LOC_Os01g72990.2;LOC_Os01g72990.1	13;13	13;13	9;9	>LOC_Os01g72990.2 protein|expressed protein;>LOC_Os01g72990.1 protein|expressed protein	2	13	13	9	10	10	10	9	11	11	9	10	10	10	10	10	9	11	11	9	10	10	6	6	6	7	7	7	5	6	6	19.2	19.2	14.2	105.1	952	952;952	2.17	38	33	60	0	68.319	By MS/MS
LOC_Os01g73000.2;LOC_Os01g73000.1	LOC_Os01g73000.2;LOC_Os01g73000.1	5;5	5;5	5;5	>LOC_Os01g73000.2 protein|copine, putative, expressed;>LOC_Os01g73000.1 protein|copine, putative, expressed	2	5	5	5	0	2	4	2	5	3	0	4	4	0	2	4	2	5	3	0	4	4	0	2	4	2	5	3	0	4	4	23.8	23.8	23.8	42.614	387	387;387	1.93	12	5	10	0	17.518	By matching
LOC_Os01g73140.1	LOC_Os01g73140.1	6	6	6	>LOC_Os01g73140.1 protein|ubiquitin-fold modifier 1 precursor, putative, expressed	1	6	6	6	5	3	4	2	5	5	3	5	4	5	3	4	2	5	5	3	5	4	5	3	4	2	5	5	3	5	4	79.4	79.4	79.4	10.362	102	102	1.9	29	30	21	0	35.952	By MS/MS
LOC_Os01g73170.1	LOC_Os01g73170.1	20	20	18	>LOC_Os01g73170.1 protein|peroxidase precursor, putative, expressed	1	20	20	18	18	17	18	18	17	17	19	17	17	18	17	18	18	17	17	19	17	17	16	15	16	16	15	15	17	15	16	59.4	59.4	59.4	39.638	377	377	2.19	156	215	279	0	323.31	By MS/MS
LOC_Os01g73200.1	LOC_Os01g73200.1	8	6	6	>LOC_Os01g73200.1 protein|peroxidase precursor, putative, expressed	1	8	6	6	5	5	5	5	5	5	7	4	6	3	3	3	3	3	3	5	2	5	3	3	3	3	3	3	5	2	5	31.7	28.9	28.9	38.047	356	356	2.12	9	11	13	0	34.381	By MS/MS
LOC_Os01g73234.2;LOC_Os01g73234.1	LOC_Os01g73234.2;LOC_Os01g73234.1	3;3	3;3	3;3	>LOC_Os01g73234.2 protein|thioredoxin, putative, expressed;>LOC_Os01g73234.1 protein|thioredoxin, putative, expressed	2	3	3	3	3	2	2	3	2	2	2	2	3	3	2	2	3	2	2	2	2	3	3	2	2	3	2	2	2	2	3	26.2	26.2	26.2	18.181	168	168;168	2.38	1	27	19	0	21.751	By MS/MS
LOC_Os01g73300.1	LOC_Os01g73300.1	3	1	1	>LOC_Os01g73300.1 protein|VAMP-like protein YKT62, putative, expressed	1	3	1	1	1	1	1	1	1	1	2	1	1	0	0	0	0	0	0	1	0	0	0	0	0	0	0	0	1	0	0	18.2	7	7	23.98	214	214	3			1	0.00028121	4.0913	By matching
LOC_Os01g73500.2;LOC_Os01g73500.1	LOC_Os01g73500.2;LOC_Os01g73500.1	2;2	2;2	2;2	>LOC_Os01g73500.2 protein|expressed protein;>LOC_Os01g73500.1 protein|expressed protein	2	2	2	2	2	2	2	1	2	2	2	2	2	2	2	2	1	2	2	2	2	2	2	2	2	1	2	2	2	2	2	16.4	16.4	16.4	19.593	177	177;205	1.88	8	11	5	0	7.7122	By MS/MS
LOC_Os01g73514.1	LOC_Os01g73514.1	40	40	40	>LOC_Os01g73514.1 protein|5-oxoprolinase, putative, expressed	1	40	40	40	18	33	31	28	29	29	23	30	25	18	33	31	28	29	29	23	30	25	18	33	31	28	29	29	23	30	25	38.9	38.9	38.9	136.79	1257	1257	2.47	35	126	206	0	166.56	By MS/MS
LOC_Os01g73540.1	LOC_Os01g73540.1	1	1	1	>LOC_Os01g73540.1 protein|YGGT family protein, putative, expressed	1	1	1	1	1	1	1	0	1	1	0	1	1	1	1	1	0	1	1	0	1	1	1	1	1	0	1	1	0	1	1	9.6	9.6	9.6	20.885	197	197	1	10			0	5.5947	By matching
LOC_Os01g73550.2;LOC_Os01g73550.1	LOC_Os01g73550.2;LOC_Os01g73550.1	3;3	3;3	3;3	>LOC_Os01g73550.2 protein|mitochondrial-processing peptidase subunit alpha, mitochondrial precursor, putative, expressed;>LOC_Os01g73550.1 protein|mitochondrial-processing peptidase subunit alpha, mitochondrial precursor, putative, expressed	2	3	3	3	2	3	3	1	3	3	0	3	3	2	3	3	1	3	3	0	3	3	2	3	3	1	3	3	0	3	3	9.8	9.8	9.8	52.631	481	481;490	2.71		6	15	0	5.9055	By matching
LOC_Os01g73650.1	LOC_Os01g73650.1	1	1	1	>LOC_Os01g73650.1 protein|expressed protein	1	1	1	1	0	0	0	1	0	0	0	0	0	0	0	0	1	0	0	0	0	0	0	0	0	1	0	0	0	0	0	8.4	8.4	8.4	17.678	154	154	1	1			1	-2	By matching
LOC_Os01g73790.1	LOC_Os01g73790.1	10	10	10	>LOC_Os01g73790.1 protein|NAD dependent epimerase/dehydratase family protein, putative, expressed	1	10	10	10	7	6	7	4	6	7	8	5	6	7	6	7	4	6	7	8	5	6	7	6	7	4	6	7	8	5	6	37.2	37.2	37.2	44.332	398	398	2.24	23	16	43	0	41.05	By MS/MS
LOC_Os01g73880.1	LOC_Os01g73880.1	2	2	2	>LOC_Os01g73880.1 protein|eukaryotic translation initiation factor, putative, expressed	1	2	2	2	1	1	1	1	1	1	2	1	1	1	1	1	1	1	1	2	1	1	1	1	1	1	1	1	2	1	1	10.6	10.6	10.6	25.465	227	227	1.4	8		2	0	4.6988	By matching
LOC_Os01g73910.3;LOC_Os01g73910.2;LOC_Os01g73910.6;LOC_Os01g73910.5;LOC_Os01g73910.4;LOC_Os01g73910.1	LOC_Os01g73910.3;LOC_Os01g73910.2;LOC_Os01g73910.6;LOC_Os01g73910.5;LOC_Os01g73910.4;LOC_Os01g73910.1	2;2;1;1;1;1	2;2;1;1;1;1	2;2;1;1;1;1	>LOC_Os01g73910.3 protein|peptidase, putative, expressed;>LOC_Os01g73910.2 protein|peptidase, putative, expressed;>LOC_Os01g73910.6 protein|peptidase, putative, expressed;>LOC_Os01g73910.5 protein|peptidase, putative, expressed;>LOC_Os01g73910.4 protein|pe	6	2	2	2	2	2	2	1	2	1	2	2	2	2	2	2	1	2	1	2	2	2	2	2	2	1	2	1	2	2	2	6.8	6.8	6.8	35.65	324	324;327;238;238;240;329	1	16			0.00080085	3.3702	By matching
LOC_Os01g74160.1	LOC_Os01g74160.1	3	3	3	>LOC_Os01g74160.1 protein|carboxyl-terminal peptidase, putative, expressed	1	3	3	3	1	1	1	3	3	3	2	2	2	1	1	1	3	3	3	2	2	2	1	1	1	3	3	3	2	2	2	14.4	14.4	14.4	36.844	340	340	2.5		12	12	0.00028003	4.0199	By matching
LOC_Os01g74190.1	LOC_Os01g74190.1	2	2	2	>LOC_Os01g74190.1 protein|radical SAM enzyme, putative, expressed	1	2	2	2	2	1	2	1	0	0	1	0	0	2	1	2	1	0	0	1	0	0	2	1	2	1	0	0	1	0	0	6.8	6.8	6.8	43.559	397	397	2.7		3	7	0	5.091	By MS/MS
LOC_Os01g74280.1	LOC_Os01g74280.1	8	8	8	>LOC_Os01g74280.1 protein|TGD2, putative, expressed	1	8	8	8	5	5	4	4	4	4	5	4	5	5	5	4	4	4	4	5	4	5	5	5	4	4	4	4	5	4	5	20	20	20	40.219	370	370	2.16	12	25	21	0	31.273	By MS/MS
LOC_Os01g74450.1	LOC_Os01g74450.1	3	3	3	>LOC_Os01g74450.1 protein|aquaporin protein, putative, expressed	1	3	3	3	1	1	1	1	2	1	2	1	1	1	1	1	1	2	1	2	1	1	1	1	1	1	2	1	2	1	1	16.3	16.3	16.3	25.32	252	252	1.79	16	14	8	0	12.864	By MS/MS
LOC_Os01g74520.2;LOC_Os01g74520.1	LOC_Os01g74520.2;LOC_Os01g74520.1	1;1	1;1	1;1	>LOC_Os01g74520.2 protein|methyltransferase domain containing protein, putative, expressed;>LOC_Os01g74520.1 protein|methyltransferase domain containing protein, putative, expressed	2	1	1	1	0	0	0	1	0	1	0	1	1	0	0	0	1	0	1	0	1	1	0	0	0	1	0	1	0	1	1	6.9	6.9	6.9	22.854	204	204;294	3			5	0.0061744	2.3847	By matching
LOC_Os01g74580.2;LOC_Os01g74580.1;LOC_Os02g10180.2;LOC_Os02g10180.1	LOC_Os01g74580.2;LOC_Os01g74580.1;LOC_Os02g10180.2;LOC_Os02g10180.1	1;1;1;1	1;1;1;1	1;1;1;1	>LOC_Os01g74580.2 protein|dnaJ homolog subfamily C member, putative, expressed;>LOC_Os01g74580.1 protein|dnaJ homolog subfamily C member, putative, expressed;>LOC_Os02g10180.2 protein|dnaJ homolog subfamily C member, putative, expressed;>LOC_Os02g10180.1 p	4	1	1	1	1	0	0	0	0	0	0	0	1	1	0	0	0	0	0	0	0	1	1	0	0	0	0	0	0	0	1	2.9	2.9	2.9	51.192	456	456;471;476;476	2.5		1	1	0.0022924	2.7171	By MS/MS
LOC_Os01g74650.3;LOC_Os01g74650.1;LOC_Os01g74650.2	LOC_Os01g74650.3;LOC_Os01g74650.1;LOC_Os01g74650.2	38;37;35	38;37;35	34;33;31	>LOC_Os01g74650.3 protein|cysteine synthase, mitochondrial precursor, putative, expressed;>LOC_Os01g74650.1 protein|cysteine synthase, mitochondrial precursor, putative, expressed;>LOC_Os01g74650.2 protein|cysteine synthase, mitochondrial precursor, putati	3	38	38	34	33	33	32	32	31	33	34	28	33	33	33	32	32	31	33	34	28	33	29	29	29	29	28	29	31	26	29	74.6	74.6	68	41.788	394	394;412;395	2.02	556	781	599	0	323.31	By MS/MS
LOC_Os01g74660.1	LOC_Os01g74660.1	4	4	4	>LOC_Os01g74660.1 protein|dihydroflavonol-4-reductase, putative, expressed	1	4	4	4	3	4	3	3	4	4	2	4	3	3	4	3	3	4	4	2	4	3	3	4	3	3	4	4	2	4	3	20.8	20.8	20.8	35.155	327	327	2.91		4	39	0	16.587	By MS/MS
LOC_Os02g01010.1	LOC_Os02g01010.1	6	6	6	>LOC_Os02g01010.1 protein|OsPDIL1-4 protein disulfide isomerase PDIL1-4, expressed	1	6	6	6	3	4	4	4	4	4	3	4	5	3	4	4	4	4	4	3	4	5	3	4	4	4	4	4	3	4	5	11.4	11.4	11.4	62.252	563	563	2.2	17	2	26	0	11.729	By MS/MS
LOC_Os02g01030.4;LOC_Os02g01030.3;LOC_Os02g01030.2;LOC_Os02g01030.1	LOC_Os02g01030.4;LOC_Os02g01030.3;LOC_Os02g01030.2;LOC_Os02g01030.1	2;2;2;2	2;2;2;2	2;2;2;2	>LOC_Os02g01030.4 protein|tetratricopeptide repeat domain containing protein, expressed;>LOC_Os02g01030.3 protein|tetratricopeptide repeat domain containing protein, expressed;>LOC_Os02g01030.2 protein|tetratricopeptide repeat domain containing protein, ex	4	2	2	2	1	1	0	1	1	1	0	1	2	1	1	0	1	1	1	0	1	2	1	1	0	1	1	1	0	1	2	7.8	7.8	7.8	40.606	374	374;384;408;409	2.55	2	1	8	0	4.8361	By matching
LOC_Os02g01070.1	LOC_Os02g01070.1	4	4	4	>LOC_Os02g01070.1 protein|FG-GAP repeat-containing protein, putative, expressed	1	4	4	4	1	2	2	2	1	3	3	1	2	1	2	2	2	1	3	3	1	2	1	2	2	2	1	3	3	1	2	8	8	8	77.475	701	701	3			17	0	6.7254	By matching
LOC_Os02g01110.1	LOC_Os02g01110.1	2	2	2	>LOC_Os02g01110.1 protein|translation initiation factor IF-3, putative, expressed	1	2	2	2	1	1	0	0	0	0	1	1	1	1	1	0	0	0	0	1	1	1	1	1	0	0	0	0	1	1	1	6	6	6	57.099	519	519	2.83		1	5	0.00027064	3.5123	By MS/MS
LOC_Os02g01150.2;LOC_Os02g01150.1	LOC_Os02g01150.2;LOC_Os02g01150.1	48;46	48;46	11;11	>LOC_Os02g01150.2 protein|erythronate-4-phosphate dehydrogenase domain containing protein, expressed;>LOC_Os02g01150.1 protein|erythronate-4-phosphate dehydrogenase domain containing protein, expressed	2	48	48	11	42	39	42	42	38	38	41	36	42	42	39	42	42	38	38	41	36	42	10	8	9	9	7	7	10	8	9	93	93	23.8	42.074	386	386;395	2.05	399	583	474	0	323.31	By MS/MS
LOC_Os02g01150.4;LOC_Os02g01150.3	LOC_Os02g01150.4;LOC_Os02g01150.3	38;38	1;1	1;1	>LOC_Os02g01150.4 protein|erythronate-4-phosphate dehydrogenase domain containing protein, expressed;>LOC_Os02g01150.3 protein|erythronate-4-phosphate dehydrogenase domain containing protein, expressed	2	38	1	1	32	31	34	33	32	32	31	29	34	0	0	1	0	1	1	0	1	1	0	0	1	0	1	1	0	1	1	95.9	5.1	5.1	31.963	294	294;294	1	5			0.0077916	2.2566	By matching
LOC_Os02g01280.1	LOC_Os02g01280.1	22	6	6	>LOC_Os02g01280.1 protein|T-complex protein, putative, expressed	1	22	6	6	18	17	16	16	13	16	17	15	16	4	4	2	4	1	3	3	3	4	4	4	2	4	1	3	3	3	4	36.5	14.2	14.2	63.797	598	598	2.06	5	24	7	0	13.631	By MS/MS
LOC_Os02g01332.1	LOC_Os02g01332.1	15	5	5	>LOC_Os02g01332.1 protein|ribosomal protein L6, putative, expressed	1	15	5	5	11	13	13	11	12	14	9	13	12	3	4	4	2	3	4	1	4	3	3	4	4	2	3	4	1	4	3	72.9	28.6	28.6	21.643	192	192	2.33	5	22	21	0	22.965	By MS/MS
LOC_Os02g01340.2;LOC_Os02g01340.1	LOC_Os02g01340.2;LOC_Os02g01340.1	41;35	41;35	34;28	>LOC_Os02g01340.2 protein|ferredoxin--NADP reductase, chloroplast precursor, putative, expressed;>LOC_Os02g01340.1 protein|ferredoxin--NADP reductase, chloroplast precursor, putative, expressed	2	41	41	34	33	32	34	31	30	31	37	33	33	33	32	34	31	30	31	37	33	33	26	25	27	24	24	25	30	26	26	73.5	73.5	65.3	40.664	366	366;376	2.03	378	600	422	0	323.31	By MS/MS
LOC_Os02g01440.1	LOC_Os02g01440.1	12	12	12	>LOC_Os02g01440.1 protein|nitric oxide synthase 1, putative, expressed	1	12	12	12	9	9	9	8	5	7	5	7	8	9	9	9	8	5	7	5	7	8	9	9	9	8	5	7	5	7	8	35.6	35.6	35.6	59.51	547	547	2.08	23	38	30	0	43.99	By MS/MS
LOC_Os02g01500.1	LOC_Os02g01500.1	21	9	9	>LOC_Os02g01500.1 protein|2-oxo acid dehydrogenases acyltransferase domain containing protein, expressed	1	21	9	9	16	16	16	15	16	17	17	16	18	6	6	7	5	8	8	6	7	9	6	6	7	5	8	8	6	7	9	42	25.5	25.5	58.997	548	548	1.7	57	49	19	0	48.136	By MS/MS
LOC_Os02g01510.1;LOC_Os06g01590.1	LOC_Os02g01510.1;LOC_Os06g01590.1	2;1	2;1	2;1	>LOC_Os02g01510.1 protein|lactate/malate dehydrogenase, putative, expressed;>LOC_Os06g01590.1 protein|lactate/malate dehydrogenase, putative, expressed	2	2	2	2	1	0	1	1	0	1	2	0	1	1	0	1	1	0	1	2	0	1	1	0	1	1	0	1	2	0	1	6.1	6.1	6.1	42.719	392	392;360	1.22	7	2		0.0010616	3.2926	By MS/MS
LOC_Os02g01560.1	LOC_Os02g01560.1	17	8	0	>LOC_Os02g01560.1 protein|40S ribosomal protein S4, putative, expressed	1	17	8	0	15	16	15	15	14	16	13	15	15	8	8	8	8	8	8	8	8	8	0	0	0	0	0	0	0	0	0	57.4	30.2	0	29.865	265	265	2.01	63	103	66	0	32.103	By MS/MS
LOC_Os02g01590.1;LOC_Os02g01590.2	LOC_Os02g01590.1	5;2	4;2	4;2	>LOC_Os02g01590.1 protein|glycosyl hydrolases, putative, expressed	2	5	4	4	4	3	3	3	3	3	4	4	3	3	2	2	2	2	2	3	3	2	3	2	2	2	2	2	3	3	2	10	8.5	8.5	72.548	662	662;516	2.44	6	2	17	0	10.474	By MS/MS
LOC_Os02g01720.1	LOC_Os02g01720.1	1	1	1	>LOC_Os02g01720.1 protein|transmembrane protein 120A, putative, expressed	1	1	1	1	1	0	0	1	1	0	0	0	0	1	0	0	1	1	0	0	0	0	1	0	0	1	1	0	0	0	0	4.5	4.5	4.5	40.256	354	354	2		3		0.0096246	2.1457	By MS/MS
LOC_Os02g01920.1;LOC_Os02g01760.1	LOC_Os02g01920.1	13;3	13;3	13;3	>LOC_Os02g01920.1 protein|GHMP kinases ATP-binding protein, putative, expressed	2	13	13	13	8	11	10	6	10	10	9	8	8	8	11	10	6	10	10	9	8	8	8	11	10	6	10	10	9	8	8	40.8	40.8	40.8	42.651	392	392;239	1.75	55	28	27	0	53.04	By MS/MS
LOC_Os02g02000.1	LOC_Os02g02000.1	20	20	20	>LOC_Os02g02000.1 protein|cytochrome P450, putative, expressed	1	20	20	20	18	17	16	18	16	16	15	14	17	18	17	16	18	16	16	15	14	17	18	17	16	18	16	16	15	14	17	53.8	53.8	53.8	53.71	487	487	2.11	78	189	121	0	140.36	By MS/MS
LOC_Os02g02320.1	LOC_Os02g02320.1	9	8	8	>LOC_Os02g02320.1 protein|OsSCP6 - Putative Serine Carboxypeptidase homologue, expressed	1	9	8	8	6	7	7	6	7	6	5	6	5	5	6	6	6	6	5	4	5	4	5	6	6	6	6	5	4	5	4	20.6	17.4	17.4	55.446	500	500	2.55	7	14	41	0	46.383	By MS/MS
LOC_Os02g02390.1	LOC_Os02g02390.1	19	19	19	>LOC_Os02g02390.1 protein|S1 RNA binding domain containing protein, expressed	1	19	19	19	8	12	13	10	13	11	5	12	11	8	12	13	10	13	11	5	12	11	8	12	13	10	13	11	5	12	11	31.7	31.7	31.7	88.252	799	799	2.08	27	56	36	0	62.918	By MS/MS
LOC_Os02g02400.1;LOC_Os02g02400.2;LOC_Os02g02400.3	LOC_Os02g02400.1;LOC_Os02g02400.2	39;36;16	38;35;15	36;33;14	>LOC_Os02g02400.1 protein|catalase isozyme A, putative, expressed;>LOC_Os02g02400.2 protein|catalase isozyme A, putative, expressed	3	39	38	36	29	33	32	33	30	31	32	30	31	28	32	31	32	29	30	31	29	30	26	30	29	30	27	28	29	27	28	83.1	81.5	81.5	56.697	492	492;488;284	2.18	285	419	499	0	323.31	By MS/MS
LOC_Os02g02410.1;LOC_Os05g30480.1	LOC_Os02g02410.1	37;5	35;5	33;4	>LOC_Os02g02410.1 protein|DnaK family protein, putative, expressed	2	37	35	33	26	30	32	27	26	26	30	26	29	24	28	30	25	24	24	28	24	27	23	27	28	23	23	22	27	23	25	54	51.4	47.8	73.389	665	665;669	2.17	134	310	255	0	323.31	By MS/MS
LOC_Os02g02520.1	LOC_Os02g02520.1	13	13	13	>LOC_Os02g02520.1 protein|expressed protein	1	13	13	13	10	9	11	8	10	10	7	10	12	10	9	11	8	10	10	7	10	12	10	9	11	8	10	10	7	10	12	50.9	50.9	50.9	41.891	377	377	2.08	34	51	44	0	90.388	By MS/MS
LOC_Os02g02550.1	LOC_Os02g02550.1	12	12	12	>LOC_Os02g02550.1 protein|peptidyl-prolyl cis-trans isomerase, FKBP-type, putative, expressed	1	12	12	12	10	10	10	7	9	8	10	9	9	10	10	10	7	9	8	10	9	9	10	10	10	7	9	8	10	9	9	42.6	42.6	42.6	25.802	242	242	1.83	62	77	33	0	144.21	By MS/MS
LOC_Os02g02660.1	LOC_Os02g02660.1	2	2	2	>LOC_Os02g02660.1 protein|retrotransposon protein, putative, unclassified, expressed	1	2	2	2	1	2	2	2	2	2	2	1	2	1	2	2	2	2	2	2	1	2	1	2	2	2	2	2	2	1	2	1.8	1.8	1.8	234.11	2062	2062	2.7		7	16	0.0082665	2.2433	By MS/MS
LOC_Os02g02700.1	LOC_Os02g02700.1	6	6	6	>LOC_Os02g02700.1 protein|AMP-binding enzyme, putative, expressed	1	6	6	6	3	3	5	2	2	3	2	2	5	3	3	5	2	2	3	2	2	5	3	3	5	2	2	3	2	2	5	18	18	18	61.503	571	571	2.04	5	16	6	0	13.032	By matching
LOC_Os02g58730.2;LOC_Os02g58730.1;LOC_Os02g02840.1	LOC_Os02g58730.2;LOC_Os02g58730.1;LOC_Os02g02840.1	1;1;1	1;1;1	1;1;1	>LOC_Os02g58730.2 protein|ras-related protein, putative, expressed;>LOC_Os02g58730.1 protein|ras-related protein, putative, expressed;>LOC_Os02g02840.1 protein|ras-related protein, putative, expressed	3	1	1	1	1	1	1	1	1	1	1	1	1	1	1	1	1	1	1	1	1	1	1	1	1	1	1	1	1	1	1	7.2	7.2	7.2	21.406	195	195;197;197	2.94		1	17	0.00027886	3.9473	By MS/MS
LOC_Os02g02850.1	LOC_Os02g02850.1	11	11	11	>LOC_Os02g02850.1 protein|bifunctional protein folD, putative, expressed	1	11	11	11	8	10	6	4	7	6	9	7	9	8	10	6	4	7	6	9	7	9	8	10	6	4	7	6	9	7	9	42.3	42.3	42.3	39.358	371	371	2.29	16	30	41	0	39.99	By MS/MS
LOC_Os02g02860.1	LOC_Os02g02860.1	13	13	13	>LOC_Os02g02860.1 protein|glutamyl-tRNA synthetase, putative, expressed	1	13	13	13	9	11	11	6	7	5	7	6	8	9	11	11	6	7	5	7	6	8	9	11	11	6	7	5	7	6	8	30.2	30.2	30.2	62.863	567	567	2.41	17	31	63	0	58.571	By MS/MS
LOC_Os02g02870.1	LOC_Os02g02870.1	3	3	3	>LOC_Os02g02870.1 protein|glycine-rich protein 2, putative, expressed	1	3	3	3	2	0	1	1	2	2	1	3	2	2	0	1	1	2	2	1	3	2	2	0	1	1	2	2	1	3	2	19.9	19.9	19.9	22.723	241	241	2.38	3	10	13	0	13.339	By matching
LOC_Os02g02890.1	LOC_Os02g02890.1	15	15	15	>LOC_Os02g02890.1 protein|peptidyl-prolyl cis-trans isomerase, putative, expressed	1	15	15	15	14	13	13	13	11	11	15	13	12	14	13	13	13	11	11	15	13	12	14	13	13	13	11	11	15	13	12	75.6	75.6	75.6	18.361	172	172	2.02	156	242	170	0	213.44	By MS/MS
LOC_Os02g03010.1	LOC_Os02g03010.1	7	7	7	>LOC_Os02g03010.1 protein|expressed protein	1	7	7	7	5	5	6	4	4	4	5	4	6	5	5	6	4	4	4	5	4	6	5	5	6	4	4	4	5	4	6	30.8	30.8	30.8	29.176	279	279	1.85	62	60	38	0	153.09	By MS/MS
LOC_Os02g03050.1;LOC_Os02g03050.2	LOC_Os02g03050.1;LOC_Os02g03050.2	3;2	3;2	3;2	>LOC_Os02g03050.1 protein|dimethyladenosine transferase, putative, expressed;>LOC_Os02g03050.2 protein|dimethyladenosine transferase, putative, expressed	2	3	3	3	3	3	3	1	2	1	2	2	0	3	3	3	1	2	1	2	2	0	3	3	3	1	2	1	2	2	0	14.7	14.7	14.7	23.951	211	211;225	2.26	4	6	9	0	6.7625	By MS/MS
LOC_Os02g03100.2;LOC_Os02g03100.1	LOC_Os02g03100.2;LOC_Os02g03100.1	19;19	19;19	19;19	>LOC_Os02g03100.2 protein|oxidoreductase, aldo/keto reductase family protein, putative, expressed;>LOC_Os02g03100.1 protein|oxidoreductase, aldo/keto reductase family protein, putative, expressed	2	19	19	19	16	15	17	16	15	16	17	13	16	16	15	17	16	15	16	17	13	16	16	15	17	16	15	16	17	13	16	46.9	46.9	46.9	41.802	375	375;382	2.42	43	83	164	0	152.59	By MS/MS
LOC_Os02g03260.3;LOC_Os02g03260.2;LOC_Os02g03260.1	LOC_Os02g03260.3;LOC_Os02g03260.2;LOC_Os02g03260.1	32;32;32	32;32;32	32;32;32	>LOC_Os02g03260.3 protein|3-isopropylmalate dehydratase large subunit 2, putative, expressed;>LOC_Os02g03260.2 protein|3-isopropylmalate dehydratase large subunit 2, putative, expressed;>LOC_Os02g03260.1 protein|3-isopropylmalate dehydratase large subunit	3	32	32	32	28	28	28	23	26	24	30	30	29	28	28	28	23	26	24	30	30	29	28	28	28	23	26	24	30	30	29	79.7	79.7	79.7	48.436	443	443;443;514	1.88	213	211	144	0	299.13	By MS/MS
LOC_Os02g03330.1	LOC_Os02g03330.1	4	4	4	>LOC_Os02g03330.1 protein|expressed protein	1	4	4	4	4	3	4	1	1	2	2	3	2	4	3	4	1	1	2	2	3	2	4	3	4	1	1	2	2	3	2	26.4	26.4	26.4	27.593	250	250	1.73	9	15	2	0	15.891	By MS/MS
LOC_Os02g03410.2;LOC_Os02g03410.1;LOC_Os07g22710.4;LOC_Os07g22710.3;LOC_Os07g22710.2;LOC_Os07g22710.1	LOC_Os02g03410.2;LOC_Os02g03410.1;LOC_Os07g22710.4;LOC_Os07g22710.3;LOC_Os07g22710.2;LOC_Os07g22710.1	2;2;1;1;1;1	2;2;1;1;1;1	2;2;1;1;1;1	>LOC_Os02g03410.2 protein|CAMK_CAMK_like.12 - CAMK includes calcium/calmodulin depedent protein kinases, expressed;>LOC_Os02g03410.1 protein|CAMK_CAMK_like.12 - CAMK includes calcium/calmodulin depedent protein kinases, expressed;>LOC_Os07g22710.4 protein|	6	2	2	2	0	1	2	2	1	2	0	1	1	0	1	2	2	1	2	0	1	1	0	1	2	2	1	2	0	1	1	5	5	5	58.348	520	520;522;238;351;424;512	3			10	0.0022936	2.7195	By matching
LOC_Os02g03470.1	LOC_Os02g03470.1	1	1	1	>LOC_Os02g03470.1 protein|tetratricopeptide repeat containing protein, putative, expressed	1	1	1	1	0	1	1	0	0	0	0	0	0	0	1	1	0	0	0	0	0	0	0	1	1	0	0	0	0	0	0	5.8	5.8	5.8	34.276	310	310	1	2			0	7.349	By matching
LOC_Os02g03670.1;LOC_Os02g03670.3;LOC_Os02g03670.7;LOC_Os02g03670.6;LOC_Os02g03670.5	LOC_Os02g03670.1;LOC_Os02g03670.3;LOC_Os02g03670.7	6;5;5;2;2	6;5;5;2;2	6;5;5;2;2	>LOC_Os02g03670.1 protein|expressed protein;>LOC_Os02g03670.3 protein|expressed protein;>LOC_Os02g03670.7 protein|expressed protein	5	6	6	6	5	5	4	3	5	5	5	4	5	5	5	4	3	5	5	5	4	5	5	5	4	3	5	5	5	4	5	23.9	23.9	23.9	36.11	322	322;195;202;147;147	2.11	19	19	26	0	20.931	By MS/MS
LOC_Os02g03720.1	LOC_Os02g03720.1	4	4	4	>LOC_Os02g03720.1 protein|expressed protein	1	4	4	4	3	4	4	2	4	4	3	3	4	3	4	4	2	4	4	3	3	4	3	4	4	2	4	4	3	3	4	15	15	15	33.071	307	307	2.51	5	10	26	0	8.3252	By MS/MS
LOC_Os02g03740.1	LOC_Os02g03740.1	7	7	7	>LOC_Os02g03740.1 protein|pyridoxal biosynthesis protein PDX2, putative, expressed	1	7	7	7	4	5	5	5	4	5	7	6	6	4	5	5	5	4	5	7	6	6	4	5	5	5	4	5	7	6	6	40.4	40.4	40.4	27.49	255	255	2.11	11	36	18	0	32.856	By MS/MS
LOC_Os02g03850.1;LOC_Os02g03850.2	LOC_Os02g03850.1;LOC_Os02g03850.2	14;13	14;13	14;13	>LOC_Os02g03850.1 protein|glycosyltransferase, putative, expressed;>LOC_Os02g03850.2 protein|glycosyltransferase, putative, expressed	2	14	14	14	11	10	11	10	12	12	11	11	12	11	10	11	10	12	12	11	11	12	11	10	11	10	12	12	11	11	12	35.5	35.5	35.5	63.479	588	588;584	2.27	27	31	58	0	51.941	By MS/MS
LOC_Os02g03860.1	LOC_Os02g03860.1	8	8	8	>LOC_Os02g03860.1 protein|mitochondrial ATP synthase precursor, putative, expressed	1	8	8	8	6	4	4	4	4	5	5	5	6	6	4	4	4	4	5	5	5	6	6	4	4	4	4	5	5	5	6	32.1	32.1	32.1	27.34	240	240	2.24	13	21	28	0	15.593	By MS/MS
LOC_Os02g03870.1	LOC_Os02g03870.1	4	1	1	>LOC_Os02g03870.1 protein|periplasmic beta-glucosidase precursor, putative, expressed	1	4	1	1	3	3	4	2	3	2	3	4	2	1	1	1	1	1	1	1	1	1	1	1	1	1	1	1	1	1	1	5.9	1.9	1.9	69.27	648	648	2	6	8	6	0	4.7742	By MS/MS
LOC_Os02g03890.2;LOC_Os02g03890.1	LOC_Os02g03890.2;LOC_Os02g03890.1	1;1	1;1	1;1	>LOC_Os02g03890.2 protein|nuclear transport factor 2, putative, expressed;>LOC_Os02g03890.1 protein|nuclear transport factor 2, putative, expressed	2	1	1	1	1	0	1	0	1	1	0	1	1	1	0	1	0	1	1	0	1	1	1	0	1	0	1	1	0	1	1	3.8	3.8	3.8	49.261	448	448;450	1.14	6	1		0	54.815	By MS/MS
LOC_Os02g04030.3;LOC_Os02g04030.2;LOC_Os02g04030.1	LOC_Os02g04030.3;LOC_Os02g04030.2;LOC_Os02g04030.1	1;1;1	1;1;1	1;1;1	>LOC_Os02g04030.3 protein|phosphatidylinositol transfer, putative, expressed;>LOC_Os02g04030.2 protein|phosphatidylinositol transfer, putative, expressed;>LOC_Os02g04030.1 protein|phosphatidylinositol transfer, putative, expressed	3	1	1	1	0	1	0	0	0	0	0	0	0	0	1	0	0	0	0	0	0	0	0	1	0	0	0	0	0	0	0	1.4	1.4	1.4	70.368	631	631;632;637	2		1		1	-2	By matching
LOC_Os02g04100.1	LOC_Os02g04100.1	6	6	6	>LOC_Os02g04100.1 protein|peptidase, T1 family, putative, expressed	1	6	6	6	3	1	2	4	2	2	4	5	4	3	1	2	4	2	2	4	5	4	3	1	2	4	2	2	4	5	4	33.3	33.3	33.3	29.63	270	270	2.03	9	18	10	0	14.87	By MS/MS
LOC_Os02g04260.1	LOC_Os02g04260.1	4	4	4	>LOC_Os02g04260.1 protein|expressed protein	1	4	4	4	2	2	2	1	1	2	2	1	1	2	2	2	1	1	2	2	1	1	2	2	2	1	1	2	2	1	1	16.6	16.6	16.6	35.68	337	337	2.62	3	2	16	0	17.079	By MS/MS
LOC_Os02g04320.2;LOC_Os02g04320.1	LOC_Os02g04320.2;LOC_Os02g04320.1	3;3	3;3	3;3	>LOC_Os02g04320.2 protein|WD domain, G-beta repeat domain containing protein, expressed;>LOC_Os02g04320.1 protein|WD domain, G-beta repeat domain containing protein, expressed	2	3	3	3	2	3	3	2	3	2	1	2	3	2	3	3	2	3	2	1	2	3	2	3	3	2	3	2	1	2	3	11.1	11.1	11.1	33.369	305	305;305	1.77	10	7	5	0	7.2749	By matching
LOC_Os02g04460.1	LOC_Os02g04460.1	11	11	11	>LOC_Os02g04460.1 protein|ribosomal protein L3, putative, expressed	1	11	11	11	5	7	10	5	7	8	4	9	11	5	7	10	5	7	8	4	9	11	5	7	10	5	7	8	4	9	11	49.4	49.4	49.4	28.223	271	271	2.33	29	54	84	0	60.457	By MS/MS
LOC_Os02g04510.1;LOC_Os06g49120.1	LOC_Os02g04510.1;LOC_Os06g49120.1	2;1	2;1	2;1	>LOC_Os02g04510.1 protein|UOS1, putative, expressed;>LOC_Os06g49120.1 protein|Complex I intermediate-associated protein 30 domain containing protein, putative, expressed	2	2	2	2	0	1	1	1	1	0	0	1	1	0	1	1	1	1	0	0	1	1	0	1	1	1	1	0	0	1	1	3.5	3.5	3.5	64.074	598	598;648	2		6		0.0010599	3.2523	By matching
LOC_Os02g04540.1;LOC_Os01g08470.1	LOC_Os02g04540.1;LOC_Os01g08470.1	2;1	2;1	2;1	>LOC_Os02g04540.1 protein|retrotransposon protein, putative, unclassified, expressed;>LOC_Os01g08470.1 protein|retrotransposon protein, putative, unclassified, expressed	2	2	2	2	1	2	1	2	2	1	0	2	2	1	2	1	2	2	1	0	2	2	1	2	1	2	2	1	0	2	2	3.9	3.9	3.9	70.76	694	694;520	3			14	0	6.1315	By MS/MS
LOC_Os02g04670.1	LOC_Os02g04670.1	7	7	7	>LOC_Os02g04670.1 protein|glucan endo-1,3-beta-glucosidase precursor, putative, expressed	1	7	7	7	6	6	7	6	7	6	5	5	7	6	6	7	6	7	6	5	5	7	6	6	7	6	7	6	5	5	7	14.3	14.3	14.3	53.374	489	489	2.43	9	26	42	0	21.54	By MS/MS
LOC_Os02g04710.1;LOC_Os02g04710.2;LOC_Os11g08569.1;LOC_Os02g04690.1	LOC_Os02g04710.1;LOC_Os02g04710.2	16;12;2;1	16;12;2;1	16;12;2;1	>LOC_Os02g04710.1 protein|cycloartenol synthase, putative, expressed;>LOC_Os02g04710.2 protein|cycloartenol synthase, putative, expressed	4	16	16	16	8	11	12	12	13	12	7	9	11	8	11	12	12	13	12	7	9	11	8	11	12	12	13	12	7	9	11	28.1	28.1	28.1	85.681	759	759;637;759;731	2.12	39	28	54	0	61.349	By MS/MS
LOC_Os02g05030.1	LOC_Os02g05030.1	21	21	18	>LOC_Os02g05030.1 protein|sucrose-phosphatase, putative, expressed	1	21	21	18	17	16	16	16	17	15	20	16	18	17	16	16	16	17	15	20	16	18	14	13	13	13	15	12	17	13	15	42.6	42.6	39.5	47.254	423	423	2.04	115	102	128	0	118.93	By MS/MS
LOC_Os02g05310.4;LOC_Os02g05310.3;LOC_Os02g05310.2;LOC_Os02g05310.1;LOC_Os02g05410.1;LOC_Os02g04950.1	LOC_Os02g05310.4;LOC_Os02g05310.3;LOC_Os02g05310.2;LOC_Os02g05310.1	7;7;7;7;2;1	7;7;7;7;2;1	7;7;7;7;2;1	>LOC_Os02g05310.4 protein|splicing factor 3B subunit 1, putative, expressed;>LOC_Os02g05310.3 protein|splicing factor 3B subunit 1, putative, expressed;>LOC_Os02g05310.2 protein|splicing factor 3B subunit 1, putative, expressed;>LOC_Os02g05310.1 protein|sp	6	7	7	7	5	5	6	6	5	5	2	6	6	5	5	6	6	5	5	2	6	6	5	5	6	6	5	5	2	6	6	7.3	7.3	7.3	142.26	1283	1283;1283;1283;1283;816;737	2.11	14	38	22	0	26.553	By MS/MS
LOC_Os02g05330.1	LOC_Os02g05330.1	11	1	1	>LOC_Os02g05330.1 protein|DEAD-box ATP-dependent RNA helicase, putative, expressed	1	11	1	1	7	7	8	7	9	10	7	10	10	0	0	1	0	1	1	1	1	1	0	0	1	0	1	1	1	1	1	36	4.1	4.1	47.137	414	414	1	6			0	5.369	By matching
LOC_Os02g05630.4;LOC_Os02g05630.1;LOC_Os02g05630.2;LOC_Os02g05630.3;LOC_Os06g48300.1	LOC_Os02g05630.4;LOC_Os02g05630.1;LOC_Os02g05630.2;LOC_Os02g05630.3	9;9;8;7;3	7;7;7;5;2	7;7;7;5;2	>LOC_Os02g05630.4 protein|protein phosphatase 2C, putative, expressed;>LOC_Os02g05630.1 protein|protein phosphatase 2C, putative, expressed;>LOC_Os02g05630.2 protein|protein phosphatase 2C, putative, expressed;>LOC_Os02g05630.3 protein|protein phosphatase	5	9	7	7	6	5	5	5	7	6	6	7	4	4	3	3	3	5	4	4	5	2	4	3	3	3	5	4	4	5	2	42.5	35.7	35.7	30.34	280	280;348;254;265;327	1.79	16	14	8	0	19.047	By MS/MS
LOC_Os02g05680.1;LOC_Os02g05680.2	LOC_Os02g05680.1;LOC_Os02g05680.2	2;1	2;1	2;1	>LOC_Os02g05680.1 protein|apoptosis-inducing factor 2, putative, expressed;>LOC_Os02g05680.2 protein|apoptosis-inducing factor 2, putative, expressed	2	2	2	2	0	2	2	1	0	1	1	1	2	0	2	2	1	0	1	1	1	2	0	2	2	1	0	1	1	1	2	5	5	5	38.935	357	357;308	1.91	1	10		0.0023083	2.8217	By matching
LOC_Os02g06300.1	LOC_Os02g06300.1	2	2	2	>LOC_Os02g06300.1 protein|GTP-binding protein lepA, putative, expressed	1	2	2	2	0	2	1	0	2	2	1	1	2	0	2	1	0	2	2	1	1	2	0	2	1	0	2	2	1	1	2	4	4	4	74.036	672	672	2.69		4	9	0	8.03	By matching
LOC_Os02g06670.1	LOC_Os02g06670.1	3	3	2	>LOC_Os02g06670.1 protein|retrotransposon protein, putative, unclassified, expressed	1	3	3	2	2	2	2	2	3	2	2	2	3	2	2	2	2	3	2	2	2	3	2	2	2	2	2	1	2	2	2	15.3	15.3	9.6	25.604	261	261	2.04	4	15	5	0	10.653	By MS/MS
LOC_Os02g06690.1	LOC_Os02g06690.1	3	2	2	>LOC_Os02g06690.1 protein|plastocyanin-like domain containing protein, putative, expressed	1	3	2	2	0	2	1	0	3	2	0	0	2	0	2	1	0	2	1	0	0	1	0	2	1	0	2	1	0	0	1	23.5	16.6	16.6	20.737	217	217	1.29	5	2		0	6.3039	By matching
LOC_Os02g06700.2;LOC_Os02g33140.1;LOC_Os02g06700.1	LOC_Os02g06700.2;LOC_Os02g33140.1;LOC_Os02g06700.1	14;14;10	14;14;10	14;14;10	>LOC_Os02g06700.2 protein|ribosomal protein, putative, expressed;>LOC_Os02g33140.1 protein|ribosomal protein, putative, expressed;>LOC_Os02g06700.1 protein|ribosomal protein, putative, expressed	3	14	14	14	14	14	14	13	14	12	12	11	13	14	14	14	13	14	12	12	11	13	14	14	14	13	14	12	12	11	13	72.7	72.7	72.7	16.363	150	150;151;199	2.03	79	115	88	0	60.852	By MS/MS
LOC_Os02g06890.1	LOC_Os02g06890.1	3	3	3	>LOC_Os02g06890.1 protein|OTU-like cysteine protease family protein, putative, expressed	1	3	3	3	2	3	3	1	1	2	0	1	2	2	3	3	1	1	2	0	1	2	2	3	3	1	1	2	0	1	2	20.2	20.2	20.2	23.421	208	208	1.4	12		3	0	5.9313	By MS/MS
LOC_Os02g07040.2;LOC_Os02g07040.1	LOC_Os02g07040.2;LOC_Os02g07040.1	5;4	5;4	5;4	>LOC_Os02g07040.2 protein|biotin--protein ligase, putative, expressed;>LOC_Os02g07040.1 protein|biotin--protein ligase, putative, expressed	2	5	5	5	3	4	5	5	4	5	2	3	3	3	4	5	5	4	5	2	3	3	3	4	5	5	4	5	2	3	3	18.8	18.8	18.8	40.095	372	372;375	2.42	8	9	26	0	13.281	By MS/MS
LOC_Os02g07044.2;LOC_Os02g07044.1	LOC_Os02g07044.2;LOC_Os02g07044.1	5;5	5;5	5;5	>LOC_Os02g07044.2 protein|rhodanese-like domain containing protein, putative, expressed;>LOC_Os02g07044.1 protein|rhodanese-like domain containing protein, putative, expressed	2	5	5	5	4	3	3	2	4	4	5	4	4	4	3	3	2	4	4	5	4	4	4	3	3	2	4	4	5	4	4	24.8	24.8	24.8	34.32	307	307;307	1.61	16	18	2	0	55.156	By MS/MS
LOC_Os03g56810.1;LOC_Os06g46000.1;LOC_Os02g07060.1;LOC_Os03g01530.1;LOC_Os05g34170.3;LOC_Os05g34170.2;LOC_Os01g59150.2;LOC_Os01g59150.1;LOC_Os01g18050.1;LOC_Os03g45920.1	LOC_Os03g56810.1;LOC_Os06g46000.1;LOC_Os02g07060.1;LOC_Os03g01530.1;LOC_Os05g34170.3;LOC_Os05g34170.2;LOC_Os01g59150.2;LOC_Os01g59150.1;LOC_Os01g18050.1;LOC_Os03g45920.1	8;8;8;7;6;6;6;6;6;5	8;8;8;7;6;6;6;6;6;5	8;8;8;7;6;6;6;6;6;5	>LOC_Os03g56810.1 protein|tubulin/FtsZ domain containing protein, putative, expressed;>LOC_Os06g46000.1 protein|tubulin/FtsZ domain containing protein, putative, expressed;>LOC_Os02g07060.1 protein|tubulin/FtsZ domain containing protein, putative, expresse	10	8	8	8	2	2	5	3	3	4	1	7	7	2	2	5	3	3	4	1	7	7	2	2	5	3	3	4	1	7	7	22.7	22.7	22.7	49.822	444	444;446;447;447;434;444;447;447;447;446	2.21	11	15	21	0	23.683	By MS/MS
LOC_Os02g07120.1;LOC_Os02g07340.1	LOC_Os02g07120.1	24;3	24;3	24;3	>LOC_Os02g07120.1 protein|HEAT repeat family protein, putative, expressed	2	24	24	24	17	18	19	14	19	22	7	18	20	17	18	19	14	19	22	7	18	20	17	18	19	14	19	22	7	18	20	25.4	25.4	25.4	134.27	1218	1218;725	2.14	63	65	93	0	74.193	By MS/MS
LOC_Os02g07160.1	LOC_Os02g07160.1	16	16	16	>LOC_Os02g07160.1 protein|glyoxalase family protein, putative, expressed	1	16	16	16	13	13	14	11	10	12	11	12	13	13	13	14	11	10	12	11	12	13	13	13	14	11	10	12	11	12	13	56.5	56.5	56.5	46.939	446	446	2.13	67	88	99	0	163.35	By MS/MS
LOC_Os02g07220.1	LOC_Os02g07220.1	2	2	2	>LOC_Os02g07220.1 protein|peptidyl-prolyl cis-trans isomerase, FKBP-type, putative, expressed	1	2	2	2	1	1	1	1	1	1	2	1	1	1	1	1	1	1	1	2	1	1	1	1	1	1	1	1	2	1	1	14.1	14.1	14.1	22.22	213	213	1.42	8	3	1	0	7.0603	By MS/MS
LOC_Os02g07230.1;LOC_Os02g07230.2;LOC_Os02g07230.3	LOC_Os02g07230.1;LOC_Os02g07230.2;LOC_Os02g07230.3	36;33;31	36;33;31	36;33;31	>LOC_Os02g07230.1 protein|porphobilinogen deaminase, chloroplast precursor, putative, expressed;>LOC_Os02g07230.2 protein|porphobilinogen deaminase, chloroplast precursor, putative, expressed;>LOC_Os02g07230.3 protein|porphobilinogen deaminase, chloroplast	3	36	36	36	32	28	30	26	26	26	32	26	28	32	28	30	26	26	26	32	26	28	32	28	30	26	26	26	32	26	28	78.5	78.5	78.5	38.397	358	358;354;264	2.17	221	459	412	0	323.31	By MS/MS
LOC_Os02g07260.2;LOC_Os02g07260.1;LOC_Os02g07260.3	LOC_Os02g07260.2;LOC_Os02g07260.1;LOC_Os02g07260.3	41;41;31	40;40;30	28;28;22	>LOC_Os02g07260.2 protein|phosphoglycerate kinase protein, putative, expressed;>LOC_Os02g07260.1 protein|phosphoglycerate kinase protein, putative, expressed;>LOC_Os02g07260.3 protein|phosphoglycerate kinase protein, putative, expressed	3	41	40	28	35	34	34	27	32	32	37	35	35	34	33	33	26	31	31	36	34	34	23	22	22	16	21	20	24	23	23	85.3	81.8	60	42.107	402	402;402;371	2.18	224	320	392	0	323.31	By MS/MS
LOC_Os02g07350.1	LOC_Os02g07350.1	16	16	16	>LOC_Os02g07350.1 protein|inositol-1-monophosphatase, putative, expressed	1	16	16	16	11	12	12	12	13	15	13	12	14	11	12	12	12	13	15	13	12	14	11	12	12	12	13	15	13	12	14	58	58	58	38.91	364	364	2.2	76	187	163	0	323.31	By MS/MS
LOC_Os02g07410.1;LOC_Os02g07410.2	LOC_Os02g07410.1	4;1	4;1	3;0	>LOC_Os02g07410.1 protein|glycine cleavage system H protein, putative, expressed	2	4	4	3	2	3	3	3	3	3	2	3	4	2	3	3	3	3	3	2	3	4	1	2	2	2	2	2	1	2	3	39.9	39.9	34.2	17.058	158	158;77	1.97	18	25	16	0	24.653	By MS/MS
LOC_Os02g07490.1	LOC_Os02g07490.1	22	19	13	>LOC_Os02g07490.1 protein|glyceraldehyde-3-phosphate dehydrogenase, putative, expressed	1	22	19	13	18	19	19	15	16	17	15	17	18	15	16	16	12	13	14	12	14	15	10	11	10	8	9	8	9	9	9	66.4	60.3	43.8	43.317	411	411	2.08	57	69	73	0	121.66	By MS/MS
LOC_Os02g07680.5;LOC_Os02g07680.2;LOC_Os02g07680.1;LOC_Os02g07680.4;LOC_Os02g07680.3	LOC_Os02g07680.5;LOC_Os02g07680.2;LOC_Os02g07680.1;LOC_Os02g07680.4;LOC_Os02g07680.3	8;8;8;5;5	8;8;8;5;5	8;8;8;5;5	>LOC_Os02g07680.5 protein|cytochrome P450, putative, expressed;>LOC_Os02g07680.2 protein|cytochrome P450, putative, expressed;>LOC_Os02g07680.1 protein|cytochrome P450, putative, expressed;>LOC_Os02g07680.4 protein|cytochrome P450, putative, expressed;>LOC	5	8	8	8	4	5	4	3	5	7	2	7	6	4	5	4	3	5	7	2	7	6	4	5	4	3	5	7	2	7	6	22.5	22.5	22.5	56.178	494	494;494;571;391;391	1.83	24	28	13	0	20.684	By MS/MS
LOC_Os02g07760.2;LOC_Os02g07760.1	LOC_Os02g07760.2;LOC_Os02g07760.1	19;18	19;18	19;18	>LOC_Os02g07760.2 protein|aldehyde dehydrogenase, putative, expressed;>LOC_Os02g07760.1 protein|aldehyde dehydrogenase, putative, expressed	2	19	19	19	10	10	12	11	12	10	15	13	11	10	10	12	11	12	10	15	13	11	10	10	12	11	12	10	15	13	11	48.5	48.5	48.5	52.558	493	493;527	1.76	70	74	29	0	140.57	By MS/MS
LOC_Os02g07790.1	LOC_Os02g07790.1	3	2	2	>LOC_Os02g07790.1 protein|serine/threonine-protein kinase HT1, putative, expressed	1	3	2	2	1	0	2	1	0	0	3	1	1	1	0	1	0	0	0	2	1	1	1	0	1	0	0	0	2	1	1	7.4	5.5	5.5	46.774	421	421	2.29	1	3	3	0.00028129	4.1014	By MS/MS
LOC_Os02g07870.1	LOC_Os02g07870.1	26	8	8	>LOC_Os02g07870.1 protein|ATP synthase, putative, expressed	1	26	8	8	20	22	23	21	23	21	17	22	21	7	7	7	6	7	5	2	5	5	7	7	7	6	7	5	2	5	5	58.6	21.1	21.1	68.591	621	621	2.51	5	28	45	0	37.339	By MS/MS
LOC_Os02g07910.2;LOC_Os02g07910.1	LOC_Os02g07910.2;LOC_Os02g07910.1	3;3	3;3	3;3	>LOC_Os02g07910.2 protein|fiber protein Fb15, putative, expressed;>LOC_Os02g07910.1 protein|fiber protein Fb15, putative, expressed	2	3	3	3	0	3	2	0	1	2	2	1	2	0	3	2	0	1	2	2	1	2	0	3	2	0	1	2	2	1	2	28.4	28.4	28.4	10.945	95	95;95	2.64		5	9	0	6.3126	By matching
LOC_Os02g07960.2;LOC_Os02g07960.4;LOC_Os02g07960.3;LOC_Os07g42626.3;LOC_Os07g42626.2;LOC_Os02g09740.2;LOC_Os02g09740.1;LOC_Os07g42626.1;LOC_Os03g27990.1	LOC_Os02g07960.2;LOC_Os02g07960.4;LOC_Os02g07960.3	9;9;9;1;1;1;1;1;1	9;9;9;1;1;1;1;1;1	8;8;8;0;0;0;0;0;0	>LOC_Os02g07960.2 protein|STRUBBELIG-RECEPTOR FAMILY 3 precursor, putative, expressed;>LOC_Os02g07960.4 protein|STRUBBELIG-RECEPTOR FAMILY 3 precursor, putative, expressed;>LOC_Os02g07960.3 protein|STRUBBELIG-RECEPTOR FAMILY 3 precursor, putative, expresse	9	9	9	8	6	9	8	8	7	6	6	7	7	6	9	8	8	7	6	6	7	7	6	8	7	7	6	5	6	6	6	14.4	14.4	12.1	80.358	736	736;795;795;683;693;717;718;732;753	2.1	19	33	27	0	22.019	By MS/MS
LOC_Os02g08100.1	LOC_Os02g08100.1	8	8	5	>LOC_Os02g08100.1 protein|AMP-binding domain containing protein, expressed	1	8	8	5	5	5	8	4	6	5	4	4	4	5	5	8	4	6	5	4	4	4	4	4	5	3	5	4	2	3	2	19.1	19.1	12.8	59.64	554	554	1.74	32	4	18	0	17.532	By MS/MS
LOC_Os02g08130.3;LOC_Os02g08130.2;LOC_Os02g08130.1	LOC_Os02g08130.3;LOC_Os02g08130.2;LOC_Os02g08130.1	4;4;4	4;4;4	4;4;4	>LOC_Os02g08130.3 protein|FGGY family of carbohydrate kinases, putative, expressed;>LOC_Os02g08130.2 protein|FGGY family of carbohydrate kinases, putative, expressed;>LOC_Os02g08130.1 protein|FGGY family of carbohydrate kinases, putative, expressed	3	4	4	4	0	1	3	2	4	4	0	4	4	0	1	3	2	4	4	0	4	4	0	1	3	2	4	4	0	4	4	8.8	8.8	8.8	62.202	577	577;577;577	2.4	6	3	16	0	10.104	By matching
LOC_Os02g08380.1	LOC_Os02g08380.1	4	4	4	>LOC_Os02g08380.1 protein|CR084 protein, putative, expressed	1	4	4	4	3	3	3	1	3	3	3	3	3	3	3	3	1	3	3	3	3	3	3	3	3	1	3	3	3	3	3	33	33	33	20.154	185	185	2.42	8	6	24	0	12.729	By MS/MS
LOC_Os02g08480.1	LOC_Os02g08480.1	4	4	3	>LOC_Os02g08480.1 protein|ubiquitin fusion degradation protein, putative, expressed	1	4	4	3	3	2	2	2	2	2	4	2	3	3	2	2	2	2	2	4	2	3	2	1	1	1	1	1	3	1	2	17.1	17.1	12.4	35.143	315	315	2.41	7	12	25	0	15.597	By MS/MS
LOC_Os02g08490.1	LOC_Os02g08490.1	9	7	7	>LOC_Os02g08490.1 protein|chaperone protein clpB 1, putative, expressed	1	9	7	7	9	8	5	6	6	4	4	6	7	7	6	3	4	4	2	2	4	5	7	6	3	4	4	2	2	4	5	9.2	6.9	6.9	109.25	983	983	2.3	8	15	21	0	17.963	By MS/MS
LOC_Os02g08544.2;LOC_Os02g08544.1;LOC_Os06g43860.2;LOC_Os06g43860.1;LOC_Os06g43860.4;LOC_Os02g08544.3	LOC_Os02g08544.2;LOC_Os02g08544.1;LOC_Os06g43860.2;LOC_Os06g43860.1;LOC_Os06g43860.4;LOC_Os02g08544.3	4;4;3;3;2;2	4;4;3;3;2;2	3;3;2;2;1;1	>LOC_Os02g08544.2 protein|homeobox protein knotted-1, putative, expressed;>LOC_Os02g08544.1 protein|homeobox protein knotted-1, putative, expressed;>LOC_Os06g43860.2 protein|homeobox protein knotted-1, putative, expressed;>LOC_Os06g43860.1 protein|homeobox	6	4	4	3	3	2	3	2	3	2	3	3	3	3	2	3	2	3	2	3	3	3	2	1	2	1	2	1	2	2	2	13.6	13.6	10.3	32.673	301	301;313;317;323;178;183	2.2	9	2	14	0	5.7761	By MS/MS
LOC_Os02g09150.1;LOC_Os02g09150.2	LOC_Os02g09150.1;LOC_Os02g09150.2	17;13	3;3	3;3	>LOC_Os02g09150.1 protein|inorganic H+ pyrophosphatase, putative, expressed;>LOC_Os02g09150.2 protein|inorganic H+ pyrophosphatase, putative, expressed	2	17	3	3	15	14	12	11	13	14	12	11	14	3	3	3	3	3	3	3	3	3	3	3	3	3	3	3	3	3	3	25.5	7.1	7.1	80.178	770	770;689	1.75	20	41	4	0	126.4	By MS/MS
LOC_Os02g09359.1;LOC_Os03g05470.1	LOC_Os02g09359.1	5;1	5;1	4;0	>LOC_Os02g09359.1 protein|BRASSINOSTEROID INSENSITIVE 1-associated receptor kinase 1 precursor, putative, expressed	2	5	5	4	3	5	4	1	4	2	4	3	3	3	5	4	1	4	2	4	3	3	3	4	4	1	4	2	4	3	3	15.1	15.1	13	42.052	377	377;430	2.29	1	25	12	0	12.116	By MS/MS
LOC_Os02g09420.1	LOC_Os02g09420.1	4	4	4	>LOC_Os02g09420.1 protein|cyclase family protein, putative, expressed	1	4	4	4	3	3	3	4	4	3	3	3	4	3	3	3	4	4	3	3	3	4	3	3	3	4	4	3	3	3	4	16.4	16.4	16.4	29.394	274	274	1.99	24	26	23	0	10.833	By MS/MS
LOC_Os02g09460.1	LOC_Os02g09460.1	4	4	3	>LOC_Os02g09460.1 protein|GA16396-PA, putative, expressed	1	4	4	3	1	2	4	3	2	3	1	1	3	1	2	4	3	2	3	1	1	3	1	2	3	2	2	2	1	1	2	27.8	27.8	22.2	15.975	144	144	2.54	5	15	34	0	13.034	By MS/MS
LOC_Os02g09490.1	LOC_Os02g09490.1	9	9	9	>LOC_Os02g09490.1 protein|dehydrogenase, putative, expressed	1	9	9	9	6	8	6	4	6	4	5	5	3	6	8	6	4	6	4	5	5	3	6	8	6	4	6	4	5	5	3	31.4	31.4	31.4	38.643	363	363	2.48	9	20	44	0	33.953	By MS/MS
LOC_Os02g09510.1	LOC_Os02g09510.1	11	11	11	>LOC_Os02g09510.1 protein|limonoid UDP-glucosyltransferase, putative, expressed	1	11	11	11	6	9	8	6	8	8	8	7	9	6	9	8	6	8	8	8	7	9	6	9	8	6	8	8	8	7	9	35	35	35	49.549	477	477	2.12	29	26	41	0	49.552	By MS/MS
LOC_Os02g09590.1	LOC_Os02g09590.1	2	2	2	>LOC_Os02g09590.1 protein|ribosome, putative, expressed	1	2	2	2	2	1	2	2	2	2	1	2	2	2	1	2	2	2	2	1	2	2	2	1	2	2	2	2	1	2	2	6.2	6.2	6.2	16.735	146	146	2.24	4	14	11	0.003025	2.588	By MS/MS
LOC_Os02g09750.1	LOC_Os02g09750.1	13	13	13	>LOC_Os02g09750.1 protein|lycopene beta cyclase, chloroplast precursor, putative, expressed	1	13	13	13	9	11	11	8	9	10	8	10	9	9	11	11	8	9	10	8	10	9	9	11	11	8	9	10	8	10	9	42.7	42.7	42.7	53.564	489	489	2.22	26	67	60	0	77.566	By MS/MS
LOC_Os02g09940.1	LOC_Os02g09940.1	17	17	15	>LOC_Os02g09940.1 protein|peroxiredoxin, putative, expressed	1	17	17	15	16	14	14	13	14	13	15	13	15	16	14	14	13	14	13	15	13	15	14	12	12	11	12	12	13	11	13	68.9	68.9	68	23.179	225	225	2.02	176	268	188	0	323.31	By MS/MS
LOC_Os02g09960.1	LOC_Os02g09960.1	4	4	4	>LOC_Os02g09960.1 protein|LYK8, putative, expressed	1	4	4	4	2	2	3	3	3	3	3	2	2	2	2	3	3	3	3	3	2	2	2	2	3	3	3	3	3	2	2	9.3	9.3	9.3	71.436	689	689	1.52	21	7	5	0	14.554	By MS/MS
LOC_Os02g10070.2;LOC_Os02g10070.1	LOC_Os02g10070.2;LOC_Os02g10070.1	17;17	2;2	2;2	>LOC_Os02g10070.2 protein|citrate synthase, putative, expressed;>LOC_Os02g10070.1 protein|citrate synthase, putative, expressed	2	17	2	2	14	13	13	13	12	11	11	11	14	1	1	1	0	1	1	0	0	1	1	1	1	0	1	1	0	0	1	48.5	10.4	10.4	52.229	472	472;472	3			6	0	17.831	By MS/MS
LOC_Os02g10080.1;LOC_Os02g10080.2	LOC_Os02g10080.1;LOC_Os02g10080.2	4;3	4;3	4;3	>LOC_Os02g10080.1 protein|zinc finger C-x8-C-x5-C-x3-H type family protein, expressed;>LOC_Os02g10080.2 protein|zinc finger C-x8-C-x5-C-x3-H type family protein, expressed	2	4	4	4	2	2	4	3	3	2	3	3	4	2	2	4	3	3	2	3	3	4	2	2	4	3	3	2	3	3	4	19.7	19.7	19.7	31.153	300	300;231	1.21	27	7		0	17.705	By MS/MS
LOC_Os02g10120.1;LOC_Os12g37350.1;LOC_Os12g37260.1	LOC_Os02g10120.1	39;1;1	39;1;1	38;1;1	>LOC_Os02g10120.1 protein|lipoxygenase, putative, expressed	3	39	39	38	29	33	33	30	34	32	28	32	34	29	33	33	30	34	32	28	32	34	28	32	32	29	33	31	27	31	33	51.9	51.9	51.1	103.58	926	926;450;922	2.25	110	250	269	0	323.31	By MS/MS
LOC_Os02g10130.1	LOC_Os02g10130.1	1	1	1	>LOC_Os02g10130.1 protein|tubulin binding cofactor C, putative, expressed	1	1	1	1	1	1	1	1	1	1	0	1	1	1	1	1	1	1	1	0	1	1	1	1	1	1	1	1	0	1	1	2.8	2.8	2.8	62.888	579	579	3			8	0.00027465	3.7364	By matching
LOC_Os02g10190.1	LOC_Os02g10190.1	9	9	8	>LOC_Os02g10190.1 protein|DUF1680 domain containing protein, putative, expressed	1	9	9	8	8	7	8	5	6	7	6	7	8	8	7	8	5	6	7	6	7	8	7	7	7	4	5	6	6	6	7	12	12	10.8	97.027	891	891	2.37	18	16	48	0	21.54	By MS/MS
LOC_Os02g10260.1;LOC_Os02g10260.2	LOC_Os02g10260.1;LOC_Os02g10260.2	21;12	21;12	21;12	>LOC_Os02g10260.1 protein|outer membrane protein, OMP85 family protein, expressed;>LOC_Os02g10260.2 protein|outer membrane protein, OMP85 family protein, expressed	2	21	21	21	15	15	14	11	13	11	16	13	13	15	15	14	11	13	11	16	13	13	15	15	14	11	13	11	16	13	13	41.1	41.1	41.1	71.521	665	665;471	2.24	26	90	70	0	165.73	By MS/MS
LOC_Os02g10290.1	LOC_Os02g10290.1	3	3	3	>LOC_Os02g10290.1 protein|copper-transporting ATPase, putative, expressed	1	3	3	3	2	3	2	1	2	3	1	3	3	2	3	2	1	2	3	1	3	3	2	3	2	1	2	3	1	3	3	5.8	5.8	5.8	105.13	978	978	3			20	0	9.0846	By matching
LOC_Os02g10310.1;LOC_Os02g10310.2;LOC_Os02g10310.3	LOC_Os02g10310.1;LOC_Os02g10310.2;LOC_Os02g10310.3	21;19;14	21;19;14	21;19;14	>LOC_Os02g10310.1 protein|fumarylacetoacetase, putative, expressed;>LOC_Os02g10310.2 protein|fumarylacetoacetase, putative, expressed;>LOC_Os02g10310.3 protein|fumarylacetoacetase, putative, expressed	3	21	21	21	15	18	20	18	18	17	16	16	20	15	18	20	18	18	17	16	16	20	15	18	20	18	18	17	16	16	20	68.8	68.8	68.8	47.104	429	429;354;331	2.14	97	167	156	0	323.31	By MS/MS
LOC_Os02g10320.1	LOC_Os02g10320.1	5	5	5	>LOC_Os02g10320.1 protein|3-oxoacyl-synthase, putative, expressed	1	5	5	5	4	1	2	1	3	3	5	3	3	4	1	2	1	3	3	5	3	3	4	1	2	1	3	3	5	3	3	35.4	35.4	35.4	31.04	297	297	2.52	8	3	29	0	29.742	By MS/MS
LOC_Os02g10390.2;LOC_Os02g10390.1;LOC_Os02g10390.3	LOC_Os02g10390.2;LOC_Os02g10390.1;LOC_Os02g10390.3	14;14;13	14;14;13	14;14;13	>LOC_Os02g10390.2 protein|chlorophyll A-B binding protein, putative, expressed;>LOC_Os02g10390.1 protein|chlorophyll A-B binding protein, putative, expressed;>LOC_Os02g10390.3 protein|chlorophyll A-B binding protein, putative, expressed	3	14	14	14	13	10	10	10	10	10	13	10	10	13	10	10	10	10	10	13	10	10	13	10	10	10	10	10	13	10	10	52	52	52	27.709	256	256;269;234	1.97	241	301	220	0	188.59	By MS/MS
LOC_Os02g10480.6;LOC_Os02g10480.5;LOC_Os02g10480.4;LOC_Os02g10480.3;LOC_Os02g10480.2;LOC_Os02g10480.1	LOC_Os02g10480.6;LOC_Os02g10480.5;LOC_Os02g10480.4;LOC_Os02g10480.3;LOC_Os02g10480.2;LOC_Os02g10480.1	6;6;6;6;6;6	6;6;6;6;6;6	6;6;6;6;6;6	>LOC_Os02g10480.6 protein|stromal membrane-associated protein, putative, expressed;>LOC_Os02g10480.5 protein|stromal membrane-associated protein, putative, expressed;>LOC_Os02g10480.4 protein|stromal membrane-associated protein, putative, expressed;>LOC_Os	6	6	6	6	2	3	5	3	3	2	3	4	3	2	3	5	3	3	2	3	4	3	2	3	5	3	3	2	3	4	3	18.1	18.1	18.1	35.25	320	320;320;320;320;320;320	2.1	10	16	14	0	26.957	By MS/MS
LOC_Os02g10510.1	LOC_Os02g10510.1	11	11	11	>LOC_Os02g10510.1 protein|Ubiquitin family domain containing protein, expressed	1	11	11	11	9	8	10	11	9	8	10	9	9	9	8	10	11	9	8	10	9	9	9	8	10	11	9	8	10	9	9	40.2	40.2	40.2	45.646	415	415	1.84	52	59	30	0	105.71	By MS/MS
LOC_Os02g10520.1	LOC_Os02g10520.1	14	14	14	>LOC_Os02g10520.1 protein|OsSub12 - Putative Subtilisin homologue, expressed	1	14	14	14	10	10	13	7	8	11	7	9	12	10	10	13	7	8	11	7	9	12	10	10	13	7	8	11	7	9	12	16.9	16.9	16.9	83.171	799	799	2.23	22	45	49	0	69.549	By MS/MS
LOC_Os02g10590.1;LOC_Os02g10590.2	LOC_Os02g10590.1	5;1	5;1	5;1	>LOC_Os02g10590.1 protein|peptidyl-prolyl cis-trans isomerase, FKBP-type, putative, expressed	2	5	5	5	4	2	3	1	5	3	3	4	4	4	2	3	1	5	3	3	4	4	4	2	3	1	5	3	3	4	4	34.1	34.1	34.1	22.795	211	211;150	2.47	6	7	23	0	15.88	By MS/MS
LOC_Os02g10660.1	LOC_Os02g10660.1	1	1	1	>LOC_Os02g10660.1 protein|glycosyl hydrolases family 17, putative, expressed	1	1	1	1	0	0	0	0	1	0	0	0	0	0	0	0	0	1	0	0	0	0	0	0	0	0	1	0	0	0	0	3.1	3.1	3.1	46.108	424	424	3			1	0.0049813	2.4669	By matching
LOC_Os02g10690.2;LOC_Os02g10690.1	LOC_Os02g10690.2;LOC_Os02g10690.1	1;1	1;1	1;1	>LOC_Os02g10690.2 protein|targeting protein for Xklp2, putative, expressed;>LOC_Os02g10690.1 protein|targeting protein for Xklp2, putative, expressed	2	1	1	1	1	0	0	0	0	0	1	0	0	1	0	0	0	0	0	1	0	0	1	0	0	0	0	0	1	0	0	4.3	4.3	4.3	42.795	395	395;395	2		3		0.0013151	3.1353	By MS/MS
LOC_Os02g10880.1	LOC_Os02g10880.1	2	2	2	>LOC_Os02g10880.1 protein|UDP-glucoronosyl and UDP-glucosyl transferase domain containing protein, expressed	1	2	2	2	2	2	1	1	2	1	1	1	1	2	2	1	1	2	1	1	1	1	2	2	1	1	2	1	1	1	1	4	4	4	51.477	478	478	2.94		1	15	0.002064	2.8929	By MS/MS
LOC_Os02g10920.6;LOC_Os02g10920.4;LOC_Os02g10920.3;LOC_Os02g10920.2;LOC_Os02g10920.5;LOC_Os02g10920.1	LOC_Os02g10920.6;LOC_Os02g10920.4;LOC_Os02g10920.3;LOC_Os02g10920.2;LOC_Os02g10920.5;LOC_Os02g10920.1	3;3;3;3;3;3	3;3;3;3;3;3	3;3;3;3;3;3	>LOC_Os02g10920.6 protein|zinc finger family protein, putative, expressed;>LOC_Os02g10920.4 protein|zinc finger family protein, putative, expressed;>LOC_Os02g10920.3 protein|zinc finger family protein, putative, expressed;>LOC_Os02g10920.2 protein|zinc fin	6	3	3	3	2	2	3	1	2	2	1	1	2	2	2	3	1	2	2	1	1	2	2	2	3	1	2	2	1	1	2	29.5	29.5	29.5	17.502	166	166;166;166;172;173;173	1.5	10	7	1	0	5.4169	By MS/MS
LOC_Os02g11110.2;LOC_Os02g11110.1;LOC_Os02g11130.1	LOC_Os02g11110.2;LOC_Os02g11110.1;LOC_Os02g11130.1	2;2;1	2;2;1	2;2;1	>LOC_Os02g11110.2 protein|flavonol-3-O-glycoside-7-O-glucosyltransferase 1, putative, expressed;>LOC_Os02g11110.1 protein|flavonol-3-O-glycoside-7-O-glucosyltransferase 1, putative, expressed;>LOC_Os02g11130.1 protein|cytokinin-O-glucosyltransferase 3, put	3	2	2	2	0	1	0	1	0	1	0	0	0	0	1	0	1	0	1	0	0	0	0	1	0	1	0	1	0	0	0	6.1	6.1	6.1	53.073	491	491;491;501	2	1	2	1	0.00053865	3.4527	By matching
LOC_Os02g11700.1;LOC_Os02g11670.1;LOC_Os02g11640.1;LOC_Os02g11680.1	LOC_Os02g11700.1;LOC_Os02g11670.1;LOC_Os02g11640.1	4;2;2;1	4;2;2;1	4;2;2;1	>LOC_Os02g11700.1 protein|cytokinin-O-glucosyltransferase 3, putative, expressed;>LOC_Os02g11670.1 protein|glucosyltransferase, putative, expressed;>LOC_Os02g11640.1 protein|UDP-glucoronosyl and UDP-glucosyl transferase, putative, expressed	4	4	4	4	4	4	3	2	4	4	2	3	3	4	4	3	2	4	4	2	3	3	4	4	3	2	4	4	2	3	3	11	11	11	55.104	508	508;175;501;339	2.25	7	13	16	0	9.8616	By MS/MS
LOC_Os02g11720.1	LOC_Os02g11720.1	5	5	5	>LOC_Os02g11720.1 protein|lipase, putative, expressed	1	5	5	5	1	0	2	2	2	4	1	2	3	1	0	2	2	2	4	1	2	3	1	0	2	2	2	4	1	2	3	20.1	20.1	20.1	37.323	343	343	2.06	5	6	6	0	24.269	By matching
LOC_Os02g11740.1;LOC_Os02g11740.2	LOC_Os02g11740.1;LOC_Os02g11740.2	10;6	10;6	4;3	>LOC_Os02g11740.1 protein|plastidic ATP/ADP-transporter, putative, expressed;>LOC_Os02g11740.2 protein|plastidic ATP/ADP-transporter, putative, expressed	2	10	10	4	9	9	8	7	8	7	7	8	6	9	9	8	7	8	7	7	8	6	4	4	4	4	4	4	3	4	3	16.7	16.7	7.5	68.119	630	630;503	1.57	48	36	8	0	32.698	By MS/MS
LOC_Os02g11820.3;LOC_Os02g11820.2;LOC_Os02g11820.1	LOC_Os02g11820.3;LOC_Os02g11820.2;LOC_Os02g11820.1	4;4;4	4;4;4	4;4;4	>LOC_Os02g11820.3 protein|GTPase-activating protein, putative, expressed;>LOC_Os02g11820.2 protein|GTPase-activating protein, putative, expressed;>LOC_Os02g11820.1 protein|GTPase-activating protein, putative, expressed	3	4	4	4	3	2	3	3	4	4	4	3	4	3	2	3	3	4	4	4	3	4	3	2	3	3	4	4	4	3	4	9.4	9.4	9.4	59.364	544	544;727;728	1.58	26	22	4	0	14.211	By MS/MS
LOC_Os02g12570.1	LOC_Os02g12570.1	3	3	3	>LOC_Os02g12570.1 protein|pre-mRNA cleavage complex II protein Clp1, putative, expressed	1	3	3	3	0	0	2	1	0	2	0	0	1	0	0	2	1	0	2	0	0	1	0	0	2	1	0	2	0	0	1	8.8	8.8	8.8	46.889	432	432	1	7			0.00027488	3.7433	By matching
LOC_Os02g12650.1;LOC_Os02g12650.2	LOC_Os02g12650.1;LOC_Os02g12650.2	48;43	48;43	46;41	>LOC_Os02g12650.1 protein|puromycin-sensitive aminopeptidase, putative, expressed;>LOC_Os02g12650.2 protein|puromycin-sensitive aminopeptidase, putative, expressed	2	48	48	46	36	43	43	41	38	42	34	35	41	36	43	43	41	38	42	34	35	41	35	42	42	40	37	41	33	34	40	52.5	52.5	50.2	98.452	878	878;757	1.96	240	252	213	0	288.69	By MS/MS
LOC_Os02g12730.3;LOC_Os02g12730.2;LOC_Os02g12730.1	LOC_Os02g12730.3;LOC_Os02g12730.2;LOC_Os02g12730.1	2;2;2	2;2;2	2;2;2	>LOC_Os02g12730.3 protein|beta-galactosidase precursor, putative, expressed;>LOC_Os02g12730.2 protein|beta-galactosidase precursor, putative, expressed;>LOC_Os02g12730.1 protein|beta-galactosidase precursor, putative, expressed	3	2	2	2	2	2	2	1	1	1	1	1	1	2	2	2	1	1	1	1	1	1	2	2	2	1	1	1	1	1	1	5	5	5	61.532	557	557;694;729	2.82		5	23	0	7.6097	By MS/MS
LOC_Os02g12794.3	LOC_Os02g12794.3	8	1	1	>LOC_Os02g12794.3 protein|elongation factor 1-gamma, putative, expressed	1	8	1	1	6	7	7	4	8	8	5	8	7	1	1	1	0	1	1	0	1	1	1	1	1	0	1	1	0	1	1	34.9	7.9	7.9	29.473	252	252	1	7			0	16.355	By matching
LOC_Os02g12800.2;LOC_Os02g12800.1;LOC_Os02g12800.5;LOC_Os02g12800.4;LOC_Os02g12800.3	LOC_Os02g12800.2;LOC_Os02g12800.1;LOC_Os02g12800.5;LOC_Os02g12800.4;LOC_Os02g12800.3	16;16;8;8;8	16;16;8;8;8	10;10;2;2;2	>LOC_Os02g12800.2 protein|elongation factor 1-gamma, putative, expressed;>LOC_Os02g12800.1 protein|elongation factor 1-gamma, putative, expressed;>LOC_Os02g12800.5 protein|elongation factor 1-gamma, putative, expressed;>LOC_Os02g12800.4 protein|elongation	5	16	16	10	12	13	14	11	15	15	9	14	15	12	13	14	11	15	15	9	14	15	8	8	9	8	9	9	5	8	10	41.4	41.4	27.8	47.478	418	418;418;256;256;256	1.95	76	83	64	0	111.27	By MS/MS
LOC_Os02g12850.1	LOC_Os02g12850.1	4	4	4	>LOC_Os02g12850.1 protein|RNA recognition motif containing protein, expressed	1	4	4	4	2	2	3	2	2	2	2	2	4	2	2	3	2	2	2	2	2	4	2	2	3	2	2	2	2	2	4	13.6	13.6	13.6	40.265	397	397	2.45	9		24	0	8.6818	By MS/MS
LOC_Os02g13060.1	LOC_Os02g13060.1	5	5	5	>LOC_Os02g13060.1 protein|expressed protein	1	5	5	5	2	2	4	1	4	2	4	3	3	2	2	4	1	4	2	4	3	3	2	2	4	1	4	2	4	3	3	35.3	35.3	35.3	23.468	232	232	1.46	15	13		0	22.918	By MS/MS
LOC_Os02g13130.1;LOC_Os02g13130.3;LOC_Os02g13130.2	LOC_Os02g13130.1;LOC_Os02g13130.3;LOC_Os02g13130.2	14;13;13	14;13;13	14;13;13	>LOC_Os02g13130.1 protein|KH domain-containing protein, putative, expressed;>LOC_Os02g13130.3 protein|KH domain-containing protein, putative, expressed;>LOC_Os02g13130.2 protein|KH domain-containing protein, putative, expressed	3	14	14	14	14	14	14	13	14	14	14	14	14	14	14	14	13	14	14	14	14	14	14	14	14	13	14	14	14	14	14	32.8	32.8	32.8	71.067	699	699;346;346	1.86	127	121	81	0	244.47	By MS/MS
LOC_Os02g13140.1	LOC_Os02g13140.1	10	10	10	>LOC_Os02g13140.1 protein|xaa-Pro dipeptidase, putative, expressed	1	10	10	10	8	8	7	7	8	9	6	9	7	8	8	7	7	8	9	6	9	7	8	8	7	7	8	9	6	9	7	27.5	27.5	27.5	56.307	506	506	2.48	8	29	50	0	50.24	By MS/MS
LOC_Os02g13380.1	LOC_Os02g13380.1	1	1	1	>LOC_Os02g13380.1 protein|early nodulin 93 ENOD93 protein, putative, expressed	1	1	1	1	1	1	1	1	1	1	1	1	1	1	1	1	1	1	1	1	1	1	1	1	1	1	1	1	1	1	1	12.3	12.3	12.3	16.43	154	154	2.1		9	1	0.0015715	3.0813	By MS/MS
LOC_Os02g13510.1;LOC_Os02g13420.1;LOC_Os02g13500.1	LOC_Os02g13510.1	7;2;1	7;2;1	7;2;1	>LOC_Os02g13510.1 protein|receptor-like protein kinase 5 precursor, putative, expressed	3	7	7	7	3	4	5	5	6	6	5	4	6	3	4	5	5	6	6	5	4	6	3	4	5	5	6	6	5	4	6	11.9	11.9	11.9	110.79	1019	1019;611;639	1.45	33	19	3	0	112.51	By MS/MS
LOC_Os02g13560.4;LOC_Os02g13560.3;LOC_Os02g13560.2;LOC_Os02g13560.1	LOC_Os02g13560.4;LOC_Os02g13560.3;LOC_Os02g13560.2;LOC_Os02g13560.1	8;8;8;8	8;8;8;8	8;8;8;8	>LOC_Os02g13560.4 protein|transporter family protein, putative, expressed;>LOC_Os02g13560.3 protein|transporter family protein, putative, expressed;>LOC_Os02g13560.2 protein|transporter family protein, putative, expressed;>LOC_Os02g13560.1 protein|transpor	4	8	8	8	6	7	7	5	6	6	6	5	6	6	7	7	5	6	6	6	5	6	6	7	7	5	6	6	6	5	6	14.7	14.7	14.7	80.108	746	746;746;746;746	2.57	7	39	76	0	43.305	By MS/MS
LOC_Os02g13840.1	LOC_Os02g13840.1	19	19	19	>LOC_Os02g13840.1 protein|citrate synthase, putative, expressed	1	19	19	19	15	19	19	17	17	16	17	18	16	15	19	19	17	17	16	17	18	16	15	19	19	17	17	16	17	18	16	45	45	45	54.64	500	500	2.22	86	156	181	0	323.31	By MS/MS
LOC_Os02g13970.2;LOC_Os02g13970.1	LOC_Os02g13970.2;LOC_Os02g13970.1	38;38	38;38	38;38	>LOC_Os02g13970.2 protein|Complex I intermediate-associated protein 30 domain containing protein, putative, expressed;>LOC_Os02g13970.1 protein|Complex I intermediate-associated protein 30 domain containing protein, putative, expressed	2	38	38	38	30	29	32	30	31	32	36	30	31	30	29	32	30	31	32	36	30	31	30	29	32	30	31	32	36	30	31	75.1	75.1	75.1	63.848	587	587;587	1.99	232	315	224	0	323.31	By MS/MS
LOC_Os02g13990.1;LOC_Os02g13990.3;LOC_Os02g13990.2	LOC_Os02g13990.1;LOC_Os02g13990.3;LOC_Os02g13990.2	5;3;3	5;3;3	5;3;3	>LOC_Os02g13990.1 protein|U2 small nuclear ribonucleoprotein A, putative, expressed;>LOC_Os02g13990.3 protein|U2 small nuclear ribonucleoprotein A, putative, expressed;>LOC_Os02g13990.2 protein|U2 small nuclear ribonucleoprotein A, putative, expressed	3	5	5	5	4	3	4	2	3	4	3	4	4	4	3	4	2	3	4	3	4	4	4	3	4	2	3	4	3	4	4	22.9	22.9	22.9	31.999	284	284;161;171	2.06	16	1	18	0	14.965	By MS/MS
LOC_Os02g14059.1	LOC_Os02g14059.1	6	1	1	>LOC_Os02g14059.1 protein|ribosomal protein L5, putative, expressed	1	6	1	1	3	5	5	5	3	3	3	2	3	0	0	0	1	0	0	0	0	0	0	0	0	1	0	0	0	0	0	39.6	7.7	7.7	20.836	182	182	2		1		0.0087188	2.2069	By matching
LOC_Os02g14110.1	LOC_Os02g14110.1	15	7	7	>LOC_Os02g14110.1 protein|aminotransferase, classes I and II, domain containing protein, expressed	1	15	7	7	14	12	14	11	12	11	12	11	12	6	5	6	3	4	4	5	4	4	6	5	6	3	4	4	5	4	4	44	20.8	20.8	48.107	432	432	2.51	5	30	46	0	26.128	By MS/MS
LOC_Os02g14160.1	LOC_Os02g14160.1	12	12	12	>LOC_Os02g14160.1 protein|peroxidase precursor, putative, expressed	1	12	12	12	10	11	10	6	11	10	7	11	9	10	11	10	6	11	10	7	11	9	10	11	10	6	11	10	7	11	9	67.9	67.9	67.9	33.321	321	321	1.8	79	76	40	0	149.58	By MS/MS
LOC_Os02g14170.2;LOC_Os02g14170.1	LOC_Os02g14170.2;LOC_Os02g14170.1	5;5	5;5	5;5	>LOC_Os02g14170.2 protein|peroxidase precursor, putative, expressed;>LOC_Os02g14170.1 protein|peroxidase precursor, putative, expressed	2	5	5	5	3	5	5	0	4	3	2	4	4	3	5	5	0	4	3	2	4	4	3	5	5	0	4	3	2	4	4	31.5	31.5	31.5	27.728	270	270;326	1.6	19	21	2	0	19.676	By matching
LOC_Os02g14430.1	LOC_Os02g14430.1	6	5	5	>LOC_Os02g14430.1 protein|peroxidase precursor, putative, expressed	1	6	5	5	4	3	6	2	6	4	4	4	6	3	2	5	1	5	3	3	3	5	3	2	5	1	5	3	3	3	5	30.3	25.1	25.1	34.427	327	327	1.83	15	18	8	0	19.182	By MS/MS
LOC_Os02g14440.1	LOC_Os02g14440.1	18	18	17	>LOC_Os02g14440.1 protein|peroxidase precursor, putative, expressed	1	18	18	17	16	16	16	17	16	15	17	16	16	16	16	16	17	16	15	17	16	16	15	15	15	16	15	14	16	15	15	68.2	68.2	62.9	34.175	321	321	2	176	239	175	0	323.31	By MS/MS
LOC_Os02g14680.1;LOC_Os02g14630.1	LOC_Os02g14680.1	6;1	6;1	6;1	>LOC_Os02g14680.1 protein|UDP-glucoronosyl and UDP-glucosyl transferase domain containing protein, expressed	2	6	6	6	3	3	4	2	4	4	4	4	3	3	3	4	2	4	4	4	4	3	3	3	4	2	4	4	4	4	3	20.2	20.2	20.2	52.316	489	489;498	2.37	10	2	23	0	11.857	By MS/MS
LOC_Os02g14770.4;LOC_Os02g14770.3;LOC_Os02g14770.2;LOC_Os02g14770.1;LOC_Os01g55350.1	LOC_Os02g14770.4;LOC_Os02g14770.3;LOC_Os02g14770.2;LOC_Os02g14770.1	5;5;5;5;2	3;3;3;3;0	3;3;3;3;0	>LOC_Os02g14770.4 protein|phosphoenolpyruvate carboxylase, putative, expressed;>LOC_Os02g14770.3 protein|phosphoenolpyruvate carboxylase, putative, expressed;>LOC_Os02g14770.2 protein|phosphoenolpyruvate carboxylase, putative, expressed;>LOC_Os02g14770.1 p	5	5	3	3	2	2	2	3	3	4	0	3	5	1	1	1	1	1	2	0	1	3	1	1	1	1	1	2	0	1	3	7.3	5.1	5.1	100.55	882	882;968;968;968;924	3			11	0	8.7002	By matching
LOC_Os02g14780.2;LOC_Os02g14780.1	LOC_Os02g14780.2;LOC_Os02g14780.1	4;4	4;4	4;4	>LOC_Os02g14780.2 protein|splicing factor 3 subunit 1, putative, expressed;>LOC_Os02g14780.1 protein|splicing factor 3 subunit 1, putative, expressed	2	4	4	4	2	4	3	3	3	4	0	3	3	2	4	3	3	3	4	0	3	3	2	4	3	3	3	4	0	3	3	7.2	7.2	7.2	86.961	792	792;792	2.62	1	11	22	0	12.118	By MS/MS
LOC_Os02g14790.1	LOC_Os02g14790.1	9	9	9	>LOC_Os02g14790.1 protein|WD domain, G-beta repeat domain containing protein, expressed	1	9	9	9	5	6	5	4	4	4	8	4	4	5	6	5	4	4	4	8	4	4	5	6	5	4	4	4	8	4	4	37	37	37	35.443	322	322	2.53	7	31	57	0	54.48	By MS/MS
LOC_Os02g14929.1	LOC_Os02g14929.1	7	3	3	>LOC_Os02g14929.1 protein|T-complex protein, putative, expressed	1	7	3	3	5	2	2	5	1	0	2	3	0	2	1	0	1	0	0	0	1	0	2	1	0	1	0	0	0	1	0	15	5.4	5.4	60.868	559	559	2	1	6	1	0	7.2824	By MS/MS
LOC_Os02g15230.1;LOC_Os02g15230.3;LOC_Os02g15230.2	LOC_Os02g15230.1;LOC_Os02g15230.3	4;2;1	4;2;1	4;2;1	>LOC_Os02g15230.1 protein|GDSL-like lipase/acylhydrolase, putative, expressed;>LOC_Os02g15230.3 protein|GDSL-like lipase/acylhydrolase, putative, expressed	3	4	4	4	4	4	4	3	3	3	3	3	2	4	4	4	3	3	3	3	3	2	4	4	4	3	3	3	3	3	2	19.1	19.1	19.1	41.31	382	382;217;244	2.7		10	23	0	23.373	By MS/MS
LOC_Os02g15550.2;LOC_Os02g15550.3;LOC_Os02g15550.1	LOC_Os02g15550.2;LOC_Os02g15550.3;LOC_Os02g15550.1	9;5;5	7;3;3	7;3;3	>LOC_Os02g15550.2 protein|spermidine synthase, putative, expressed;>LOC_Os02g15550.3 protein|spermidine synthase, putative, expressed;>LOC_Os02g15550.1 protein|spermidine synthase, putative, expressed	3	9	7	7	7	7	7	6	6	7	6	8	7	5	5	5	4	4	5	4	6	5	5	5	5	4	4	5	4	6	5	26.2	22.7	22.7	42.869	397	397;325;325	2.1	12	20	17	0	23.901	By MS/MS
LOC_Os02g15594.1	LOC_Os02g15594.1	1	1	1	>LOC_Os02g15594.1 protein|protein phosphatase 2C, putative, expressed	1	1	1	1	1	1	1	0	1	1	0	1	1	1	1	1	0	1	1	0	1	1	1	1	1	0	1	1	0	1	1	6.1	6.1	6.1	38.957	363	363	3			7	0	4.9317	By MS/MS
LOC_Os02g15660.1	LOC_Os02g15660.1	20	18	18	>LOC_Os02g15660.1 protein|tetratricopeptide repeat, putative, expressed	1	20	18	18	13	14	14	12	11	12	13	14	15	11	12	13	10	10	10	12	12	13	11	12	13	10	10	10	12	12	13	33.9	31.1	31.1	85.881	813	813	1.66	72	65	19	0	82.904	By MS/MS
LOC_Os02g15750.1	LOC_Os02g15750.1	17	17	17	>LOC_Os02g15750.1 protein|expressed protein	1	17	17	17	14	14	14	13	15	14	11	14	16	14	14	14	13	15	14	11	14	16	14	14	14	13	15	14	11	14	16	39.5	39.5	39.5	48.402	478	478	2.15	78	144	132	0	323.31	By MS/MS
LOC_Os02g15900.1	LOC_Os02g15900.1	4	4	4	>LOC_Os02g15900.1 protein|50S ribosomal protein L21, chloroplast precursor, putative, expressed	1	4	4	4	1	0	2	1	3	3	0	4	3	1	0	2	1	3	3	0	4	3	1	0	2	1	3	3	0	4	3	19.6	19.6	19.6	23.353	214	214	1.69	15	4	7	0	12.074	By matching
LOC_Os02g16550.1	LOC_Os02g16550.1	1	1	1	>LOC_Os02g16550.1 protein|Ser/Thr protein phosphatase family protein, putative, expressed	1	1	1	1	1	1	1	1	1	1	0	1	1	1	1	1	1	1	1	0	1	1	1	1	1	1	1	1	0	1	1	7.4	7.4	7.4	20.88	188	188	3			15	0.0002736	3.6647	By matching
LOC_Os02g16620.1;LOC_Os01g53520.2;LOC_Os05g45050.2;LOC_Os05g45050.1;LOC_Os01g53520.1	LOC_Os02g16620.1;LOC_Os01g53520.2;LOC_Os05g45050.2;LOC_Os05g45050.1;LOC_Os01g53520.1	2;1;1;1;1	2;1;1;1;1	2;1;1;1;1	>LOC_Os02g16620.1 protein|reticulon domain containing protein, putative, expressed;>LOC_Os01g53520.2 protein|reticulon domain containing protein, putative, expressed;>LOC_Os05g45050.2 protein|reticulon domain containing protein, putative, expressed;>LOC_Os	5	2	2	2	2	1	1	1	1	2	0	1	1	2	1	1	1	1	2	0	1	1	2	1	1	1	1	2	0	1	1	8.7	8.7	8.7	25.146	230	230;217;224;251;253	1.4	8		2	0.00027152	3.5831	By matching
LOC_Os02g16709.1	LOC_Os02g16709.1	8	8	8	>LOC_Os02g16709.1 protein|peptidase, putative, expressed	1	8	8	8	6	6	7	4	6	7	6	6	7	6	6	7	4	6	7	6	6	7	6	6	7	4	6	7	6	6	7	37.2	37.2	37.2	32.189	298	298	2.1	27	47	38	0	86.177	By MS/MS
LOC_Os02g17330.1	LOC_Os02g17330.1	16	16	16	>LOC_Os02g17330.1 protein|aminotransferase domain containing protein, putative, expressed	1	16	16	16	14	12	13	14	12	12	15	12	12	14	12	13	14	12	12	15	12	12	14	12	13	14	12	12	15	12	12	54	54	54	41.557	389	389	2.09	77	132	104	0	247.05	By MS/MS
LOC_Os02g17350.2;LOC_Os02g17350.1	LOC_Os02g17350.2;LOC_Os02g17350.1	3;3	2;2	2;2	>LOC_Os02g17350.2 protein|VHS and GAT domain containing protein, expressed;>LOC_Os02g17350.1 protein|VHS and GAT domain containing protein, expressed	2	3	2	2	1	1	0	1	2	2	2	1	1	1	1	0	1	2	2	1	1	1	1	1	0	1	2	2	1	1	1	8.2	6.9	6.9	68.372	634	634;634	2.6	2		8	0.0002777	3.8944	By matching
LOC_Os02g17390.1	LOC_Os02g17390.1	38	38	38	>LOC_Os02g17390.1 protein|3-hydroxyacyl-CoA dehydrogenase, putative, expressed	1	38	38	38	30	33	34	33	33	34	29	32	33	30	33	34	33	33	34	29	32	33	30	33	34	33	33	34	29	32	33	60.6	60.6	60.6	78.46	726	726	2.09	176	227	232	0	244.93	By MS/MS
LOC_Os02g17640.1	LOC_Os02g17640.1	4	4	4	>LOC_Os02g17640.1 protein|isochorismatase family protein, putative, expressed	1	4	4	4	4	2	2	2	1	3	2	2	2	4	2	2	2	1	3	2	2	2	4	2	2	2	1	3	2	2	2	25.6	25.6	25.6	26.958	246	246	1.8	8	8	4	0	11.112	By MS/MS
LOC_Os02g17650.1;LOC_Os02g17650.2	LOC_Os02g17650.1;LOC_Os02g17650.2	18;14	18;14	18;14	>LOC_Os02g17650.1 protein|tocopherol cyclase, chloroplast precursor, putative, expressed;>LOC_Os02g17650.2 protein|tocopherol cyclase, chloroplast precursor, putative, expressed	2	18	18	18	11	15	15	15	13	13	13	12	15	11	15	15	15	13	13	13	12	15	11	15	15	15	13	13	13	12	15	38.7	38.7	38.7	52.194	470	470;328	2.58	19	46	135	0	185.67	By MS/MS
LOC_Os02g17700.1	LOC_Os02g17700.1	2	2	2	>LOC_Os02g17700.1 protein|pyridine nucleotide-disulphide oxidoreductase domain containing protein, expressed	1	2	2	2	1	0	0	2	1	1	1	1	1	1	0	0	2	1	1	1	1	1	1	0	0	2	1	1	1	1	1	3.2	3.2	3.2	54.827	499	499	2.62		3	5	0.0027862	2.6554	By matching
LOC_Os02g17920.1	LOC_Os02g17920.1	23	23	20	>LOC_Os02g17920.1 protein|glyoxalase family protein, putative, expressed	1	23	23	20	20	17	17	19	20	18	20	20	19	20	17	17	19	20	18	20	20	19	17	14	14	16	17	15	17	17	16	47.2	47.2	44	41.142	377	377	1.9	202	209	145	0	242.91	By MS/MS
LOC_Os02g18320.1	LOC_Os02g18320.1	4	4	2	>LOC_Os02g18320.1 protein|BRASSINOSTEROID INSENSITIVE 1-associated receptor kinase 1 precursor, putative, expressed	1	4	4	2	2	2	2	2	3	4	3	3	3	2	2	2	2	3	4	3	3	3	1	2	1	1	1	2	1	2	2	6.6	6.6	3.3	67.658	607	607	2.8		5	20	0	6.7651	By MS/MS
LOC_Os02g18450.1	LOC_Os02g18450.1	33	33	33	>LOC_Os02g18450.1 protein|GTP-binding protein typA/bipA, putative, expressed	1	33	33	33	28	30	32	29	25	28	27	22	31	28	30	32	29	25	28	27	22	31	28	30	32	29	25	28	27	22	31	54.1	54.1	54.1	73.51	669	669	2.05	158	222	189	0	323.31	By MS/MS
LOC_Os02g18550.1	LOC_Os02g18550.1	16	6	6	>LOC_Os02g18550.1 protein|40S ribosomal protein S3a, putative, expressed	1	16	6	6	14	13	15	13	13	14	12	13	15	5	5	6	5	4	5	3	4	6	5	5	6	5	4	5	3	4	6	57.5	26.8	26.8	29.759	261	261	2.26	13	24	31	0	19.982	By MS/MS
LOC_Os02g18850.1	LOC_Os02g18850.1	8	8	8	>LOC_Os02g18850.1 protein|OsPOP5 - Putative Prolyl Oligopeptidase homologue, expressed	1	8	8	8	4	6	7	4	6	8	4	7	5	4	6	7	4	6	8	4	7	5	4	6	7	4	6	8	4	7	5	19.8	19.8	19.8	67.294	596	596	2.4	10	20	37	0	33.398	By MS/MS
LOC_Os02g19440.3;LOC_Os02g19440.1;LOC_Os02g19440.2	LOC_Os02g19440.3;LOC_Os02g19440.1;LOC_Os02g19440.2	3;3;2	3;3;2	3;3;2	>LOC_Os02g19440.3 protein|sirohydrochlorin ferrochelatase, putative, expressed;>LOC_Os02g19440.1 protein|sirohydrochlorin ferrochelatase, putative, expressed;>LOC_Os02g19440.2 protein|sirohydrochlorin ferrochelatase, putative, expressed	3	3	3	3	3	2	3	3	3	2	1	2	3	3	2	3	3	3	2	1	2	3	3	2	3	3	3	2	1	2	3	41.5	41.5	41.5	13.076	118	118;212;123	2.44		14	11	0	6.7931	By MS/MS
LOC_Os02g19924.1	LOC_Os02g19924.1	11	11	11	>LOC_Os02g19924.1 protein|aminotransferase, classes I and II, domain containing protein, expressed	1	11	11	11	6	6	6	4	9	10	3	9	11	6	6	6	4	9	10	3	9	11	6	6	6	4	9	10	3	9	11	37.7	37.7	37.7	45.289	427	427	1.96	30	26	27	0	48.228	By MS/MS
LOC_Os08g42268.1;LOC_Os08g42189.2;LOC_Os02g20310.1;LOC_Os08g42189.3	LOC_Os08g42268.1;LOC_Os08g42189.2;LOC_Os02g20310.1	3;3;3;1	3;3;3;1	3;3;3;1	>LOC_Os08g42268.1 protein|expressed protein;>LOC_Os08g42189.2 protein|expressed protein;>LOC_Os02g20310.1 protein|expressed protein	4	3	3	3	3	1	3	3	2	1	2	1	1	3	1	3	3	2	1	2	1	1	3	1	3	3	2	1	2	1	1	14.5	14.5	14.5	37.093	346	346;346;346;157	1.8	8	14	3	0	7.2433	By MS/MS
LOC_Os02g20360.2;LOC_Os02g20360.1	LOC_Os02g20360.2;LOC_Os02g20360.1	2;2	2;2	2;2	>LOC_Os02g20360.2 protein|tyrosine aminotransferase, putative, expressed;>LOC_Os02g20360.1 protein|tyrosine aminotransferase, putative, expressed	2	2	2	2	0	1	0	1	1	2	0	1	1	0	1	0	1	1	2	0	1	1	0	1	0	1	1	2	0	1	1	5.6	5.6	5.6	50.747	467	467;494	1.38	6	1	1	0.00028145	4.1074	By matching
LOC_Os02g20410.1	LOC_Os02g20410.1	2	2	2	>LOC_Os02g20410.1 protein|GTP binding protein, putative, expressed	1	2	2	2	0	1	1	1	1	2	0	1	2	0	1	1	1	1	2	0	1	2	0	1	1	1	1	2	0	1	2	2.3	2.3	2.3	121.91	1082	1082	3			9	0.00028329	4.2049	By matching
LOC_Os02g20490.1	LOC_Os02g20490.1	2	2	2	>LOC_Os02g20490.1 protein|expressed protein	1	2	2	2	0	1	0	1	0	0	1	0	1	0	1	0	1	0	0	1	0	1	0	1	0	1	0	0	1	0	1	16.8	16.8	16.8	29.184	273	273	1.5	4	1	1	0	12.69	By matching
LOC_Os02g20540.2;LOC_Os02g20540.1	LOC_Os02g20540.2;LOC_Os02g20540.1	3;3	3;3	3;3	>LOC_Os02g20540.2 protein|fasciclin domain containing protein, expressed;>LOC_Os02g20540.1 protein|fasciclin domain containing protein, expressed	2	3	3	3	3	3	3	0	3	3	2	1	2	3	3	3	0	3	3	2	1	2	3	3	3	0	3	3	2	1	2	13	13	13	29.081	262	262;267	1.51	19	14	2	0	53.699	By MS/MS
LOC_Os02g20560.1	LOC_Os02g20560.1	7	7	7	>LOC_Os02g20560.1 protein|fasciclin domain containing protein, expressed	1	7	7	7	5	5	7	4	6	6	3	3	3	5	5	7	4	6	6	3	3	3	5	5	7	4	6	6	3	3	3	37.7	37.7	37.7	27.448	268	268	2.48	10	17	44	0	58.753	By MS/MS
LOC_Os02g20860.2;LOC_Os02g20860.1	LOC_Os02g20860.2;LOC_Os02g20860.1	3;3	3;3	3;3	>LOC_Os02g20860.2 protein|ATP11 protein, expressed;>LOC_Os02g20860.1 protein|ATP11 protein, expressed	2	3	3	3	1	1	1	1	1	1	2	1	1	1	1	1	1	1	1	2	1	1	1	1	1	1	1	1	2	1	1	25.2	25.2	25.2	15.954	143	143;236	3			10	0	7.1727	By matching
LOC_Os02g20930.1	LOC_Os02g20930.1	9	9	9	>LOC_Os02g20930.1 protein|apoptosis inhibitor 5, putative, expressed	1	9	9	9	7	4	5	4	5	4	5	5	6	7	4	5	4	5	4	5	5	6	7	4	5	4	5	4	5	5	6	20.5	20.5	20.5	59.985	537	537	1.98	16	20	15	0	23.687	By MS/MS
LOC_Os02g21460.2;LOC_Os02g21460.1	LOC_Os02g21460.2;LOC_Os02g21460.1	11;11	11;11	11;11	>LOC_Os02g21460.2 protein|uncharacterized protein yqjG, putative, expressed;>LOC_Os02g21460.1 protein|uncharacterized protein yqjG, putative, expressed	2	11	11	11	9	10	10	9	8	7	8	7	10	9	10	10	9	8	7	8	7	10	9	10	10	9	8	7	8	7	10	49.5	49.5	49.5	36.991	325	325;364	2.08	28	45	37	0	48.695	By MS/MS
LOC_Os02g21520.1	LOC_Os02g21520.1	6	6	6	>LOC_Os02g21520.1 protein|chalcone isomerase 3, putative, expressed	1	6	6	6	5	5	6	3	4	4	4	5	4	5	5	6	3	4	4	4	5	4	5	5	6	3	4	4	4	5	4	24.6	24.6	24.6	29.657	280	280	2.25	4	30	17	0	44.408	By MS/MS
LOC_Os02g21970.1;LOC_Os04g21660.1;LOC_Os06g50050.1;LOC_Os02g10640.1;LOC_Os06g40560.1;LOC_Os06g39870.1;LOC_Os02g11050.1	LOC_Os02g21970.1	6;1;1;1;1;1;1	6;1;1;1;1;1;1	5;0;0;0;0;0;0	>LOC_Os02g21970.1 protein|26S protease regulatory subunit 6B, putative, expressed	7	6	6	5	1	3	5	5	3	6	1	4	6	1	3	5	5	3	6	1	4	6	0	2	4	4	2	5	0	3	5	19.1	19.1	16.2	46.454	419	419;357;393;400;401;423;424	2.08	12	25	16	0	15.571	By MS/MS
LOC_Os02g22190.1	LOC_Os02g22190.1	2	2	2	>LOC_Os02g22190.1 protein|glycosyltransferase, putative, expressed	1	2	2	2	0	0	1	1	0	0	1	0	1	0	0	1	1	0	0	1	0	1	0	0	1	1	0	0	1	0	1	6.3	6.3	6.3	61.325	554	554	2.5	1		3	0	6.1113	By matching
LOC_Os02g22260.1;LOC_Os02g22260.2;LOC_Os01g03050.1	LOC_Os02g22260.1	15;7;1	15;7;1	15;7;1	>LOC_Os02g22260.1 protein|fruit protein PKIWI502, putative, expressed	3	15	15	15	14	15	15	13	13	13	15	14	13	14	15	15	13	13	13	15	14	13	14	15	15	13	13	13	15	14	13	60.6	60.6	60.6	30.696	287	287;217;271	1.92	203	248	152	0	323.31	By MS/MS
LOC_Os02g22380.1	LOC_Os02g22380.1	4	3	3	>LOC_Os02g22380.1 protein|glycosyltransferase protein, putative, expressed	1	4	3	3	3	4	3	1	2	2	1	2	2	3	3	3	1	2	2	0	2	2	3	3	3	1	2	2	0	2	2	13.3	11.1	11.1	61.948	566	566	1.81	5	15	1	0	9.1681	By MS/MS
LOC_Os02g22780.2;LOC_Os02g22780.1;LOC_Os10g37060.1	LOC_Os02g22780.2;LOC_Os02g22780.1	18;18;5	18;18;5	18;18;5	>LOC_Os02g22780.2 protein|T-complex protein, putative, expressed;>LOC_Os02g22780.1 protein|T-complex protein, putative, expressed	3	18	18	18	14	12	12	11	9	12	12	11	12	14	12	12	11	9	12	12	11	12	14	12	12	11	9	12	12	11	12	44.2	44.2	44.2	54.46	504	504;534;541	2.21	41	43	75	0	79.332	By MS/MS
LOC_Os02g24020.1	LOC_Os02g24020.1	15	15	14	>LOC_Os02g24020.1 protein|dihydrodipicolinate reductase, putative, expressed	1	15	15	14	11	11	14	12	13	13	10	12	14	11	11	14	12	13	13	10	12	14	11	10	13	11	12	12	9	11	13	52.2	52.2	49.9	37.381	343	343	1.96	74	71	65	0	109.71	By MS/MS
LOC_Os02g24134.1;LOC_Os02g24134.3;LOC_Os02g24134.2;LOC_Os02g24134.4	LOC_Os02g24134.1;LOC_Os02g24134.3;LOC_Os02g24134.2;LOC_Os02g24134.4	4;3;3;2	4;3;3;2	4;3;3;2	>LOC_Os02g24134.1 protein|Sec1 family transport protein, putative, expressed;>LOC_Os02g24134.3 protein|Sec1 family transport protein, putative, expressed;>LOC_Os02g24134.2 protein|Sec1 family transport protein, putative, expressed;>LOC_Os02g24134.4 protein	4	4	4	4	3	3	2	1	1	1	2	2	0	3	3	2	1	1	1	2	2	0	3	3	2	1	1	1	2	2	0	8.6	8.6	8.6	64.764	567	567;379;509;364	2.53		7	8	0	9.8325	By MS/MS
LOC_Os02g24354.1	LOC_Os02g24354.1	21	21	21	>LOC_Os02g24354.1 protein|pyridoxal-dependent decarboxylase protein, putative, expressed	1	21	21	21	17	17	19	14	15	17	16	14	19	17	17	19	14	15	17	16	14	19	17	17	19	14	15	17	16	14	19	46.7	46.7	46.7	53.214	490	490	2.12	81	143	121	0	140.26	By MS/MS
LOC_Os10g38278.1;LOC_Os10g21234.1;LOC_Os02g24612.1	LOC_Os10g38278.1;LOC_Os10g21234.1;LOC_Os02g24612.1	9;9;9	9;9;9	9;9;9	>LOC_Os10g38278.1 protein|chloroplast 30S ribosomal protein S2, putative, expressed;>LOC_Os10g21234.1 protein|chloroplast 30S ribosomal protein S2, putative, expressed;>LOC_Os02g24612.1 protein|ribosomal protein S2, putative, expressed	3	9	9	9	7	8	9	7	9	8	5	8	8	7	8	9	7	9	8	5	8	8	7	8	9	7	9	8	5	8	8	36	36	36	26.992	236	236;236;236	2.09	36	40	47	0	41.035	By MS/MS
LOC_Os02g24632.1	LOC_Os02g24632.1	25	3	1	>LOC_Os02g24632.1 protein|photosystem II 44 kDa reaction center protein, putative, expressed	1	25	3	1	23	23	24	22	21	22	25	20	22	2	2	2	2	3	2	3	2	2	0	0	0	0	1	0	1	0	0	43.8	8.5	3.8	52.056	473	473	1.77	37	33	17	0	88.363	By MS/MS
LOC_Os02g24634.1;LOC_Os04g16872.1;LOC_Os10g41689.1	LOC_Os02g24634.1;LOC_Os04g16872.1;LOC_Os10g41689.1	14;13;11	14;13;11	14;13;11	>LOC_Os02g24634.1 protein|photosystem II D2 protein, putative, expressed;>LOC_Os04g16872.1 protein|photosystem II D2 protein, putative, expressed;>LOC_Os10g41689.1 protein|photosystem II D2 protein, putative, expressed	3	14	14	14	12	12	11	10	14	11	11	11	11	12	12	11	10	14	11	11	11	11	12	12	11	10	14	11	11	11	11	46.5	46.5	46.5	39.597	353	353;359;353	1.95	204	239	175	0	323.31	By MS/MS
LOC_Os02g25060.1;LOC_Os02g25060.2	LOC_Os02g25060.1;LOC_Os02g25060.2	10;8	10;8	7;7	>LOC_Os02g25060.1 protein|NTMC2Type1.2 protein, putative, expressed;>LOC_Os02g25060.2 protein|NTMC2Type1.2 protein, putative, expressed	2	10	10	7	9	7	8	5	6	6	7	7	7	9	7	8	5	6	6	7	7	7	6	6	5	2	4	4	5	5	5	20.8	20.8	16.5	61.026	538	538;478	2.22	19	29	38	0	28.974	By MS/MS
LOC_Os02g26210.1	LOC_Os02g26210.1	5	4	4	>LOC_Os02g26210.1 protein|flowering promoting factor-like 1, putative, expressed	1	5	4	4	5	3	3	3	4	4	3	4	4	4	2	2	2	3	3	2	3	3	4	2	2	2	3	3	2	3	3	41.8	33.6	33.6	13.578	122	122	2.34	9	5	21	0	14.196	By MS/MS
LOC_Os02g26650.3	LOC_Os02g26650.3	1	1	1	>LOC_Os02g26650.3 protein|delta14-sterol reductase, putative, expressed	1	1	1	1	1	0	1	0	1	0	1	0	1	1	0	1	0	1	0	1	0	1	1	0	1	0	1	0	1	0	1	3.4	3.4	3.4	43.481	388	388	1	5			0.0010619	3.2942	By matching
LOC_Os02g26984.1	LOC_Os02g26984.1	3	3	1	>LOC_Os02g26984.1 protein|expressed protein	1	3	3	1	2	2	3	3	1	3	1	1	2	2	2	3	3	1	3	1	1	2	0	1	1	1	1	1	0	1	0	9.1	9.1	3.6	63.438	560	560	2.79		4	15	0	16.27	By MS/MS
LOC_Os02g27030.1	LOC_Os02g27030.1	6	6	6	>LOC_Os02g27030.1 protein|cysteine proteinase 1 precursor, putative, expressed	1	6	6	6	6	5	5	6	6	5	5	6	6	6	5	5	6	6	5	5	6	6	6	5	5	6	6	5	5	6	6	22.3	22.3	22.3	40.591	373	373	2.45	15	33	67	0	48.113	By MS/MS
LOC_Os02g27360.1;LOC_Os02g27360.2	LOC_Os02g27360.1;LOC_Os02g27360.2	3;2	3;2	3;2	>LOC_Os02g27360.1 protein|aspartic proteinase-like protein 2 precursor, putative, expressed;>LOC_Os02g27360.2 protein|aspartic proteinase-like protein 2 precursor, putative, expressed	2	3	3	3	1	2	3	2	3	3	2	2	2	1	2	3	2	3	3	2	2	2	1	2	3	2	3	3	2	2	2	11.5	11.5	11.5	52.288	494	494;470	1.2	16	4		0	51.749	By matching
LOC_Os02g27480.4;LOC_Os02g27480.3;LOC_Os02g27480.1	LOC_Os02g27480.4;LOC_Os02g27480.3;LOC_Os02g27480.1	1;1;1	1;1;1	1;1;1	>LOC_Os02g27480.4 protein|membrane attack complex component/perforin/complement C9, putative, expressed;>LOC_Os02g27480.3 protein|membrane attack complex component/perforin/complement C9, putative, expressed;>LOC_Os02g27480.1 protein|membrane attack comple	3	1	1	1	0	1	0	1	1	1	0	1	1	0	1	0	1	1	1	0	1	1	0	1	0	1	1	1	0	1	1	3.7	3.7	3.7	44.892	406	406;551;634	3			6	0.00053763	3.4446	By matching
LOC_Os07g10720.2;LOC_Os07g10720.1;LOC_Os02g27760.1	LOC_Os07g10720.2;LOC_Os07g10720.1;LOC_Os02g27760.1	7;7;7	7;7;7	7;7;7	>LOC_Os07g10720.2 protein|40S ribosomal protein S15a, putative, expressed;>LOC_Os07g10720.1 protein|40S ribosomal protein S15a, putative, expressed;>LOC_Os02g27760.1 protein|40S ribosomal protein S15a, putative, expressed	3	7	7	7	5	6	7	6	6	5	6	5	6	5	6	7	6	6	5	6	5	6	5	6	7	6	6	5	6	5	6	46.2	46.2	46.2	14.8	130	130;130;130	2.05	29	35	34	0	48.57	By MS/MS
LOC_Os02g27950.2;LOC_Os02g27950.1	LOC_Os02g27950.2;LOC_Os02g27950.1	4;4	4;4	4;4	>LOC_Os02g27950.2 protein|ataxin-2 related protein, putative, expressed;>LOC_Os02g27950.1 protein|ataxin-2 related protein, putative, expressed	2	4	4	4	2	1	4	0	3	4	1	3	4	2	1	4	0	3	4	1	3	4	2	1	4	0	3	4	1	3	4	12.5	12.5	12.5	64.507	592	592;594	1.83	11	5	7	0	6.294	By matching
LOC_Os02g28340.1;LOC_Os02g28470.1;LOC_Os02g28240.1;LOC_Os02g28300.1	LOC_Os02g28340.1	3;1;1;1	3;1;1;1	3;1;1;1	>LOC_Os02g28340.1 protein|transferase family protein, putative, expressed	4	3	3	3	1	2	3	1	2	3	1	1	3	1	2	3	1	2	3	1	1	3	1	2	3	1	2	3	1	1	3	8.6	8.6	8.6	50.111	467	467;334;395;474	2.32	3	7	9	0	7.8954	By matching
LOC_Os02g28810.1	LOC_Os02g28810.1	7	1	1	>LOC_Os02g28810.1 protein|ribosomal protein, putative, expressed	1	7	1	1	4	6	6	5	5	7	1	5	6	1	1	1	1	1	1	0	1	1	1	1	1	1	1	1	0	1	1	37.4	5.9	5.9	26.887	238	238	2.67		7	14	0.00027949	3.989	By MS/MS
LOC_Os02g28820.1	LOC_Os02g28820.1	1	1	1	>LOC_Os02g28820.1 protein|expressed protein	1	1	1	1	1	1	1	0	0	1	0	0	0	1	1	1	0	0	1	0	0	0	1	1	1	0	0	1	0	0	0	5.3	5.3	5.3	33.821	323	323	3			4	0.003767	2.5556	By MS/MS
LOC_Os02g29320.1	LOC_Os02g29320.1	1	1	1	>LOC_Os02g29320.1 protein|expressed protein	1	1	1	1	1	1	0	0	0	0	1	0	0	1	1	0	0	0	0	1	0	0	1	1	0	0	0	0	1	0	0	18.2	18.2	18.2	15.617	137	137	2		3		0.0042639	2.5481	By MS/MS
LOC_Os02g29480.1;LOC_Os03g30550.1	LOC_Os02g29480.1	10;1	10;1	8;0	>LOC_Os02g29480.1 protein|RNA-binding protein-like, putative, expressed	2	10	10	8	8	5	8	6	5	7	7	4	7	8	5	8	6	5	7	7	4	7	7	5	7	5	5	6	7	4	6	36.7	36.7	32.3	50.879	480	480;488	2.03	31	59	35	0	222.44	By MS/MS
LOC_Os02g29960.1	LOC_Os02g29960.1	1	1	1	>LOC_Os02g29960.1 protein|cytochrome P450, putative, expressed	1	1	1	1	1	1	1	0	1	1	0	1	0	1	1	1	0	1	1	0	1	0	1	1	1	0	1	1	0	1	0	2	2	2	60.143	537	537	3			6	0.00053562	3.399	By MS/MS
LOC_Os02g30180.1;LOC_Os02g30180.3;LOC_Os02g30180.2	LOC_Os02g30180.1;LOC_Os02g30180.3;LOC_Os02g30180.2	6;5;5	6;5;5	6;5;5	>LOC_Os02g30180.1 protein|ZOS2-07 - C2H2 zinc finger protein, expressed;>LOC_Os02g30180.3 protein|ZOS2-07 - C2H2 zinc finger protein, expressed;>LOC_Os02g30180.2 protein|ZOS2-07 - C2H2 zinc finger protein, expressed	3	6	6	6	6	4	5	2	3	4	5	5	5	6	4	5	2	3	4	5	5	5	6	4	5	2	3	4	5	5	5	20	20	20	46.659	414	414;340;413	1.59	28	20	6	0	22.852	By MS/MS
LOC_Os02g30310.1;LOC_Os02g30310.3;LOC_Os02g30310.2	LOC_Os02g30310.1;LOC_Os02g30310.3;LOC_Os02g30310.2	9;8;7	9;8;7	9;8;7	>LOC_Os02g30310.1 protein|ThiF family domain containing protein, putative, expressed;>LOC_Os02g30310.3 protein|ThiF family domain containing protein, putative, expressed;>LOC_Os02g30310.2 protein|ThiF family domain containing protein, putative, expressed	3	9	9	9	6	4	7	6	6	7	4	5	6	6	4	7	6	6	7	4	5	6	6	4	7	6	6	7	4	5	6	33.3	33.3	33.3	45.623	421	421;396;401	2.06	17	32	21	0	41.8	By MS/MS
LOC_Os02g30410.2;LOC_Os02g30410.1	LOC_Os02g30410.2;LOC_Os02g30410.1	4;4	4;4	4;4	>LOC_Os02g30410.2 protein|expressed protein;>LOC_Os02g30410.1 protein|expressed protein	2	4	4	4	3	2	2	3	3	3	4	3	4	3	2	2	3	3	3	4	3	4	3	2	2	3	3	3	4	3	4	45.7	45.7	45.7	19.846	186	186;186	1.5	30	21	3	0	40.666	By MS/MS
LOC_Os02g30460.1	LOC_Os02g30460.1	4	4	4	>LOC_Os02g30460.1 protein|uncharacterized protein MJ0304, putative, expressed	1	4	4	4	4	3	3	0	3	3	2	3	3	4	3	3	0	3	3	2	3	3	4	3	3	0	3	3	2	3	3	20.5	20.5	20.5	27.498	258	258	2.25		24	8	0	9.0563	By MS/MS
LOC_Os02g30630.2;LOC_Os02g30630.1;LOC_Os04g32010.1;LOC_Os04g31960.1	LOC_Os02g30630.2;LOC_Os02g30630.1	13;13;2;1	13;13;2;1	13;13;2;1	>LOC_Os02g30630.2 protein|thiamine pyrophosphate enzyme, C-terminal TPP binding domain containing protein, expressed;>LOC_Os02g30630.1 protein|thiamine pyrophosphate enzyme, C-terminal TPP binding domain containing protein, expressed	4	13	13	13	12	10	10	9	11	9	7	9	9	12	10	10	9	11	9	7	9	9	12	10	10	9	11	9	7	9	9	26.9	26.9	26.9	69.392	644	644;644;663;620	2.55	11	43	90	0	56.434	By MS/MS
LOC_Os02g30730.2;LOC_Os02g30730.1	LOC_Os02g30730.2;LOC_Os02g30730.1	1;1	1;1	1;1	>LOC_Os02g30730.2 protein|SART-1 family protein, putative, expressed;>LOC_Os02g30730.1 protein|SART-1 family protein, putative, expressed	2	1	1	1	1	1	0	0	0	0	0	0	0	1	1	0	0	0	0	0	0	0	1	1	0	0	0	0	0	0	0	2.4	2.4	2.4	91.013	804	804;804	3			2	0.0013154	3.1364	By MS/MS
LOC_Os02g32030.1;LOC_Os01g52470.1	LOC_Os02g32030.1	68;11	68;11	5;0	>LOC_Os02g32030.1 protein|elongation factor, putative, expressed	2	68	68	5	50	60	59	56	53	53	50	52	55	50	60	59	56	53	53	50	52	55	3	5	5	4	3	4	4	3	4	73.4	73.4	9.5	94.02	843	843;853	2.18	408	698	733	0	323.31	By MS/MS
LOC_Os02g32120.1	LOC_Os02g32120.1	5	5	5	>LOC_Os02g32120.1 protein|cytochrome b-c1 complex subunit Rieske, mitochondrial precursor, putative, expressed	1	5	5	5	4	4	4	3	4	4	3	4	3	4	4	4	3	4	4	3	4	3	4	4	4	3	4	4	3	4	3	21.3	21.3	21.3	29.82	272	272	1.71	29	26	10	0	42.883	By MS/MS
LOC_Os02g32160.1	LOC_Os02g32160.1	8	8	8	>LOC_Os02g32160.1 protein|copine, putative, expressed	1	8	8	8	5	6	6	3	6	7	3	6	6	5	6	6	3	6	7	3	6	6	5	6	6	3	6	7	3	6	6	19.7	19.7	19.7	63.83	584	584	2.19	12	19	22	0	14.951	By matching
LOC_Os02g32200.1	LOC_Os02g32200.1	2	2	2	>LOC_Os02g32200.1 protein|thioesterase family protein, putative, expressed	1	2	2	2	0	1	1	1	1	1	0	1	1	0	1	1	1	1	1	0	1	1	0	1	1	1	1	1	0	1	1	22.5	22.5	22.5	18.523	182	182	2.38		5	3	0	4.6433	By matching
LOC_Os02g32350.2;LOC_Os02g32350.1;LOC_Os04g32960.1	LOC_Os02g32350.2;LOC_Os02g32350.1	50;50;2	50;50;2	50;50;2	>LOC_Os02g32350.2 protein|TUDOR protein with multiple SNc domains, putative, expressed;>LOC_Os02g32350.1 protein|TUDOR protein with multiple SNc domains, putative, expressed	3	50	50	50	38	38	42	38	37	39	42	33	39	38	38	42	38	37	39	42	33	39	38	38	42	38	37	39	42	33	39	62.3	62.3	62.3	108.18	986	986;986;1056	2.01	206	329	212	0	323.31	By MS/MS
LOC_Os02g32490.1;LOC_Os02g32490.2	LOC_Os02g32490.1;LOC_Os02g32490.2	17;11	10;5	10;5	>LOC_Os02g32490.1 protein|AMP-binding enzyme, putative, expressed;>LOC_Os02g32490.2 protein|AMP-binding enzyme, putative, expressed	2	17	10	10	10	15	15	10	11	11	10	10	11	5	9	9	4	5	5	4	4	5	5	9	9	4	5	5	4	4	5	34.5	20.7	20.7	77.591	705	705;559	2.39	10	13	31	0	26.653	By MS/MS
LOC_Os02g32520.2;LOC_Os02g32520.1	LOC_Os02g32520.2;LOC_Os02g32520.1	13;13	12;12	11;11	>LOC_Os02g32520.2 protein|ERD1 protein, chloroplast precursor, putative, expressed;>LOC_Os02g32520.1 protein|ERD1 protein, chloroplast precursor, putative, expressed	2	13	12	11	7	8	9	4	8	11	2	7	10	6	7	8	3	7	10	1	6	9	5	6	7	2	6	9	1	5	8	25.2	25.2	23.8	75.369	682	682;938	2.05	21	18	24	0	36.838	By MS/MS
LOC_Os02g32530.1	LOC_Os02g32530.1	4	4	4	>LOC_Os02g32530.1 protein|SAM domain family protein, expressed	1	4	4	4	2	2	3	1	2	2	3	2	2	2	2	3	1	2	2	3	2	2	2	2	3	1	2	2	3	2	2	16.9	16.9	16.9	18.493	172	172	2.43		16	12	0	26.62	By MS/MS
LOC_Os02g32530.3;LOC_Os02g32530.2	LOC_Os02g32530.3;LOC_Os02g32530.2	3;3	2;2	2;2	>LOC_Os02g32530.3 protein|SAM domain family protein, expressed;>LOC_Os02g32530.2 protein|SAM domain family protein, expressed	2	3	2	2	2	2	3	3	3	3	2	2	3	1	1	2	2	2	2	1	1	2	1	1	2	2	2	2	1	1	2	28.5	18.2	18.2	13.761	137	137;137	1.61	8	9	1	0	5.1443	By MS/MS
LOC_Os02g32660.1;LOC_Os02g32660.2	LOC_Os02g32660.1;LOC_Os02g32660.2	7;5	7;5	7;5	>LOC_Os02g32660.1 protein|1,4-alpha-glucan-branching enzyme, chloroplast precursor, putative, expressed;>LOC_Os02g32660.2 protein|1,4-alpha-glucan-branching enzyme, chloroplast precursor, putative, expressed	2	7	7	7	2	6	3	2	6	5	3	5	6	2	6	3	2	6	5	3	5	6	2	6	3	2	6	5	3	5	6	9	9	9	92.756	825	825;637	2.57	8	9	41	0	22.134	By matching
LOC_Os02g32814.1	LOC_Os02g32814.1	2	2	2	>LOC_Os02g32814.1 protein|heavy metal-associated domain containing protein, expressed	1	2	2	2	2	1	2	2	1	2	2	1	2	2	1	2	2	1	2	2	1	2	2	1	2	2	1	2	2	1	2	10.7	10.7	10.7	26.686	252	252	1.72	11	19	2	0	8.9234	By MS/MS
LOC_Os02g32930.1	LOC_Os02g32930.1	2	2	2	>LOC_Os02g32930.1 protein|bile acid sodium symporter, putative, expressed	1	2	2	2	2	1	1	1	2	2	1	1	1	2	1	1	1	2	2	1	1	1	2	1	1	1	2	2	1	1	1	5.4	5.4	5.4	44.482	423	423	2.69		4	9	0	5.1913	By MS/MS
LOC_Os02g32980.1	LOC_Os02g32980.1	9	9	9	>LOC_Os02g32980.1 protein|Cupin domain containing protein, expressed	1	9	9	9	5	6	5	8	6	5	8	7	6	5	6	5	8	6	5	8	7	6	5	6	5	8	6	5	8	7	6	51.1	51.1	51.1	24.318	229	229	2.02	30	47	32	0	67.663	By MS/MS
LOC_Os02g33010.1	LOC_Os02g33010.1	6	6	6	>LOC_Os02g33010.1 protein|expressed protein	1	6	6	6	5	6	6	6	6	5	5	6	6	5	6	6	6	6	5	5	6	6	5	6	6	6	6	5	5	6	6	12.5	12.5	12.5	59.52	527	527	2.3	11	27	32	0	16.68	By MS/MS
LOC_Os02g33020.1	LOC_Os02g33020.1	5	5	5	>LOC_Os02g33020.1 protein|SOUL heme-binding protein, putative, expressed	1	5	5	5	5	2	3	2	3	4	3	2	4	5	2	3	2	3	4	3	2	4	5	2	3	2	3	4	3	2	4	26.5	26.5	26.5	31.486	287	287	1.31	27	5	3	0	33.008	By MS/MS
LOC_Os02g33030.1	LOC_Os02g33030.1	1	1	1	>LOC_Os02g33030.1 protein|bifunctional monodehydroascorbate reductase and carbonic anhydrasenectarin-3 precursor, putative, expressed	1	1	1	1	0	0	0	0	0	0	1	0	0	0	0	0	0	0	0	1	0	0	0	0	0	0	0	0	1	0	0	4.5	4.5	4.5	29.831	266	266	3			1	0.0096108	2.1381	By matching
LOC_Os02g33080.2;LOC_Os02g33080.1	LOC_Os02g33080.2;LOC_Os02g33080.1	9;9	9;9	9;9	>LOC_Os02g33080.2 protein|N-carbamoylputrescine amidase, putative, expressed;>LOC_Os02g33080.1 protein|N-carbamoylputrescine amidase, putative, expressed	2	9	9	9	6	6	6	3	6	6	7	5	8	6	6	6	3	6	6	7	5	8	6	6	6	3	6	6	7	5	8	61.3	61.3	61.3	25.895	230	230;301	2.12	13	25	20	0	41.804	By MS/MS
LOC_Os02g33110.1;LOC_Os02g33110.2;LOC_Os02g33110.3;LOC_Os03g52560.1	LOC_Os02g33110.1;LOC_Os02g33110.2;LOC_Os02g33110.3	18;16;9;1	18;16;9;1	13;12;8;0	>LOC_Os02g33110.1 protein|glycosyl hydrolases, putative, expressed;>LOC_Os02g33110.2 protein|glycosyl hydrolases, putative, expressed;>LOC_Os02g33110.3 protein|glycosyl hydrolases, putative, expressed	4	18	18	13	13	16	14	17	15	15	13	14	15	13	16	14	17	15	15	13	14	15	8	12	9	12	10	10	8	9	10	45.7	45.7	35.4	43.907	396	396;336;203;365	2.15	68	82	107	0	86.164	By MS/MS
LOC_Os02g33180.1	LOC_Os02g33180.1	2	2	2	>LOC_Os02g33180.1 protein|rar1, putative, expressed	1	2	2	2	2	0	2	2	2	2	2	2	2	2	0	2	2	2	2	2	2	2	2	0	2	2	2	2	2	2	2	21	21	21	20.16	181	181	2	8		8	0	6.595	By MS/MS
LOC_Os02g33230.1	LOC_Os02g33230.1	3	3	3	>LOC_Os02g33230.1 protein|nucleoside-diphosphate-sugar epimerase, putative, expressed	1	3	3	3	2	2	2	2	2	2	1	2	2	2	2	2	2	2	2	1	2	2	2	2	2	2	2	2	1	2	2	9.4	9.4	9.4	46.981	427	427	2.94		1	16	0	9.699	By MS/MS
LOC_Os02g33450.2;LOC_Os02g33450.1;LOC_Os04g33970.1	LOC_Os02g33450.2;LOC_Os02g33450.1	18;18;3	18;18;3	18;18;3	>LOC_Os02g33450.2 protein|peroxiredoxin, putative, expressed;>LOC_Os02g33450.1 protein|peroxiredoxin, putative, expressed	3	18	18	18	14	15	14	15	14	16	12	15	17	14	15	14	15	14	16	12	15	17	14	15	14	15	14	16	12	15	17	71.6	71.6	71.6	28.097	261	261;261;121	2.07	140	170	172	0	323.31	By MS/MS
LOC_Os02g33500.1	LOC_Os02g33500.1	27	27	27	>LOC_Os02g33500.1 protein|threonyl-tRNA synthetase, putative, expressed	1	27	27	27	21	21	25	17	17	18	17	22	23	21	21	25	17	17	18	17	22	23	21	21	25	17	17	18	17	22	23	45.8	45.8	45.8	76.937	674	674	2.19	72	108	133	0	141.1	By MS/MS
LOC_Os02g33550.1	LOC_Os02g33550.1	1	1	1	>LOC_Os02g33550.1 protein|harpin-induced protein 1 domain containing protein, expressed	1	1	1	1	0	0	1	0	1	1	0	1	1	0	0	1	0	1	1	0	1	1	0	0	1	0	1	1	0	1	1	4.9	4.9	4.9	23.714	224	224	1	5			0.0082625	2.2399	By matching
LOC_Os02g33600.1;LOC_Os04g34050.1	LOC_Os02g33600.1;LOC_Os04g34050.1	1;1	1;1	1;1	>LOC_Os02g33600.1 protein|VQ domain containing protein, putative, expressed;>LOC_Os04g34050.1 protein|VQ domain containing protein, putative, expressed	2	1	1	1	1	1	1	0	1	1	1	1	1	1	1	1	0	1	1	1	1	1	1	1	1	0	1	1	1	1	1	4	4	4	28.382	275	275;299	1	9			0.0077992	2.2637	By MS/MS
LOC_Os02g33610.1;LOC_Os02g33610.2	LOC_Os02g33610.1;LOC_Os02g33610.2	21;13	21;13	21;13	>LOC_Os02g33610.1 protein|metallo-beta-lactamase, putative, expressed;>LOC_Os02g33610.2 protein|metallo-beta-lactamase, putative, expressed	2	21	21	21	16	19	18	16	15	15	16	15	19	16	19	18	16	15	15	16	15	19	16	19	18	16	15	15	16	15	19	32.3	32.3	32.3	97.367	882	882;708	2.29	40	118	120	0	87.203	By MS/MS
LOC_Os11g06890.2;LOC_Os05g01560.2;LOC_Os12g07140.1;LOC_Os11g06890.1;LOC_Os05g01560.1;LOC_Os02g34510.1	LOC_Os11g06890.2;LOC_Os05g01560.2;LOC_Os12g07140.1;LOC_Os11g06890.1;LOC_Os05g01560.1;LOC_Os02g34510.1	1;1;1;1;1;1	1;1;1;1;1;1	1;1;1;1;1;1	>LOC_Os11g06890.2 protein|vacuolar ATP synthase, putative, expressed;>LOC_Os05g01560.2 protein|vacuolar ATP synthase, putative, expressed;>LOC_Os12g07140.1 protein|expressed protein;>LOC_Os11g06890.1 protein|vacuolar ATP synthase, putative, expressed;>LOC_	6	1	1	1	1	1	1	1	1	1	1	1	1	1	1	1	1	1	1	1	1	1	1	1	1	1	1	1	1	1	1	14.8	14.8	14.8	12.141	122	122;141;165;165;166;167	2.47	3	20	26	0	6.5212	By MS/MS
LOC_Os02g34690.1	LOC_Os02g34690.1	4	4	2	>LOC_Os02g34690.1 protein|transmembrane 9 superfamily member, putative, expressed	1	4	4	2	1	3	4	1	2	1	1	2	2	1	3	4	1	2	1	1	2	2	1	2	2	1	1	1	1	1	1	13.2	13.2	7.8	66.697	590	590	1.7	9	8	3	0	24.048	By matching
LOC_Os02g34810.1	LOC_Os02g34810.1	38	38	32	>LOC_Os02g34810.1 protein|OsAPx8 - Thylakoid-bound Ascorbate Peroxidase encoding gene 5,8, expressed	1	38	38	32	35	29	29	25	29	27	31	30	30	35	29	29	25	29	27	31	30	30	30	24	24	20	24	22	27	24	24	69.5	69.5	69.5	51.187	478	478	2.12	161	244	237	0	323.31	By MS/MS
LOC_Os02g34860.1	LOC_Os02g34860.1	21	13	13	>LOC_Os02g34860.1 protein|Regulator of chromosome condensation domain containing protein, expressed	1	21	13	13	12	11	16	14	15	16	17	16	13	7	5	8	6	9	9	10	9	7	7	5	8	6	9	9	10	9	7	53.2	39.3	39.3	48.27	453	453	2.01	29	36	30	0	47.971	By MS/MS
LOC_Os02g34884.1;LOC_Os11g20384.1	LOC_Os02g34884.1	5;1	5;1	5;1	>LOC_Os02g34884.1 protein|SacI homology domain containing protein, expressed	2	5	5	5	2	4	5	2	1	5	2	2	4	2	4	5	2	1	5	2	2	4	2	4	5	2	1	5	2	2	4	6.5	6.5	6.5	67.873	597	597;597	2.66	3	5	24	0	9.4982	By MS/MS
LOC_Os02g35039.1;LOC_Os02g35039.2	LOC_Os02g35039.1;LOC_Os02g35039.2	8;4	8;4	8;4	>LOC_Os02g35039.1 protein|NAD dependent epimerase/dehydratase family protein, putative, expressed;>LOC_Os02g35039.2 protein|NAD dependent epimerase/dehydratase family protein, putative, expressed	2	8	8	8	5	6	6	3	5	7	3	5	7	5	6	6	3	5	7	3	5	7	5	6	6	3	5	7	3	5	7	41.8	41.8	41.8	31.206	292	292;167	1.88	50	32	36	0	58.986	By MS/MS
LOC_Os02g35090.1	LOC_Os02g35090.1	6	6	6	>LOC_Os02g35090.1 protein|expressed protein	1	6	6	6	5	5	5	5	5	5	5	5	5	5	5	5	5	5	5	5	5	5	5	5	5	5	5	5	5	5	5	40.7	40.7	40.7	24.022	241	241	1.78	65	72	29	0	36.787	By MS/MS
LOC_Os02g35160.1;LOC_Os02g35160.2	LOC_Os02g35160.1	11;5	11;5	11;5	>LOC_Os02g35160.1 protein|ligatin, putative, expressed	2	11	11	11	5	6	9	8	8	8	6	5	7	5	6	9	8	8	8	6	5	7	5	6	9	8	8	8	6	5	7	22.4	22.4	22.4	66.951	603	603;451	2.11	28	26	38	0	28.961	By MS/MS
LOC_Os02g35170.2;LOC_Os02g35170.1	LOC_Os02g35170.2;LOC_Os02g35170.1	10;10	10;10	10;10	>LOC_Os02g35170.2 protein|uncharacterized oxidoreductase yoxD, putative, expressed;>LOC_Os02g35170.1 protein|uncharacterized oxidoreductase yoxD, putative, expressed	2	10	10	10	7	6	9	6	9	9	7	10	9	7	6	9	6	9	9	7	10	9	7	6	9	6	9	9	7	10	9	42.7	42.7	42.7	23.438	225	225;247	2.02	33	14	35	0	26.386	By MS/MS
LOC_Os02g35190.2;LOC_Os02g35190.1	LOC_Os02g35190.2;LOC_Os02g35190.1	2;2	1;1	1;1	>LOC_Os02g35190.2 protein|chloride channel protein, putative, expressed;>LOC_Os02g35190.1 protein|chloride channel protein, putative, expressed	2	2	1	1	1	2	1	0	1	1	1	1	1	1	1	0	0	1	1	0	1	1	1	1	0	0	1	1	0	1	1	3.6	2.5	2.5	86.989	804	804;804	3			6	0	5.7419	By matching
LOC_Os02g35470.4;LOC_Os02g35470.3;LOC_Os02g35470.2;LOC_Os02g35470.1;LOC_Os04g36660.1	LOC_Os02g35470.4;LOC_Os02g35470.3;LOC_Os02g35470.2;LOC_Os02g35470.1	5;5;5;5;2	5;5;5;5;2	4;4;4;4;1	>LOC_Os02g35470.4 protein|calmodulin binding protein, putative, expressed;>LOC_Os02g35470.3 protein|calmodulin binding protein, putative, expressed;>LOC_Os02g35470.2 protein|calmodulin binding protein, putative, expressed;>LOC_Os02g35470.1 protein|calmodul	5	5	5	4	3	1	3	2	5	5	4	4	3	3	1	3	2	5	5	4	4	3	3	1	2	2	4	4	3	3	3	11	11	9.5	72.104	652	652;652;652;653;652	2.03	11	11	12	0	13.605	By matching
LOC_Os02g35500.1	LOC_Os02g35500.1	11	11	11	>LOC_Os02g35500.1 protein|NAD binding domain of 6-phosphogluconate dehydrogenase containing protein, expressed	1	11	11	11	7	7	10	8	9	10	7	10	10	7	7	10	8	9	10	7	10	10	7	7	10	8	9	10	7	10	10	52.9	52.9	52.9	30.496	293	293	1.79	54	59	25	0	54.854	By MS/MS
LOC_Os02g35590.2;LOC_Os02g35590.1;LOC_Os02g35590.3	LOC_Os02g35590.2;LOC_Os02g35590.1;LOC_Os02g35590.3	6;6;4	6;6;4	6;6;4	>LOC_Os02g35590.2 protein|glutathione S-transferase, putative, expressed;>LOC_Os02g35590.1 protein|glutathione S-transferase, putative, expressed;>LOC_Os02g35590.3 protein|glutathione S-transferase, putative, expressed	3	6	6	6	3	3	3	3	4	5	4	4	4	3	3	3	3	4	5	4	4	4	3	3	3	3	4	5	4	4	4	48	48	48	24.86	225	225;237;176	2.05	15	12	17	0	26.834	By MS/MS
LOC_Os02g35600.1	LOC_Os02g35600.1	2	2	2	>LOC_Os02g35600.1 protein|PHD finger protein, putative, expressed	1	2	2	2	2	2	2	2	2	2	2	2	2	2	2	2	2	2	2	2	2	2	2	2	2	2	2	2	2	2	2	13.9	13.9	13.9	29.229	267	267	2.48		14	13	0	36.168	By MS/MS
LOC_Os02g35630.1;LOC_Os02g19150.1;LOC_Os01g66330.1	LOC_Os02g35630.1	11;1;1	11;1;1	11;1;1	>LOC_Os02g35630.1 protein|AAA family ATPase, putative, expressed	3	11	11	11	4	5	6	7	5	8	4	5	7	4	5	6	7	5	8	4	5	7	4	5	6	7	5	8	4	5	7	30.5	30.5	30.5	67.946	645	645;567;624	1.96	22	26	19	0	35.065	By MS/MS
LOC_Os02g35900.2;LOC_Os02g35900.1	LOC_Os02g35900.2;LOC_Os02g35900.1	6;6	6;6	6;6	>LOC_Os02g35900.2 protein|thioredoxin, putative, expressed;>LOC_Os02g35900.1 protein|thioredoxin, putative, expressed	2	6	6	6	5	5	4	4	4	4	3	4	5	5	5	4	4	4	4	3	4	5	5	5	4	4	4	4	3	4	5	25.7	25.7	25.7	22.364	206	206;214	2.64	2	15	36	0	16.175	By MS/MS
LOC_Os02g35940.1;LOC_Os01g27350.1	LOC_Os02g35940.1	3;1	3;1	3;1	>LOC_Os02g35940.1 protein|gibberellin receptor GID1L2, putative, expressed	2	3	3	3	1	1	3	2	2	2	2	2	3	1	1	3	2	2	2	2	2	3	1	1	3	2	2	2	2	2	3	10.9	10.9	10.9	33.744	320	320;150	2.53		9	10	0	7.5376	By MS/MS
LOC_Os02g36570.1	LOC_Os02g36570.1	2	2	2	>LOC_Os02g36570.1 protein|ABC1 family domain containing protein, putative, expressed	1	2	2	2	1	1	1	1	1	1	1	1	1	1	1	1	1	1	1	1	1	1	1	1	1	1	1	1	1	1	1	3.8	3.8	3.8	86.178	763	763	1.1	9	1		0.0075721	2.2812	By matching
LOC_Os02g36710.1	LOC_Os02g36710.1	3	3	3	>LOC_Os02g36710.1 protein|SET, putative, expressed	1	3	3	3	2	2	3	3	3	2	2	3	2	2	2	3	3	3	2	2	3	2	2	2	3	3	3	2	2	3	2	26.6	26.6	26.6	28.588	252	252	2	5	16	5	0	75.572	By MS/MS
LOC_Os02g36850.1	LOC_Os02g36850.1	4	4	4	>LOC_Os02g36850.1 protein|oxygen evolving enhancer protein 3, identical, putative, expressed	1	4	4	4	2	1	1	2	1	1	3	2	2	2	1	1	2	1	1	3	2	2	2	1	1	2	1	1	3	2	2	19.1	19.1	19.1	24.463	225	225	1.72	9	5	4	0	15.641	By MS/MS
LOC_Os02g36974.4;LOC_Os02g36974.3;LOC_Os02g36974.2;LOC_Os02g36974.1;LOC_Os02g36974.5;LOC_Os02g36974.6	LOC_Os02g36974.4;LOC_Os02g36974.3;LOC_Os02g36974.2;LOC_Os02g36974.1;LOC_Os02g36974.5	7;7;7;7;6;3	4;4;4;4;3;3	2;2;2;2;2;2	>LOC_Os02g36974.4 protein|14-3-3 protein, putative, expressed;>LOC_Os02g36974.3 protein|14-3-3 protein, putative, expressed;>LOC_Os02g36974.2 protein|14-3-3 protein, putative, expressed;>LOC_Os02g36974.1 protein|14-3-3 protein, putative, expressed;>LOC_Os0	6	7	4	2	6	5	5	4	3	3	4	3	4	3	2	2	1	1	1	1	1	2	2	1	2	1	1	1	1	1	2	42	27.9	12.2	29.692	262	262;262;262;262;205;193	2.14	5	9	8	0	52.117	By MS/MS
LOC_Os02g37000.1	LOC_Os02g37000.1	4	1	1	>LOC_Os02g37000.1 protein|mitochondrial prohibitin complex protein 1, putative, expressed	1	4	1	1	4	3	3	2	3	2	4	3	3	1	1	0	0	1	0	1	1	1	1	1	0	0	1	0	1	1	1	17.4	4.6	4.6	30.251	282	282	1	6			0.00028043	4.0458	By matching
LOC_Os02g37060.1	LOC_Os02g37060.1	1	1	1	>LOC_Os02g37060.1 protein|photosystem II 5 kDa protein, chloroplast precursor, putative, expressed	1	1	1	1	0	1	1	1	0	1	0	1	1	0	1	1	1	0	1	0	1	1	0	1	1	1	0	1	0	1	1	10.1	10.1	10.1	11.683	119	119	1	6			0.00079787	3.3099	By matching
LOC_Os02g37420.1	LOC_Os02g37420.1	12	12	6	>LOC_Os02g37420.1 protein|ras-related protein, putative, expressed	1	12	12	6	10	10	11	8	10	12	8	8	11	10	10	11	8	10	12	8	8	11	6	6	6	4	5	6	6	5	5	57.1	57.1	29.5	23.017	210	210	2.14	35	57	56	0	93.464	By MS/MS
LOC_Os02g37590.1	LOC_Os02g37590.1	21	21	21	>LOC_Os02g37590.1 protein|glycerophosphoryl diester phosphodiesterase family protein, putative, expressed	1	21	21	21	19	17	20	18	21	19	19	18	19	19	17	20	18	21	19	19	18	19	19	17	20	18	21	19	19	18	19	41	41	41	81.083	749	749	1.95	133	140	113	0	184.2	By MS/MS
LOC_Os02g37654.1	LOC_Os02g37654.1	10	10	10	>LOC_Os02g37654.1 protein|lecithin:cholesterol acyltransferase, putative, expressed	1	10	10	10	8	7	8	8	7	7	8	8	8	8	7	8	8	7	7	8	8	8	8	7	8	8	7	7	8	8	8	33.1	33.1	33.1	49.017	435	435	2.46	14	31	65	0	52.863	By MS/MS
LOC_Os02g37690.1;LOC_Os06g11270.1;LOC_Os03g49550.1;LOC_Os10g03320.1;LOC_Os03g49524.1	LOC_Os02g37690.1	14;1;1;1;1	14;1;1;1;1	14;1;1;1;1	>LOC_Os02g37690.1 protein|UDP-glucoronosyl and UDP-glucosyl transferase, putative, expressed	5	14	14	14	8	10	12	13	11	10	6	12	12	8	10	12	13	11	10	6	12	12	8	10	12	13	11	10	6	12	12	46.2	46.2	46.2	46.106	431	431;445;472;492;772	2.14	27	71	48	0	89.908	By MS/MS
LOC_Os02g37862.1	LOC_Os02g37862.1	4	2	2	>LOC_Os02g37862.1 protein|60S ribosomal protein L6, putative, expressed	1	4	2	2	2	3	1	2	2	1	1	3	2	1	1	1	1	2	1	0	2	1	1	1	1	1	2	1	0	2	1	20.5	9.1	9.1	24.258	219	219	1.36	8	2	1	0.00027122	3.5544	By MS/MS
LOC_Os02g38020.1	LOC_Os02g38020.1	1	1	1	>LOC_Os02g38020.1 protein|inorganic phosphate transporter 2-1, chloroplast precursor, putative, expressed	1	1	1	1	1	1	1	1	1	1	0	1	1	1	1	1	1	1	1	0	1	1	1	1	1	1	1	1	0	1	1	2.1	2.1	2.1	59.2	572	572	1.3	7	3		0.0087062	2.1929	By MS/MS
LOC_Os02g38200.1	LOC_Os02g38200.1	11	11	7	>LOC_Os02g38200.1 protein|dehydrogenase, putative, expressed	1	11	11	7	6	9	7	8	10	10	6	8	9	6	9	7	8	10	10	6	8	9	4	5	5	4	6	6	5	4	6	37	37	22.5	40.628	378	378	2.12	24	46	37	0	47.758	By MS/MS
LOC_Os02g38210.1	LOC_Os02g38210.1	41	41	40	>LOC_Os02g38210.1 protein|elongation factor Tu, putative, expressed	1	41	41	40	33	34	33	35	33	34	38	33	34	33	34	33	35	33	34	38	33	34	32	33	32	34	32	33	37	32	33	76.4	76.4	73.2	50.413	467	467	2.01	538	599	559	0	323.31	By MS/MS
LOC_Os02g38220.1	LOC_Os02g38220.1	7	6	6	>LOC_Os02g38220.1 protein|eukaryotic translation initiation factor 4B, putative, expressed	1	7	6	6	4	3	4	4	2	3	6	6	3	4	2	3	3	1	2	5	5	3	4	2	3	3	1	2	5	5	3	18.3	16.6	16.6	55.744	519	519	1.92	14	14	11	0	12.247	By MS/MS
LOC_Os02g38240.1	LOC_Os02g38240.1	8	8	8	>LOC_Os02g38240.1 protein|rhodanese family protein, putative, expressed	1	8	8	8	5	8	8	7	5	5	5	4	8	5	8	8	7	5	5	5	4	8	5	8	8	7	5	5	5	4	8	36	36	36	32.16	292	292	2.39	12	26	44	0	42.208	By MS/MS
LOC_Os02g38430.1	LOC_Os02g38430.1	3	3	3	>LOC_Os02g38430.1 protein|steroid nuclear receptor, ligand-binding, putative, expressed	1	3	3	3	0	1	2	2	2	2	0	1	2	0	1	2	2	2	2	0	1	2	0	1	2	2	2	2	0	1	2	7.7	7.7	7.7	64.905	585	585	2.5	3		9	0	6.3173	By matching
LOC_Os02g38440.1	LOC_Os02g38440.1	3	3	3	>LOC_Os02g38440.1 protein|oxidoreductase, short chain dehydrogenase/reductase family, putative, expressed	1	3	3	3	2	1	2	1	2	2	2	1	1	2	1	2	1	2	2	2	1	1	2	1	2	1	2	2	2	1	1	8.3	8.3	8.3	35.555	325	325	2.71		4	10	0	5.1573	By MS/MS
LOC_Os02g38810.1;LOC_Os04g40850.2	LOC_Os02g38810.1;LOC_Os04g40850.2	4;2	1;0	1;0	>LOC_Os02g38810.1 protein|26S proteasome non-ATPase regulatory subunit 6, putative, expressed;>LOC_Os04g40850.2 protein|26S proteasome non-ATPase regulatory subunit 6, putative, expressed	2	4	1	1	2	1	1	2	1	3	1	3	2	1	0	1	1	1	1	0	1	1	1	0	1	1	1	1	0	1	1	12.9	3.6	3.6	44.149	388	388;234	3			7	0.00053533	3.3944	By MS/MS
LOC_Os02g38820.1	LOC_Os02g38820.1	12	12	12	>LOC_Os02g38820.1 protein|expressed protein	1	12	12	12	11	10	10	4	7	8	7	9	11	11	10	10	4	7	8	7	9	11	11	10	10	4	7	8	7	9	11	50.8	50.8	50.8	29.54	264	264	2.2	30	53	59	0	66.056	By MS/MS
LOC_Os02g38840.2;LOC_Os02g38840.1	LOC_Os02g38840.2;LOC_Os02g38840.1	2;2	1;1	1;1	>LOC_Os02g38840.2 protein|glucose-6-phosphate 1-dehydrogenase, cytoplasmic isoform, putative, expressed;>LOC_Os02g38840.1 protein|glucose-6-phosphate 1-dehydrogenase, cytoplasmic isoform, putative, expressed	2	2	1	1	2	2	2	2	2	2	2	2	2	1	1	1	1	1	1	1	1	1	1	1	1	1	1	1	1	1	1	5.4	3.7	3.7	58.251	517	517;517	3			15	0	6.2536	By matching
LOC_Os02g38920.1	LOC_Os02g38920.1	33	12	11	>LOC_Os02g38920.1 protein|glyceraldehyde-3-phosphate dehydrogenase, putative, expressed	1	33	12	11	31	28	31	29	32	28	30	28	31	10	9	11	9	12	10	9	9	12	9	8	10	8	11	9	8	8	11	77	41.3	38.2	39.031	356	356	2.04	59	99	68	0	264.01	By MS/MS
LOC_Os02g39160.1	LOC_Os02g39160.1	59	59	59	>LOC_Os02g39160.1 protein|hydroxymethylbutenyl 4-diphosphate synthase, putative, expressed	1	59	59	59	45	49	45	47	42	44	49	40	46	45	49	45	47	42	44	49	40	46	45	49	45	47	42	44	49	40	46	68.1	68.1	68.1	82.16	744	744	2.04	351	479	397	0	323.31	By MS/MS
LOC_Os02g39330.1	LOC_Os02g39330.1	4	4	4	>LOC_Os02g39330.1 protein|CHIT1 - Chitinase family protein precursor, expressed	1	4	4	4	3	3	3	2	4	3	3	3	4	3	3	3	2	4	3	3	3	4	3	3	3	2	4	3	3	3	4	22.5	22.5	22.5	28.534	271	271	2.15	16	8	23	0	20.762	By MS/MS
LOC_Os02g39350.1	LOC_Os02g39350.1	22	22	22	>LOC_Os02g39350.1 protein|eukaryotic translation initiation factor 2A, putative, expressed	1	22	22	22	17	18	21	18	19	18	18	19	14	17	18	21	18	19	18	18	19	14	17	18	21	18	19	18	18	19	14	64.4	64.4	64.4	57.008	522	522	2.21	56	115	118	0	187.6	By MS/MS
LOC_Os02g39560.2;LOC_Os02g39560.1	LOC_Os02g39560.2;LOC_Os02g39560.1	4;4	4;4	4;4	>LOC_Os02g39560.2 protein|non-receptor tyrosine kinase spore lysis A, putative, expressed;>LOC_Os02g39560.1 protein|non-receptor tyrosine kinase spore lysis A, putative, expressed	2	4	4	4	2	2	1	2	1	3	0	1	2	2	2	1	2	1	3	0	1	2	2	2	1	2	1	3	0	1	2	10.2	10.2	10.2	55.489	501	501;502	2.56	1	5	10	0	6.5663	By matching
LOC_Os02g39570.4;LOC_Os02g39570.1;LOC_Os02g39570.5;LOC_Os02g39570.6	LOC_Os02g39570.4;LOC_Os02g39570.1;LOC_Os02g39570.5;LOC_Os02g39570.6	13;13;12;11	13;13;12;11	10;10;9;9	>LOC_Os02g39570.4 protein|ACT domain containing protein, expressed;>LOC_Os02g39570.1 protein|ACT domain containing protein, expressed;>LOC_Os02g39570.5 protein|ACT domain containing protein, expressed;>LOC_Os02g39570.6 protein|ACT domain containing protein	4	13	13	10	9	10	10	4	7	8	9	6	9	9	10	10	4	7	8	9	6	9	7	7	9	4	5	6	6	4	7	29.5	29.5	24.9	51.851	481	481;484;456;323	2.07	32	31	39	0	56.873	By MS/MS
LOC_Os02g39600.1	LOC_Os02g39600.1	23	23	23	>LOC_Os02g39600.1 protein|outer envelope protein, putative, expressed	1	23	23	23	21	19	19	19	19	21	21	20	22	21	19	19	19	19	21	21	20	22	21	19	19	19	19	21	21	20	22	82.4	82.4	82.4	41.075	370	370	1.96	118	163	103	0	323.31	By MS/MS
LOC_Os02g39740.1	LOC_Os02g39740.1	3	3	3	>LOC_Os02g39740.1 protein|psaB translation factor, putative, expressed	1	3	3	3	2	3	1	2	0	1	1	1	3	2	3	1	2	0	1	1	1	3	2	3	1	2	0	1	1	1	3	6.4	6.4	6.4	42.69	392	392	1.42	11	8		0	7.9774	By MS/MS
LOC_Os02g39850.1	LOC_Os02g39850.1	5	5	4	>LOC_Os02g39850.1 protein|transferase family protein, putative, expressed	1	5	5	4	5	5	5	2	4	3	3	2	1	5	5	5	2	4	3	3	2	1	4	4	4	2	3	3	2	2	1	15.8	15.8	12	47.948	442	442	2.33	6	8	16	0	21.746	By MS/MS
LOC_Os02g39870.1	LOC_Os02g39870.1	6	6	6	>LOC_Os02g39870.1 protein|co-chaperone GrpE protein, putative, expressed	1	6	6	6	3	0	2	1	4	3	1	5	5	3	0	2	1	4	3	1	5	5	3	0	2	1	4	3	1	5	5	20.2	20.2	20.2	36.557	332	332	1.96	11	5	10	0	11.381	By MS/MS
LOC_Os02g39920.1	LOC_Os02g39920.1	14	14	14	>LOC_Os02g39920.1 protein|AT hook motif family protein, expressed	1	14	14	14	6	10	9	12	8	8	9	9	10	6	10	9	12	8	8	9	9	10	6	10	9	12	8	8	9	9	10	23.4	23.4	23.4	81.357	755	755	2.28	35	30	74	0	46.872	By MS/MS
LOC_Os02g39930.1	LOC_Os02g39930.1	15	15	15	>LOC_Os02g39930.1 protein|OsTIL-1 Temperature-induced lipocalin-1, expressed	1	15	15	15	12	14	13	13	12	12	14	14	15	12	14	13	13	12	12	14	14	15	12	14	13	13	12	12	14	14	15	80.5	80.5	80.5	22.221	195	195	1.96	74	126	64	0	286.16	By MS/MS
LOC_Os02g40830.1;LOC_Os02g40830.2;LOC_Os02g40830.3	LOC_Os02g40830.1;LOC_Os02g40830.2;LOC_Os02g40830.3	32;31;27	32;31;27	32;31;27	>LOC_Os02g40830.1 protein|succinyl-CoA ligase beta-chain, mitochondrial precursor, putative, expressed;>LOC_Os02g40830.2 protein|succinyl-CoA ligase beta-chain, mitochondrial precursor, putative, expressed;>LOC_Os02g40830.3 protein|succinyl-CoA ligase beta	3	32	32	32	26	26	26	23	26	27	26	25	27	26	26	26	23	26	27	26	25	27	26	26	26	23	26	27	26	25	27	71.1	71.1	71.1	45.091	422	422;418;373	2.02	197	252	213	0	323.31	By MS/MS
LOC_Os02g40880.1;LOC_Os02g40880.2	LOC_Os02g40880.1;LOC_Os02g40880.2	9;6	9;6	9;6	>LOC_Os02g40880.1 protein|ribosomal protein L14, putative, expressed;>LOC_Os02g40880.2 protein|ribosomal protein L14, putative, expressed	2	9	9	9	8	8	9	7	7	7	8	7	7	8	8	9	7	7	7	8	7	7	8	8	9	7	7	7	8	7	7	54.5	54.5	54.5	15.387	134	134;79	2.15	23	60	42	0	30.85	By MS/MS
LOC_Os02g40890.1	LOC_Os02g40890.1	1	1	1	>LOC_Os02g40890.1 protein|GLTP domain containing protein, putative, expressed	1	1	1	1	1	1	1	1	1	1	0	1	1	1	1	1	1	1	1	0	1	1	1	1	1	1	1	1	0	1	1	10.6	10.6	10.6	18.009	161	161	3			8	0.0022889	2.7085	By MS/MS
LOC_Os02g41470.3;LOC_Os02g41470.2;LOC_Os02g41470.1	LOC_Os02g41470.3;LOC_Os02g41470.2;LOC_Os02g41470.1	12;12;12	12;12;12	12;12;12	>LOC_Os02g41470.3 protein|tRNA synthetases class II domain containing protein, expressed;>LOC_Os02g41470.2 protein|tRNA synthetases class II domain containing protein, expressed;>LOC_Os02g41470.1 protein|tRNA synthetases class II domain containing protein,	3	12	12	12	8	9	11	5	6	8	6	8	10	8	9	11	5	6	8	6	8	10	8	9	11	5	6	8	6	8	10	26.1	26.1	26.1	65.832	586	586;586;586	2.12	26	26	37	0	66.373	By MS/MS
LOC_Os02g41590.1	LOC_Os02g41590.1	26	26	25	>LOC_Os02g41590.1 protein|kinase, pfkB family, putative, expressed	1	26	26	25	24	25	26	25	25	25	20	23	22	24	25	26	25	25	25	20	23	22	23	24	25	24	24	24	19	22	21	79.2	79.2	75.7	36.993	341	341	2.04	205	278	235	0	323.31	By MS/MS
LOC_Os02g41630.2;LOC_Os04g43760.1;LOC_Os04g43800.1;LOC_Os04g43760.2;LOC_Os02g41650.2;LOC_Os02g41680.1;LOC_Os02g41670.1;LOC_Os05g35290.1;LOC_Os02g41650.3;LOC_Os02g41650.1	LOC_Os02g41630.2	22;5;2;1;1;1;1;1;1;1	22;5;2;1;1;1;1;1;1;1	22;5;2;1;1;1;1;1;1;1	>LOC_Os02g41630.2 protein|phenylalanine ammonia-lyase, putative, expressed	10	22	22	22	18	20	18	13	15	13	18	14	12	18	20	18	13	15	13	18	14	12	18	20	18	13	15	13	18	14	12	44.7	44.7	44.7	75.497	701	701;707;714;340;557;713;713;716;718;718	2.19	41	96	84	0	80.158	By MS/MS
LOC_Os02g41860.2;LOC_Os02g41860.4;LOC_Os02g41860.3;LOC_Os02g41860.1	LOC_Os02g41860.2;LOC_Os02g41860.4;LOC_Os02g41860.3;LOC_Os02g41860.1	9;8;8;8	9;8;8;8	9;8;8;8	>LOC_Os02g41860.2 protein|aquaporin protein, putative, expressed;>LOC_Os02g41860.4 protein|aquaporin protein, putative, expressed;>LOC_Os02g41860.3 protein|aquaporin protein, putative, expressed;>LOC_Os02g41860.1 protein|aquaporin protein, putative, expres	4	9	9	9	5	7	6	5	6	6	5	5	7	5	7	6	5	6	6	5	5	7	5	7	6	5	6	6	5	5	7	40.6	40.6	40.6	30.498	288	288;207;267;289	1.61	66	34	19	0	95.106	By MS/MS
LOC_Os02g42230.1	LOC_Os02g42230.1	2	2	2	>LOC_Os02g42230.1 protein|RPA2B - Putative single-stranded DNA binding complex subunit 2, expressed	1	2	2	2	0	2	1	0	1	1	0	2	1	0	2	1	0	1	1	0	2	1	0	2	1	0	1	1	0	2	1	10.7	10.7	10.7	31.821	298	298	2.5	2		6	0	7.8265	By matching
LOC_Os02g42290.3;LOC_Os02g42290.1;LOC_Os02g42290.2	LOC_Os02g42290.3;LOC_Os02g42290.1;LOC_Os02g42290.2	7;7;5	7;7;5	6;6;4	>LOC_Os02g42290.3 protein|OsClp3 - Putative Clp protease homologue, expressed;>LOC_Os02g42290.1 protein|OsClp3 - Putative Clp protease homologue, expressed;>LOC_Os02g42290.2 protein|OsClp3 - Putative Clp protease homologue, expressed	3	7	7	6	5	7	6	6	5	6	6	6	7	5	7	6	6	5	6	6	6	7	4	6	5	5	4	5	5	5	6	41.9	41.9	39.6	31.96	298	298;298;261	2.11	63	93	89	0	145.89	By MS/MS
LOC_Os02g42310.1;LOC_Os02g42310.3;LOC_Os02g42310.2;LOC_Os02g42310.4	LOC_Os02g42310.1;LOC_Os02g42310.3;LOC_Os02g42310.2;LOC_Os02g42310.4	18;16;16;14	18;16;16;14	18;16;16;14	>LOC_Os02g42310.1 protein|OsSCP8 - Putative Serine Carboxypeptidase homologue, expressed;>LOC_Os02g42310.3 protein|OsSCP8 - Putative Serine Carboxypeptidase homologue, expressed;>LOC_Os02g42310.2 protein|OsSCP8 - Putative Serine Carboxypeptidase homologue,	4	18	18	18	12	15	18	16	14	11	13	14	16	12	15	18	16	14	11	13	14	16	12	15	18	16	14	11	13	14	16	34.8	34.8	34.8	53.907	485	485;350;399;325	2.38	41	77	138	0	154.32	By MS/MS
LOC_Os02g42320.2;LOC_Os02g42320.3;LOC_Os02g42320.4;LOC_Os02g42320.1	LOC_Os02g42320.2;LOC_Os02g42320.3;LOC_Os02g42320.4;LOC_Os02g42320.1	8;7;6;4	8;7;6;4	1;1;0;1	>LOC_Os02g42320.2 protein|peptidase, T1 family, putative, expressed;>LOC_Os02g42320.3 protein|peptidase, T1 family, putative, expressed;>LOC_Os02g42320.4 protein|peptidase, T1 family, putative, expressed;>LOC_Os02g42320.1 protein|peptidase, T1 family, puta	4	8	8	1	6	5	4	5	3	7	6	6	7	6	5	4	5	3	7	6	6	7	1	1	1	1	1	1	1	1	1	46.8	46.8	6.4	25.844	235	235;268;151;193	2.24	11	48	33	0	50.115	By MS/MS
LOC_Os02g42330.1;LOC_Os02g42330.2	LOC_Os02g42330.1;LOC_Os02g42330.2	10;6	10;6	10;6	>LOC_Os02g42330.1 protein|nitrilase, putative, expressed;>LOC_Os02g42330.2 protein|nitrilase, putative, expressed	2	10	10	10	8	7	7	6	7	7	9	6	6	8	7	7	6	7	7	9	6	6	8	7	7	6	7	7	9	6	6	50.7	50.7	50.7	37.985	357	357;297	2.08	36	61	48	0	106.13	By MS/MS
LOC_Os02g42350.1;LOC_Os02g42350.2	LOC_Os02g42350.1;LOC_Os02g42350.2	9;7	9;7	9;7	>LOC_Os02g42350.1 protein|nitrilase, putative, expressed;>LOC_Os02g42350.2 protein|nitrilase, putative, expressed	2	9	9	9	6	7	8	5	7	7	8	8	6	6	7	8	5	7	7	8	8	6	6	7	8	5	7	7	8	8	6	36.2	36.2	36.2	38.676	362	362;247	2.1	31	33	42	0	78.452	By MS/MS
LOC_Os03g12000.1;LOC_Os02g42406.1	LOC_Os03g12000.1;LOC_Os02g42406.1	12;12	12;12	12;12	>LOC_Os03g12000.1 protein|DEAD-box ATP-dependent RNA helicase, putative, expressed;>LOC_Os02g42406.1 protein|DEAD-box ATP-dependent RNA helicase, putative, expressed	2	12	12	12	10	11	10	9	7	8	6	8	10	10	11	10	9	7	8	6	8	10	10	11	10	9	7	8	6	8	10	22.3	22.3	22.3	62.918	573	573;573	2.19	25	48	48	0	32.425	By MS/MS
LOC_Os02g42520.2;LOC_Os02g42520.3	LOC_Os02g42520.2;LOC_Os02g42520.3	5;4	5;4	5;4	>LOC_Os02g42520.2 protein|dehydrogenase, putative, expressed;>LOC_Os02g42520.3 protein|dehydrogenase, putative, expressed	2	5	5	5	3	2	3	3	4	3	3	3	3	3	2	3	3	4	3	3	3	3	3	2	3	3	4	3	3	3	3	18.1	18.1	18.1	40.671	381	381;320	1.96	10	8	9	0	24.074	By MS/MS
LOC_Os02g42550.1	LOC_Os02g42550.1	1	1	1	>LOC_Os02g42550.1 protein|expressed protein	1	1	1	1	0	0	0	0	1	1	0	1	0	0	0	0	0	1	1	0	1	0	0	0	0	0	1	1	0	1	0	5.1	5.1	5.1	34.768	313	313	2		3		0.0013134	3.1238	By matching
LOC_Os02g42570.1	LOC_Os02g42570.1	6	6	6	>LOC_Os02g42570.1 protein|ferredoxin-thioredoxin reductase, variable chain, putative, expressed	1	6	6	6	5	5	3	4	4	4	4	5	5	5	5	3	4	4	4	4	5	5	5	5	3	4	4	4	4	5	5	50.3	50.3	50.3	16.276	149	149	1.97	25	17	23	0	25.882	By MS/MS
LOC_Os02g42700.1	LOC_Os02g42700.1	2	2	1	>LOC_Os02g42700.1 protein|thioredoxin, putative, expressed	1	2	2	1	1	1	2	0	2	2	1	2	2	1	1	2	0	2	2	1	2	2	0	0	1	0	1	1	0	1	1	17.9	17.9	12.7	18.589	173	173	2.08		12	1	0	6.5435	By matching
LOC_Os02g42940.1	LOC_Os02g42940.1	2	2	2	>LOC_Os02g42940.1 protein|MSP domain containing protein, expressed	1	2	2	2	1	2	1	1	1	1	0	1	2	1	2	1	1	1	1	0	1	2	1	2	1	1	1	1	0	1	2	12.7	12.7	12.7	28.511	259	259	2.29	2	8	7	0	7.5105	By MS/MS
LOC_Os02g42960.1	LOC_Os02g42960.1	15	15	15	>LOC_Os02g42960.1 protein|thylakoid lumenal protein, putative, expressed	1	15	15	15	13	13	13	12	12	14	13	13	14	13	13	13	12	12	14	13	13	14	13	13	13	12	12	14	13	13	14	56.7	56.7	56.7	28.96	277	277	1.81	125	153	62	0	209.26	By MS/MS
LOC_Os02g43020.1	LOC_Os02g43020.1	17	17	17	>LOC_Os02g43020.1 protein|heat shock protein STI, putative, expressed	1	17	17	17	13	11	11	10	6	8	9	13	12	13	11	11	10	6	8	9	13	12	13	11	11	10	6	8	9	13	12	40.5	40.5	40.5	64.914	578	578	2.03	39	56	43	0	71.265	By MS/MS
LOC_Os02g43130.1;LOC_Os02g43050.1	LOC_Os02g43130.1;LOC_Os02g43050.1	2;1	2;1	2;1	>LOC_Os02g43130.1 protein|kinesin motor domain containing protein, expressed;>LOC_Os02g43050.1 protein|kinesin motor domain containing protein, expressed	2	2	2	2	1	1	2	1	2	1	2	2	2	1	1	2	1	2	1	2	2	2	1	1	2	1	2	1	2	2	2	2	2	2	98.433	884	884;708	2.06	7	1	8	0.001312	3.1153	By matching
LOC_Os02g43280.2;LOC_Os02g43280.1;LOC_Os02g43194.1	LOC_Os02g43280.2;LOC_Os02g43280.1;LOC_Os02g43194.1	2;2;1	2;2;1	2;2;1	>LOC_Os02g43280.2 protein|aldehyde dehydrogenase, putative, expressed;>LOC_Os02g43280.1 protein|aldehyde dehydrogenase, putative, expressed;>LOC_Os02g43194.1 protein|aldehyde dehydrogenase, putative, expressed	3	2	2	2	2	1	1	0	0	0	0	0	0	2	1	1	0	0	0	0	0	0	2	1	1	0	0	0	0	0	0	5.8	5.8	5.8	42.095	378	378;491;487	3			4	0.0061561	2.3614	By MS/MS
LOC_Os02g43340.2;LOC_Os02g43340.1	LOC_Os02g43340.2;LOC_Os02g43340.1	1;1	1;1	1;1	>LOC_Os02g43340.2 protein|hydrolase, alpha/beta fold family domain containing protein, expressed;>LOC_Os02g43340.1 protein|hydrolase, alpha/beta fold family domain containing protein, expressed	2	1	1	1	1	1	1	1	1	0	0	1	1	1	1	1	1	1	0	0	1	1	1	1	1	1	1	0	0	1	1	2.5	2.5	2.5	48.165	446	446;446	3			7	0.00027878	3.9463	By matching
LOC_Os02g43350.1	LOC_Os02g43350.1	1	1	1	>LOC_Os02g43350.1 protein|OsFtsH7 FtsH protease, homologue of AtFtsH7, expressed	1	1	1	1	1	0	0	0	1	1	0	1	1	1	0	0	0	1	1	0	1	1	1	0	0	0	1	1	0	1	1	1.8	1.8	1.8	87.918	822	822	3			5	0.0020619	2.8838	By matching
LOC_Os02g43500.1	LOC_Os02g43500.1	4	4	4	>LOC_Os02g43500.1 protein|OR, putative, expressed	1	4	4	4	2	2	4	4	3	3	4	2	2	2	2	4	4	3	3	4	2	2	2	2	4	4	3	3	4	2	2	10.5	10.5	10.5	35.378	332	332	2.55		13	16	0	9.1711	By MS/MS
LOC_Os02g43600.1	LOC_Os02g43600.1	4	4	4	>LOC_Os02g43600.1 protein|50S ribosomal protein L19, chloroplast precursor, putative, expressed	1	4	4	4	4	4	4	3	4	4	2	4	4	4	4	4	3	4	4	2	4	4	4	4	4	3	4	4	2	4	4	17.5	17.5	17.5	25.505	234	234	2.37	11	29	41	0	12.09	By MS/MS
LOC_Os02g43660.1	LOC_Os02g43660.1	2	2	2	>LOC_Os02g43660.1 protein|plastocyanin-like domain containing protein, putative, expressed	1	2	2	2	2	1	2	0	1	1	2	1	1	2	1	2	0	1	1	2	1	1	2	1	2	0	1	1	2	1	1	11.9	11.9	11.9	19.987	202	202	2.93		1	14	0	4.5374	By MS/MS
LOC_Os02g43670.1	LOC_Os02g43670.1	1	1	1	>LOC_Os02g43670.1 protein|transferase family protein, putative, expressed	1	1	1	1	0	1	1	1	0	0	0	0	0	0	1	1	1	0	0	0	0	0	0	1	1	1	0	0	0	0	0	7	7	7	39.74	385	385	2		3		0	6.8609	By matching
LOC_Os02g43690.3	LOC_Os02g43690.3	7	1	1	>LOC_Os02g43690.3 protein|ras-related protein, putative, expressed	1	7	1	1	6	5	6	1	4	4	4	3	5	1	1	1	0	1	0	1	1	1	1	1	1	0	1	0	1	1	1	56.6	12.4	12.4	16.014	145	145	2.13	1	11	3	0	6.3517	By MS/MS
LOC_Os02g43720.1;LOC_Os02g43720.2	LOC_Os02g43720.1;LOC_Os02g43720.2	3;2	3;2	3;2	>LOC_Os02g43720.1 protein|enoyl-CoA hydratase/isomerase family protein, putative, expressed;>LOC_Os02g43720.2 protein|enoyl-CoA hydratase/isomerase family protein, putative, expressed	2	3	3	3	2	1	1	1	2	2	1	2	2	2	1	1	1	2	2	1	2	2	2	1	1	1	2	2	1	2	2	11	11	11	32.376	300	300;142	1.12	14	2		0	6.3119	By MS/MS
LOC_Os02g43750.1	LOC_Os02g43750.1	2	2	2	>LOC_Os02g43750.1 protein|transcription initiation factor, putative, expressed	1	2	2	2	0	0	0	0	2	1	1	0	0	0	0	0	0	2	1	1	0	0	0	0	0	0	2	1	1	0	0	6.5	6.5	6.5	80.099	728	728	1.5	2	2		0.0022994	2.7658	By matching
LOC_Os02g43760.1;LOC_Os04g46190.2;LOC_Os04g46190.1	LOC_Os02g43760.1	6;2;2	6;2;2	6;2;2	>LOC_Os02g43760.1 protein|ubiquitin carboxyl-terminal hydrolase, family 1, putative, expressed	3	6	6	6	2	4	6	1	5	5	0	5	5	2	4	6	1	5	5	0	5	5	2	4	6	1	5	5	0	5	5	31.9	31.9	31.9	24.839	229	229;205;223	2	16	12	16	0	19.614	By matching
LOC_Os02g43830.2;LOC_Os02g43830.1	LOC_Os02g43830.2;LOC_Os02g43830.1	9;9	9;9	9;9	>LOC_Os02g43830.2 protein|3-isopropylmalate dehydratase small subunit 2, putative, expressed;>LOC_Os02g43830.1 protein|3-isopropylmalate dehydratase small subunit 2, putative, expressed	2	9	9	9	7	7	7	6	8	8	7	8	7	7	7	7	6	8	8	7	8	7	7	7	7	6	8	8	7	8	7	51	51	51	26.471	257	257;257	2.03	55	70	60	0	100.19	By MS/MS
LOC_Os02g44320.1;LOC_Os04g46830.2	LOC_Os02g44320.1	3;1	3;1	2;0	>LOC_Os02g44320.1 protein|LTPL113 - Protease inhibitor/seed storage/LTP family protein precursor, expressed	2	3	3	2	3	3	3	3	3	3	3	3	3	3	3	3	3	3	3	3	3	3	2	2	2	2	2	2	2	2	2	25	25	17.2	13.146	128	128;97	1.67	25	18	8	0	12.077	By MS/MS
LOC_Os02g44500.1	LOC_Os02g44500.1	14	14	11	>LOC_Os02g44500.1 protein|glutathione peroxidase, putative, expressed	1	14	14	11	9	11	11	9	11	9	7	11	11	9	11	11	9	11	9	7	11	11	7	9	9	7	9	7	6	9	9	44.5	44.5	29.8	25.838	238	238	2.04	47	75	54	0	56.142	By MS/MS
LOC_Os02g44510.1	LOC_Os02g44510.1	2	2	2	>LOC_Os02g44510.1 protein|UDP-glucose glycoprotein glucosyltransferase 1 precursor, putative, expressed	1	2	2	2	0	2	0	2	1	2	0	2	2	0	2	0	2	1	2	0	2	2	0	2	0	2	1	2	0	2	2	4.9	4.9	4.9	74.998	652	652	3			11	0	7.8895	By matching
LOC_Os02g44520.1	LOC_Os02g44520.1	34	34	34	>LOC_Os02g44520.1 protein|OsSub19 - Putative Subtilisin homologue, expressed	1	34	34	34	16	25	30	31	27	26	17	23	29	16	25	30	31	27	26	17	23	29	16	25	30	31	27	26	17	23	29	33.5	33.5	33.5	148.63	1359	1359	1.99	109	142	105	0	116.17	By MS/MS
LOC_Os02g44620.1	LOC_Os02g44620.1	1	1	1	>LOC_Os02g44620.1 protein|expressed protein	1	1	1	1	1	1	1	1	1	1	1	1	1	1	1	1	1	1	1	1	1	1	1	1	1	1	1	1	1	1	1	10.4	10.4	10.4	13.808	125	125	1.83	7	13	3	1	-2	By MS/MS
LOC_Os02g44630.2;LOC_Os02g44630.1;LOC_Os02g44630.3	LOC_Os02g44630.2;LOC_Os02g44630.1;LOC_Os02g44630.3	11;11;10	6;6;5	5;5;4	>LOC_Os02g44630.2 protein|aquaporin protein, putative, expressed;>LOC_Os02g44630.1 protein|aquaporin protein, putative, expressed;>LOC_Os02g44630.3 protein|aquaporin protein, putative, expressed	3	11	6	5	7	8	8	8	9	6	7	7	8	3	3	3	4	4	2	3	2	3	2	3	3	4	4	2	2	2	2	45.7	35.6	30.8	30.759	289	289;289;220	1.87	21	29	13	0	42.024	By MS/MS
LOC_Os02g44670.1	LOC_Os02g44670.1	2	2	2	>LOC_Os02g44670.1 protein|harpin-induced protein 1 domain containing protein, expressed	1	2	2	2	2	2	2	2	2	2	1	2	2	2	2	2	2	2	2	1	2	2	2	2	2	2	2	2	1	2	2	11.2	11.2	11.2	21.528	197	197	2.75		7	21	0.00079915	3.3306	By matching
LOC_Os02g44780.3;LOC_Os02g44780.2;LOC_Os02g44780.1	LOC_Os02g44780.3;LOC_Os02g44780.2;LOC_Os02g44780.1	9;9;9	9;9;9	9;9;9	>LOC_Os02g44780.3 protein|polyprenyl synthetase, putative, expressed;>LOC_Os02g44780.2 protein|polyprenyl synthetase, putative, expressed;>LOC_Os02g44780.1 protein|polyprenyl synthetase, putative, expressed	3	9	9	9	8	5	7	5	6	6	5	6	5	8	5	7	5	6	6	5	6	5	8	5	7	5	6	6	5	6	5	44.4	44.4	44.4	35.96	342	342;342;342	2.24	16	36	37	0	50.683	By MS/MS
LOC_Os02g44810.1	LOC_Os02g44810.1	5	5	5	>LOC_Os02g44810.1 protein|tRNA pseudouridine synthase family protein, putative, expressed	1	5	5	5	3	2	0	1	1	1	2	1	1	3	2	0	1	1	1	2	1	1	3	2	0	1	1	1	2	1	1	9	9	9	63.773	581	581	2.62		5	8	0	5.3055	By MS/MS
LOC_Os02g44870.1	LOC_Os02g44870.1	5	5	5	>LOC_Os02g44870.1 protein|dehydrin, putative, expressed	1	5	5	5	2	2	1	3	2	3	2	3	3	2	2	1	3	2	3	2	3	3	2	2	1	3	2	3	2	3	3	33.4	33.4	33.4	30.922	290	290	2.19	5	15	11	0	12.385	By MS/MS
LOC_Os02g44980.1	LOC_Os02g44980.1	1	1	1	>LOC_Os02g44980.1 protein|transmembrane amino acid transporter protein, putative, expressed	1	1	1	1	1	1	1	1	1	0	0	0	0	1	1	1	1	1	0	0	0	0	1	1	1	1	1	0	0	0	0	4.3	4.3	4.3	44.847	422	422	3			5	0.008491	2.2284	By MS/MS
LOC_Os02g45070.2;LOC_Os02g45070.1;LOC_Os04g47870.2;LOC_Os04g47870.1;LOC_Os02g58490.1;LOC_Os06g51310.2;LOC_Os06g51310.1;LOC_Os03g47820.1	LOC_Os02g45070.2;LOC_Os02g45070.1	19;19;9;9;4;4;4;1	19;19;9;9;4;4;4;1	17;17;7;7;3;3;3;1	>LOC_Os02g45070.2 protein|PINHEAD, putative, expressed;>LOC_Os02g45070.1 protein|PINHEAD, putative, expressed	8	19	19	17	13	12	15	10	11	13	11	10	12	13	12	15	10	11	13	11	10	12	11	10	13	10	10	11	10	9	11	26.5	26.5	23.7	118.64	1066	1066;1082;1101;1118;1011;1038;1038;1058	2.1	37	60	52	0	90.369	By MS/MS
LOC_Os02g45460.1;LOC_Os01g66810.1;LOC_Os05g50240.1	LOC_Os02g45460.1	6;1;1	6;1;1	6;1;1	>LOC_Os02g45460.1 protein|expressed protein	3	6	6	6	6	6	6	6	5	6	6	6	6	6	6	6	6	5	6	6	6	6	6	6	6	6	5	6	6	6	6	34	34	34	27.177	256	256;149;162	1.67	51	42	15	0	22.792	By MS/MS
LOC_Os02g45480.3;LOC_Os02g45480.2;LOC_Os02g45480.1	LOC_Os02g45480.3;LOC_Os02g45480.2;LOC_Os02g45480.1	1;1;1	1;1;1	1;1;1	>LOC_Os02g45480.3 protein|nucleic acid binding protein, putative, expressed;>LOC_Os02g45480.2 protein|nucleic acid binding protein, putative, expressed;>LOC_Os02g45480.1 protein|nucleic acid binding protein, putative, expressed	3	1	1	1	0	0	1	1	1	1	1	0	1	0	0	1	1	1	1	1	0	1	0	0	1	1	1	1	1	0	1	4.8	4.8	4.8	29.236	273	273;341;435	1	6			0.0095854	2.1168	By matching
LOC_Os02g45540.1	LOC_Os02g45540.1	5	4	4	>LOC_Os02g45540.1 protein|synthase, putative, expressed	1	5	4	4	3	3	4	3	3	3	1	4	3	2	2	3	2	2	2	0	3	2	2	2	3	2	2	2	0	3	2	21.9	18.3	18.3	34.559	311	311	2.17	7	1	10	0	8.9882	By matching
LOC_Os02g45650.1	LOC_Os02g45650.1	2	2	2	>LOC_Os02g45650.1 protein|peptidase, putative, expressed	1	2	2	2	2	2	1	1	1	1	1	1	2	2	2	1	1	1	1	1	1	2	2	2	1	1	1	1	1	1	2	4.7	4.7	4.7	48.437	425	425	2.7		6	14	0.0010582	3.241	By MS/MS
LOC_Os02g45660.1	LOC_Os02g45660.1	4	4	4	>LOC_Os02g45660.1 protein|2-C-methyl-D-erythritol 2,4-cyclodiphosphate synthase, chloroplast precursor, putative, expressed	1	4	4	4	4	3	3	3	1	3	2	4	4	4	3	3	3	1	3	2	4	4	4	3	3	3	1	3	2	4	4	25.1	25.1	25.1	29.278	275	275	2.53	4	9	23	0	15.747	By MS/MS
LOC_Os02g45690.1	LOC_Os02g45690.1	1	1	1	>LOC_Os02g45690.1 protein|uncharacterized mscS family protein, putative, expressed	1	1	1	1	1	0	1	0	1	0	0	1	0	1	0	1	0	1	0	0	1	0	1	0	1	0	1	0	0	1	0	2.5	2.5	2.5	56.127	510	510	3			4	0.0007966	3.2999	By MS/MS
LOC_Os02g46130.1;LOC_Os02g04700.1;LOC_Os02g04700.2	LOC_Os02g46130.1	26;4;3	26;4;3	26;4;3	>LOC_Os02g46130.1 protein|tRNA synthetases class II domain containing protein, expressed	3	26	26	26	17	19	16	20	17	17	14	15	15	17	19	16	20	17	17	14	15	15	17	19	16	20	17	17	14	15	15	53	53	53	60.862	549	549;508;353	2.04	83	77	92	0	110.92	By MS/MS
LOC_Os02g46150.1	LOC_Os02g46150.1	9	9	9	>LOC_Os02g46150.1 protein|GAMM1 protein-like, putative, expressed	1	9	9	9	6	8	7	6	8	8	1	4	7	6	8	7	6	8	8	1	4	7	6	8	7	6	8	8	1	4	7	33.5	33.5	33.5	42.583	379	379	2.22	17	23	33	0	49.156	By MS/MS
LOC_Os02g46260.1;LOC_Os02g46260.2;LOC_Os02g46260.4;LOC_Os02g46260.3;LOC_Os02g46260.6;LOC_Os02g46260.5	LOC_Os02g46260.1;LOC_Os02g46260.2;LOC_Os02g46260.4;LOC_Os02g46260.3;LOC_Os02g46260.6;LOC_Os02g46260.5	13;12;11;11;8;8	13;12;11;11;8;8	13;12;11;11;8;8	>LOC_Os02g46260.1 protein|OsSCP9 - Putative Serine Carboxypeptidase homologue, expressed;>LOC_Os02g46260.2 protein|OsSCP9 - Putative Serine Carboxypeptidase homologue, expressed;>LOC_Os02g46260.4 protein|OsSCP9 - Putative Serine Carboxypeptidase homologue,	6	13	13	13	11	11	13	8	11	9	12	11	11	11	11	13	8	11	9	12	11	11	11	11	13	8	11	9	12	11	11	41.9	41.9	41.9	53.613	480	480;448;402;402;366;384	2.07	56	58	68	0	95.949	By MS/MS
LOC_Os02g46510.1	LOC_Os02g46510.1	2	2	2	>LOC_Os02g46510.1 protein|adaptor complexes medium subunit family domain containing protein, expressed	1	2	2	2	2	2	2	1	2	2	1	2	2	2	2	2	1	2	2	1	2	2	2	2	2	1	2	2	1	2	2	4.8	4.8	4.8	49.27	438	438	2.47		10	9	0	4.7965	By matching
LOC_Os02g46520.1	LOC_Os02g46520.1	17	17	17	>LOC_Os02g46520.1 protein|hydrolase, putative, expressed	1	17	17	17	13	12	14	10	10	11	14	11	11	13	12	14	10	10	11	14	11	11	13	12	14	10	10	11	14	11	11	44.9	44.9	44.9	48.677	443	443	2.14	37	109	66	0	173.37	By MS/MS
LOC_Os02g46962.3;LOC_Os02g46962.2;LOC_Os02g46962.1;LOC_Os10g42724.1	LOC_Os02g46962.3;LOC_Os02g46962.2;LOC_Os02g46962.1;LOC_Os10g42724.1	5;5;5;3	5;5;5;3	5;5;5;3	>LOC_Os02g46962.3 protein|VHS and GAT domain containing protein, expressed;>LOC_Os02g46962.2 protein|VHS and GAT domain containing protein, expressed;>LOC_Os02g46962.1 protein|VHS and GAT domain containing protein, expressed;>LOC_Os10g42724.1 protein|VHS a	4	5	5	5	1	2	3	1	4	3	3	4	3	1	2	3	1	4	3	3	4	3	1	2	3	1	4	3	3	4	3	20.9	20.9	20.9	43.606	392	392;392;392;387	2.07	9	8	11	0	18.06	By MS/MS
LOC_Os02g46990.1	LOC_Os02g46990.1	6	6	4	>LOC_Os02g46990.1 protein|AAA-type ATPase family protein, putative, expressed	1	6	6	4	6	4	5	4	3	3	1	4	5	6	4	5	4	3	3	1	4	5	4	3	4	4	2	2	0	2	4	10.2	10.2	6.9	71.267	640	640	2.17	12	6	18	0	13.396	By MS/MS
LOC_Os02g47020.1;LOC_Os04g50880.1	LOC_Os02g47020.1	30;5	30;5	30;5	>LOC_Os02g47020.1 protein|phosphoribulokinase/Uridine kinase family protein, expressed	2	30	30	30	27	27	28	27	27	26	28	27	26	27	27	28	27	27	26	28	27	26	27	27	28	27	27	26	28	27	26	76.7	76.7	76.7	44.864	403	403;402	2.08	289	388	378	0	323.31	By MS/MS
LOC_Os04g50990.1;LOC_Os02g47140.2;LOC_Os02g47140.1	LOC_Os04g50990.1;LOC_Os02g47140.2;LOC_Os02g47140.1	6;6;6	6;6;6	6;6;6	>LOC_Os04g50990.1 protein|L11 domain containing ribosomal protein, putative, expressed;>LOC_Os02g47140.2 protein|L11 domain containing ribosomal protein, putative, expressed;>LOC_Os02g47140.1 protein|L11 domain containing ribosomal protein, putative, expre	3	6	6	6	4	6	5	4	5	5	4	5	6	4	6	5	4	5	5	4	5	6	4	6	5	4	5	5	4	5	6	52.4	52.4	52.4	17.747	166	166;166;166	1.92	37	45	28	0	51.206	By MS/MS
LOC_Os02g47310.1	LOC_Os02g47310.1	8	8	8	>LOC_Os02g47310.1 protein|Cyclopropane-fatty-acyl-phospholipid synthase, putative, expressed	1	8	8	8	5	5	6	5	5	5	7	6	6	5	5	6	5	5	5	7	6	6	5	5	6	5	5	5	7	6	6	27.1	27.1	27.1	39.671	362	362	2.11	21	73	35	0	42.625	By MS/MS
LOC_Os02g47510.1	LOC_Os02g47510.1	8	8	8	>LOC_Os02g47510.1 protein|9-cis-epoxycarotenoid dioxygenase 1, chloroplast precursor, putative, expressed	1	8	8	8	2	2	3	5	6	6	5	4	5	2	2	3	5	6	6	5	4	5	2	2	3	5	6	6	5	4	5	18.2	18.2	18.2	68.619	638	638	2.51	5	12	28	0	88.619	By matching
LOC_Os02g47590.1	LOC_Os02g47590.1	19	19	19	>LOC_Os02g47590.1 protein|ornithine carbamoyltransferase, putative, expressed	1	19	19	19	17	16	17	14	16	14	15	15	17	17	16	17	14	16	14	15	15	17	17	16	17	14	16	14	15	15	17	64	64	64	39.668	367	367	2.25	98	169	221	0	269.21	By MS/MS
LOC_Os02g47600.2;LOC_Os02g47600.1;LOC_Os04g59040.3;LOC_Os10g26600.1;LOC_Os01g74350.1	LOC_Os02g47600.2;LOC_Os02g47600.1	17;17;3;2;2	17;17;3;2;2	13;13;0;0;0	>LOC_Os02g47600.2 protein|soluble inorganic pyrophosphatase, putative, expressed;>LOC_Os02g47600.1 protein|soluble inorganic pyrophosphatase, putative, expressed	5	17	17	13	15	12	14	12	15	15	13	16	15	15	12	14	12	15	15	13	16	15	11	9	11	9	11	12	11	12	12	93	93	68.7	24.16	214	214;214;181;204;217	2.16	58	88	97	0	153.97	By MS/MS
LOC_Os02g47620.3;LOC_Os02g47620.2;LOC_Os02g47620.1	LOC_Os02g47620.3;LOC_Os02g47620.2;LOC_Os02g47620.1	4;4;2	4;4;2	4;4;2	>LOC_Os02g47620.3 protein|hydrolase, alpha/beta fold family domain containing protein, expressed;>LOC_Os02g47620.2 protein|hydrolase, alpha/beta fold family domain containing protein, expressed;>LOC_Os02g47620.1 protein|hydrolase, alpha/beta fold family do	3	4	4	4	3	3	4	2	3	3	2	4	2	3	3	4	2	3	3	2	4	2	3	3	4	2	3	3	2	4	2	24.6	24.6	24.6	41.655	378	378;410;427	2.06	7	16	9	0	148.93	By MS/MS
LOC_Os02g47650.1	LOC_Os02g47650.1	3	3	3	>LOC_Os02g47650.1 protein|universal stress protein domain containing protein, putative, expressed	1	3	3	3	2	0	1	2	2	0	2	0	1	2	0	1	2	2	0	2	0	1	2	0	1	2	2	0	2	0	1	21.8	21.8	21.8	19.002	170	170	2.4	3		7	0	5.9864	By matching
LOC_Os02g47760.1	LOC_Os02g47760.1	4	2	2	>LOC_Os02g47760.1 protein|AAA-type ATPase family protein, putative, expressed	1	4	2	2	3	3	3	1	2	3	3	4	2	1	2	2	1	1	2	2	2	1	1	2	2	1	1	2	2	2	1	9.1	6.7	6.7	59.106	519	519	2.56		7	9	0	7.4324	By MS/MS
LOC_Os02g47800.1	LOC_Os02g47800.1	25	25	25	>LOC_Os02g47800.1 protein|monodehydroascorbate reductase, putative, expressed	1	25	25	25	19	24	22	23	22	20	19	22	22	19	24	22	23	22	20	19	22	22	19	24	22	23	22	20	19	22	22	47.9	47.9	47.9	51.863	476	476	2.21	72	177	158	0	172.53	By MS/MS
LOC_Os02g47840.1	LOC_Os02g47840.1	6	6	6	>LOC_Os02g47840.1 protein|universal stress protein domain containing protein, putative, expressed	1	6	6	6	4	5	4	2	3	1	3	3	3	4	5	4	2	3	1	3	3	3	4	5	4	2	3	1	3	3	3	39	39	39	19.875	177	177	2.03	10	11	11	0	14.51	By MS/MS
LOC_Os02g47850.2;LOC_Os02g47850.1;LOC_Os02g47850.3	LOC_Os02g47850.2;LOC_Os02g47850.1;LOC_Os02g47850.3	9;7;5	9;7;5	9;7;5	>LOC_Os02g47850.2 protein|class I glutamine amidotransferase, putative, expressed;>LOC_Os02g47850.1 protein|class I glutamine amidotransferase, putative, expressed;>LOC_Os02g47850.3 protein|class I glutamine amidotransferase, putative, expressed	3	9	9	9	3	4	6	4	8	7	2	9	6	3	4	6	4	8	7	2	9	6	3	4	6	4	8	7	2	9	6	29.8	29.8	29.8	48.435	446	446;473;410	2.03	17	34	19	0	22.275	By MS/MS
LOC_Os02g47940.1	LOC_Os02g47940.1	9	9	9	>LOC_Os02g47940.1 protein|aminotransferase, classes I and II, domain containing protein, expressed	1	9	9	9	7	6	5	4	3	5	5	5	6	7	6	5	4	3	5	5	5	6	7	6	5	4	3	5	5	5	6	32	32	32	47.058	425	425	1.87	26	42	15	0	51.512	By MS/MS
LOC_Os02g48010.1	LOC_Os02g48010.1	5	5	5	>LOC_Os02g48010.1 protein|nuclear matrix constituent protein 1-like, putative, expressed	1	5	5	5	1	1	1	0	2	1	1	2	4	1	1	1	0	2	1	1	2	4	1	1	1	0	2	1	1	2	4	4.2	4.2	4.2	132.33	1155	1155	2.43	4		10	0	8.3673	By MS/MS
LOC_Os02g48110.1	LOC_Os02g48110.1	36	36	36	>LOC_Os02g48110.1 protein|DnaK family protein, putative, expressed	1	36	36	36	25	30	25	24	25	27	29	25	28	25	30	25	24	25	27	29	25	28	25	30	25	24	25	27	29	25	28	48.2	48.2	48.2	99.369	902	902	2.14	89	137	141	0	140.42	By MS/MS
LOC_Os02g48130.1	LOC_Os02g48130.1	4	4	4	>LOC_Os02g48130.1 protein|uncharacterized protein At1g26090, chloroplast precursor, putative, expressed	1	4	4	4	2	3	3	3	3	3	3	4	2	2	3	3	3	3	3	3	4	2	2	3	3	3	3	3	3	4	2	17.1	17.1	17.1	22.378	211	211	2	6	14	6	0	30.404	By MS/MS
LOC_Os02g48290.1	LOC_Os02g48290.1	16	16	13	>LOC_Os02g48290.1 protein|thioredoxin reductase 2, putative, expressed	1	16	16	13	14	13	13	12	13	11	14	12	11	14	13	13	12	13	11	14	12	11	11	11	11	10	11	9	12	9	9	74.9	74.9	66.5	34.676	331	331	2.12	87	111	127	0	253.47	By MS/MS
LOC_Os02g48360.1;LOC_Os02g48360.2	LOC_Os02g48360.1;LOC_Os02g48360.2	20;19	20;19	12;11	>LOC_Os02g48360.1 protein|pyrophosphate--fructose 6-phosphate 1-phosphotransferase subunit alpha, putative, expressed;>LOC_Os02g48360.2 protein|pyrophosphate--fructose 6-phosphate 1-phosphotransferase subunit alpha, putative, expressed	2	20	20	12	14	15	17	14	13	12	15	13	14	14	15	17	14	13	12	15	13	14	9	9	10	9	7	7	9	7	8	36.6	36.6	25.1	67.098	617	617;520	2.21	53	73	101	0	153.81	By MS/MS
LOC_Os02g48390.1;LOC_Os12g24530.1	LOC_Os02g48390.1	11;1	11;1	11;1	>LOC_Os02g48390.1 protein|phosphoribosyl transferase, putative, expressed	2	11	11	11	11	11	10	11	11	10	8	9	10	11	11	10	11	11	10	8	9	10	11	11	10	11	11	10	8	9	10	58.2	58.2	58.2	36.148	325	325;212	2.38	22	64	88	0	105.51	By MS/MS
LOC_Os02g48480.1	LOC_Os02g48480.1	2	2	2	>LOC_Os02g48480.1 protein|expressed protein	1	2	2	2	0	1	1	1	0	2	0	0	2	0	1	1	1	0	2	0	0	2	0	1	1	1	0	2	0	0	2	51.5	51.5	51.5	10.426	101	101	1	8			0	11.181	By matching
LOC_Os02g48610.2;LOC_Os02g48610.1	LOC_Os02g48610.2;LOC_Os02g48610.1	4;4	4;4	4;4	>LOC_Os02g48610.2 protein|mitochondrial import inner membrane translocase subunit Tim17, putative, expressed;>LOC_Os02g48610.1 protein|mitochondrial import inner membrane translocase subunit Tim17, putative, expressed	2	4	4	4	1	3	4	4	3	3	2	2	4	1	3	4	4	3	3	2	2	4	1	3	4	4	3	3	2	2	4	40.7	40.7	40.7	15.677	150	150;150	2.4	6	15	24	0	14.235	By MS/MS
LOC_Os02g48620.2;LOC_Os02g48620.1	LOC_Os02g48620.2;LOC_Os02g48620.1	20;20	20;20	20;20	>LOC_Os02g48620.2 protein|tetratricopeptide repeat, putative, expressed;>LOC_Os02g48620.1 protein|tetratricopeptide repeat, putative, expressed	2	20	20	20	7	5	11	10	7	11	11	7	9	7	5	11	10	7	11	11	7	9	7	5	11	10	7	11	11	7	9	20.3	20.3	20.3	153.63	1426	1426;1426	1.95	33	40	28	0	73.195	By MS/MS
LOC_Os02g48630.1	LOC_Os02g48630.1	5	5	5	>LOC_Os02g48630.1 protein|expressed protein	1	5	5	5	5	3	5	2	4	4	3	5	5	5	3	5	2	4	4	3	5	5	5	3	5	2	4	4	3	5	5	19.3	19.3	19.3	39.303	358	358	2.16	14	24	24	0	16.15	By MS/MS
LOC_Os02g48680.1	LOC_Os02g48680.1	1	1	1	>LOC_Os02g48680.1 protein|expressed protein	1	1	1	1	1	1	0	1	1	1	0	1	1	1	1	0	1	1	1	0	1	1	1	1	0	1	1	1	0	1	1	5	5	5	21.066	201	201	3			7	0.0073386	2.2959	By MS/MS
LOC_Os02g48720.2;LOC_Os02g48720.1	LOC_Os02g48720.2;LOC_Os02g48720.1	27;27	27;27	19;19	>LOC_Os02g48720.2 protein|mitochondrial carrier protein, putative, expressed;>LOC_Os02g48720.1 protein|mitochondrial carrier protein, putative, expressed	2	27	27	19	26	27	26	24	25	25	24	24	26	26	27	26	24	25	25	24	24	26	18	19	19	17	19	18	16	18	19	43.2	43.2	36.9	41.51	382	382;382	2.14	231	393	371	0	323.31	By MS/MS
LOC_Os02g48790.4;LOC_Os02g48790.3;LOC_Os02g48790.5;LOC_Os02g48790.2;LOC_Os02g48790.1	LOC_Os02g48790.4;LOC_Os02g48790.3;LOC_Os02g48790.5;LOC_Os02g48790.2;LOC_Os02g48790.1	1;1;1;1;1	1;1;1;1;1	1;1;1;1;1	>LOC_Os02g48790.4 protein|AML1, putative, expressed;>LOC_Os02g48790.3 protein|AML1, putative, expressed;>LOC_Os02g48790.5 protein|AML1, putative, expressed;>LOC_Os02g48790.2 protein|AML1, putative, expressed;>LOC_Os02g48790.1 protein|AML1, putative, expres	5	1	1	1	1	0	0	0	1	1	0	1	1	1	0	0	0	1	1	0	1	1	1	0	0	0	1	1	0	1	1	1.2	1.2	1.2	91.434	828	828;828;842;848;848	3			5	0.0037641	2.5502	By matching
LOC_Os02g48900.2;LOC_Os02g48900.1	LOC_Os02g48900.2;LOC_Os02g48900.1	11;11	11;11	10;10	>LOC_Os02g48900.2 protein|aspartic proteinase nepenthesin-1 precursor, putative, expressed;>LOC_Os02g48900.1 protein|aspartic proteinase nepenthesin-1 precursor, putative, expressed	2	11	11	10	11	6	10	7	10	9	10	7	7	11	6	10	7	10	9	10	7	7	10	5	9	7	9	8	9	6	6	52.6	52.6	49.8	34.409	333	333;458	1.67	63	58	17	0	81.558	By MS/MS
LOC_Os02g49070.1	LOC_Os02g49070.1	1	1	1	>LOC_Os02g49070.1 protein|ZAC, putative, expressed	1	1	1	1	1	0	1	0	1	0	1	0	1	1	0	1	0	1	0	1	0	1	1	0	1	0	1	0	1	0	1	3.6	3.6	3.6	36.843	332	332	1	5			0.0049776	2.4642	By matching
LOC_Os02g49090.1;LOC_Os02g49090.2	LOC_Os02g49090.1;LOC_Os02g49090.2	26;19	19;13	19;13	>LOC_Os02g49090.1 protein|WD domain, G-beta repeat domain containing protein, expressed;>LOC_Os02g49090.2 protein|WD domain, G-beta repeat domain containing protein, expressed	2	26	19	19	13	19	18	22	17	19	15	15	19	7	13	12	15	10	12	8	9	13	7	13	12	15	10	12	8	9	13	29.7	23.9	23.9	144.62	1339	1339;1117	1.82	58	65	31	0	79.087	By MS/MS
LOC_Os02g49320.1	LOC_Os02g49320.1	13	13	13	>LOC_Os02g49320.1 protein|sucrase-related, putative, expressed	1	13	13	13	8	11	11	12	10	12	8	8	12	8	11	11	12	10	12	8	8	12	8	11	11	12	10	12	8	8	12	35.9	35.9	35.9	46.645	432	432	2.58	22	27	119	0	79.199	By MS/MS
LOC_Os02g49326.1	LOC_Os02g49326.1	16	16	16	>LOC_Os02g49326.1 protein|SET domain-containing protein, putative, expressed	1	16	16	16	13	14	14	9	11	12	8	15	13	13	14	14	9	11	12	8	15	13	13	14	14	9	11	12	8	15	13	37.8	37.8	37.8	56.348	502	502	1.96	61	66	54	0	54.863	By MS/MS
LOC_Os02g49570.1	LOC_Os02g49570.1	15	15	15	>LOC_Os02g49570.1 protein|OsProtIV1 - Putative Protease IV homologue; Domain 2 is a SPH, expressed	1	15	15	15	13	13	12	11	11	13	12	14	14	13	13	12	11	11	13	12	14	14	13	13	12	11	11	13	12	14	14	28.9	28.9	28.9	74.203	674	674	2.04	58	96	67	0	71.982	By MS/MS
LOC_Os02g49680.1	LOC_Os02g49680.1	23	23	23	>LOC_Os02g49680.1 protein|arsenate reductase, putative, expressed	1	23	23	23	20	17	20	16	17	19	19	17	19	20	17	20	16	17	19	19	17	19	20	17	20	16	17	19	19	17	19	52.5	52.5	52.5	39.308	387	387	1.87	149	170	94	0	323.31	By MS/MS
LOC_Os02g49980.2;LOC_Os02g49980.1	LOC_Os02g49980.2;LOC_Os02g49980.1	2;2	2;2	2;2	>LOC_Os02g49980.2 protein|ADP-ribosylation factor, putative, expressed;>LOC_Os02g49980.1 protein|ADP-ribosylation factor, putative, expressed	2	2	2	2	2	2	2	1	2	1	0	2	1	2	2	2	1	2	1	0	2	1	2	2	2	1	2	1	0	2	1	12.8	12.8	12.8	19.961	180	180;184	2.3		16	7	0.0002767	3.8542	By MS/MS
LOC_Os02g50010.1	LOC_Os02g50010.1	3	3	3	>LOC_Os02g50010.1 protein|APO, putative, expressed	1	3	3	3	1	1	2	2	1	0	1	2	2	1	1	2	2	1	0	1	2	2	1	1	2	2	1	0	1	2	2	11.6	11.6	11.6	50.029	449	449	2.38		8	5	0	4.7832	By matching
LOC_Os02g50100.1	LOC_Os02g50100.1	10	10	10	>LOC_Os02g50100.1 protein|SET domain-containing protein, putative, expressed	1	10	10	10	7	8	7	8	7	6	4	8	9	7	8	7	8	7	6	4	8	9	7	8	7	8	7	6	4	8	9	25.1	25.1	25.1	52.637	486	486	1.96	32	14	29	0	27.559	By MS/MS
LOC_Os02g50230.1	LOC_Os02g50230.1	6	6	6	>LOC_Os02g50230.1 protein|peptidase, putative, expressed	1	6	6	6	5	4	4	5	4	4	5	4	4	5	4	4	5	4	4	5	4	4	5	4	4	5	4	4	5	4	4	16.3	16.3	16.3	49.858	448	448	2.66		21	41	0	17.822	By MS/MS
LOC_Os02g50240.1;LOC_Os02g50240.2	LOC_Os02g50240.1;LOC_Os02g50240.2	26;14	24;14	23;13	>LOC_Os02g50240.1 protein|glutamine synthetase, catalytic domain containing protein, expressed;>LOC_Os02g50240.2 protein|glutamine synthetase, catalytic domain containing protein, expressed	2	26	24	23	22	18	20	18	18	18	24	16	18	20	16	18	16	16	16	22	14	16	19	15	17	15	15	15	21	13	15	71.1	71.1	62.1	39.201	356	356;266	2.07	118	194	149	0	323.31	By MS/MS
LOC_Os02g50350.2;LOC_Os02g50350.1	LOC_Os02g50350.2;LOC_Os02g50350.1	19;19	19;19	19;19	>LOC_Os02g50350.2 protein|dihydroorotate dihydrogenase protein, putative, expressed;>LOC_Os02g50350.1 protein|dihydroorotate dihydrogenase protein, putative, expressed	2	19	19	19	19	17	18	17	18	17	17	18	19	19	17	18	17	18	17	17	18	19	19	17	18	17	18	17	17	18	19	55.4	55.4	55.4	44.787	408	408;414	2.24	63	210	168	0	193.1	By MS/MS
LOC_Os02g50360.1	LOC_Os02g50360.1	2	2	2	>LOC_Os02g50360.1 protein|nicalin, putative, expressed	1	2	2	2	1	1	1	1	1	1	2	1	1	1	1	1	1	1	1	2	1	1	1	1	1	1	1	1	2	1	1	4	4	4	72.106	671	671	1.2	9		1	0	10.86	By MS/MS
LOC_Os02g50550.1	LOC_Os02g50550.1	12	1	1	>LOC_Os02g50550.1 protein|dynamin, putative, expressed	1	12	1	1	7	8	7	8	7	6	7	8	9	1	1	1	0	0	0	1	0	0	1	1	1	0	0	0	1	0	0	14.4	2.1	2.1	100.39	923	923	2		4		0	13.599	By MS/MS
LOC_Os02g50620.1;LOC_Os06g13720.1	LOC_Os02g50620.1	26;5	26;5	26;5	>LOC_Os02g50620.1 protein|dehydrogenase E1 component domain containing protein, expressed	2	26	26	26	22	21	21	23	21	24	20	22	21	22	21	21	23	21	24	20	22	21	22	21	21	23	21	24	20	22	21	66.4	66.4	66.4	42.701	390	390;398	2.19	115	191	211	0	311.8	By MS/MS
LOC_Os02g50780.1	LOC_Os02g50780.1	2	2	2	>LOC_Os02g50780.1 protein|glycosyl hydrolase family 47 domain contain protein, expressed	1	2	2	2	2	1	0	1	0	0	0	0	1	2	1	0	1	0	0	0	0	1	2	1	0	1	0	0	0	0	1	5	5	5	66.138	585	585	3			5	0	6.2222	By matching
LOC_Os02g50840.2;LOC_Os02g50840.1	LOC_Os02g50840.2;LOC_Os02g50840.1	2;2	2;2	2;2	>LOC_Os02g50840.2 protein|BAH domain containing protein, putative, expressed;>LOC_Os02g50840.1 protein|BAH domain containing protein, putative, expressed	2	2	2	2	1	1	1	1	2	2	0	2	1	1	1	1	1	2	2	0	2	1	1	1	1	1	2	2	0	2	1	1.4	1.4	1.4	178.32	1671	1671;1671	3			11	0.00027701	3.8728	By matching
LOC_Os02g50970.1	LOC_Os02g50970.1	2	2	2	>LOC_Os02g50970.1 protein|protein kinase domain containing protein, expressed	1	2	2	2	1	0	2	0	0	2	2	2	1	1	0	2	0	0	2	2	2	1	1	0	2	0	0	2	2	2	1	5	5	5	122.98	1111	1111	1	10			0.0002745	3.7257	By matching
LOC_Os02g51020.1	LOC_Os02g51020.1	2	2	2	>LOC_Os02g51020.1 protein|expressed protein	1	2	2	2	0	0	0	2	1	1	1	1	1	0	0	0	2	1	1	1	1	1	0	0	0	2	1	1	1	1	1	13.3	13.3	13.3	20.484	181	181	2.78	1		8	0	5.8272	By matching
LOC_Os02g51030.1	LOC_Os02g51030.1	6	6	6	>LOC_Os02g51030.1 protein|methyltransferase domain containing protein, putative, expressed	1	6	6	6	4	3	3	4	4	4	4	3	4	4	3	3	4	4	4	4	3	4	4	3	3	4	4	4	4	3	4	37.5	37.5	37.5	31.485	293	293	2.56		16	20	0	30.772	By MS/MS
LOC_Os02g51070.1;LOC_Os10g30156.1;LOC_Os06g12450.1	LOC_Os02g51070.1	18;1;1	18;1;1	18;1;1	>LOC_Os02g51070.1 protein|starch synthase, putative, expressed	3	18	18	18	13	15	16	14	10	12	13	13	14	13	15	16	14	10	12	13	13	14	13	15	16	14	10	12	13	13	14	38.8	38.8	38.8	75.622	694	694;749;810	2.47	30	78	151	0	109.51	By MS/MS
LOC_Os02g51080.1	LOC_Os02g51080.1	32	32	32	>LOC_Os02g51080.1 protein|FAD binding domain containing protein, expressed	1	32	32	32	29	27	26	22	22	24	27	22	25	29	27	26	22	22	24	27	22	25	29	27	26	22	22	24	27	22	25	68.7	68.7	68.7	50.586	463	463	2.01	197	193	204	0	171.22	By MS/MS
LOC_Os02g51100.1	LOC_Os02g51100.1	12	12	12	>LOC_Os02g51100.1 protein|arsenical pump-driving ATPase, putative, expressed	1	12	12	12	9	7	6	8	5	8	10	6	8	9	7	6	8	5	8	10	6	8	9	7	6	8	5	8	10	6	8	34.1	34.1	34.1	42.498	393	393	2.02	39	44	42	0	50.673	By MS/MS
LOC_Os02g51450.2;LOC_Os02g51450.1	LOC_Os02g51450.2;LOC_Os02g51450.1	1;1	1;1	1;1	>LOC_Os02g51450.2 protein|mTERF family protein, expressed;>LOC_Os02g51450.1 protein|mTERF family protein, expressed	2	1	1	1	1	1	1	0	1	1	1	0	1	1	1	1	0	1	1	1	0	1	1	1	1	0	1	1	1	0	1	4.5	4.5	4.5	43.868	399	399;399	2		7		0	6.2194	By MS/MS
LOC_Os02g51470.3;LOC_Os02g51470.2;LOC_Os02g51470.1	LOC_Os02g51470.3;LOC_Os02g51470.2;LOC_Os02g51470.1	16;16;16	16;16;16	16;16;16	>LOC_Os02g51470.3 protein|ATP synthase F1, delta subunit family protein, putative, expressed;>LOC_Os02g51470.2 protein|ATP synthase F1, delta subunit family protein, putative, expressed;>LOC_Os02g51470.1 protein|ATP synthase F1, delta subunit family protei	3	16	16	16	13	12	10	12	11	12	12	14	16	13	12	10	12	11	12	12	14	16	13	12	10	12	11	12	12	14	16	75.7	75.7	75.7	26.217	243	243;243;243	1.89	105	107	73	0	323.31	By MS/MS
LOC_Os02g51570.1	LOC_Os02g51570.1	9	9	9	>LOC_Os02g51570.1 protein|peptidyl-prolyl cis-trans isomerase, FKBP-type, putative, expressed	1	9	9	9	7	6	8	7	8	8	9	8	7	7	6	8	7	8	8	9	8	7	7	6	8	7	8	8	9	8	7	52.6	52.6	52.6	23.446	230	230	1.87	71	69	46	0	86.322	By MS/MS
LOC_Os02g51620.1	LOC_Os02g51620.1	26	25	25	>LOC_Os02g51620.1 protein|glycosyl hydrolase family 3 protein, putative, expressed	1	26	25	25	22	22	22	16	17	19	18	16	18	21	21	21	16	17	18	17	15	17	21	21	21	16	17	18	17	15	17	49	47.8	47.8	84.306	780	780	2.14	74	90	113	0	261.47	By MS/MS
LOC_Os02g51700.1	LOC_Os02g51700.1	2	2	2	>LOC_Os02g51700.1 protein|expressed protein	1	2	2	2	0	0	0	1	1	0	0	2	1	0	0	0	1	1	0	0	2	1	0	0	0	1	1	0	0	2	1	10.1	10.1	10.1	26.74	257	257	1	5			0	6.8543	By matching
LOC_Os02g51710.1	LOC_Os02g51710.1	5	5	4	>LOC_Os02g51710.1 protein|wound/stress protein, putative, expressed	1	5	5	4	4	4	4	4	4	5	4	4	5	4	4	4	4	4	5	4	4	5	3	3	3	3	3	4	3	3	4	38.9	38.9	34.2	19.986	193	193	2.17	24	41	42	0	35.407	By MS/MS
LOC_Os02g51750.1;LOC_Os02g51750.2	LOC_Os02g51750.1;LOC_Os02g51750.2	5;3	5;3	5;3	>LOC_Os02g51750.1 protein|annexin, putative, expressed;>LOC_Os02g51750.2 protein|annexin, putative, expressed	2	5	5	5	5	4	3	3	4	3	4	3	3	5	4	3	3	4	3	4	3	3	5	4	3	3	4	3	4	3	3	19.7	19.7	19.7	35.554	314	314;220	1.64	15	19	2	0	13.595	By MS/MS
LOC_Os02g51830.1	LOC_Os02g51830.1	6	6	6	>LOC_Os02g51830.1 protein|tRNA synthetase class II core domain containing protein, expressed	1	6	6	6	4	5	5	4	5	4	1	3	4	4	5	5	4	5	4	1	3	4	4	5	5	4	5	4	1	3	4	13.6	13.6	13.6	55.008	487	487	2.33	6	16	20	0	7.8227	By MS/MS
LOC_Os02g51890.2;LOC_Os02g51890.1	LOC_Os02g51890.2;LOC_Os02g51890.1	4;4	2;2	2;2	>LOC_Os02g51890.2 protein|RNA recognition motif containing protein, putative, expressed;>LOC_Os02g51890.1 protein|RNA recognition motif containing protein, putative, expressed	2	4	2	2	2	2	3	1	2	2	1	3	2	0	0	1	0	0	0	0	1	0	0	0	1	0	0	0	0	1	0	33.5	27.8	27.8	18.512	176	176;319	1.5	1	1		0	4.8806	By matching
LOC_Os06g11620.1;LOC_Os02g52140.2;LOC_Os02g52140.1	LOC_Os06g11620.1;LOC_Os02g52140.2;LOC_Os02g52140.1	1;1;1	1;1;1	1;1;1	>LOC_Os06g11620.1 protein|RNA recognition motif containing protein, putative, expressed;>LOC_Os02g52140.2 protein|RNA recognition motif containing protein, putative, expressed;>LOC_Os02g52140.1 protein|RNA recognition motif containing protein, putative, ex	3	1	1	1	1	1	1	1	1	0	1	1	1	1	1	1	1	1	0	1	1	1	1	1	1	1	1	0	1	1	1	5.9	5.9	5.9	23.179	204	204;212;216	2.59		7	10	0.0015682	3.055	By MS/MS
LOC_Os02g52250.1;LOC_Os01g54360.1	LOC_Os02g52250.1	6;1	6;1	6;1	>LOC_Os02g52250.1 protein|SKIP/SNW domain containing protein, expressed	2	6	6	6	4	2	3	2	3	2	3	3	3	4	2	3	2	3	2	3	3	3	4	2	3	2	3	2	3	3	3	17.3	17.3	17.3	67.479	607	607;82	1.15	24	2	1	0	11.42	By MS/MS
LOC_Os02g52290.1	LOC_Os02g52290.1	7	7	7	>LOC_Os02g52290.1 protein|peptidyl-prolyl cis-trans isomerase, FKBP-type, putative, expressed	1	7	7	7	7	6	6	6	5	5	7	6	6	7	6	6	6	5	5	7	6	6	7	6	6	6	5	5	7	6	6	52.7	52.7	52.7	12.086	112	112	1.98	62	72	59	0	128.7	By MS/MS
LOC_Os02g52314.1	LOC_Os02g52314.1	1	1	1	>LOC_Os02g52314.1 protein|BTB1 - Bric-a-Brac,Tramtrack, Broad Complex BTB domain, expressed	1	1	1	1	1	1	0	0	1	1	0	1	1	1	1	0	0	1	1	0	1	1	1	1	0	0	1	1	0	1	1	6.8	6.8	6.8	17.221	162	162	2.86		1	6	0.0018267	3.0357	By MS/MS
LOC_Os02g52360.1	LOC_Os02g52360.1	4	4	3	>LOC_Os02g52360.1 protein|peptidyl-prolyl cis-trans isomerase CYP40, putative, expressed	1	4	4	3	3	3	2	2	2	3	2	1	0	3	3	2	2	2	3	2	1	0	2	2	1	1	1	2	1	0	0	12.9	12.9	10.2	43.952	403	403	1.86	7	10	4	0	8.7051	By MS/MS
LOC_Os02g52390.1	LOC_Os02g52390.1	58	58	58	>LOC_Os02g52390.1 protein|M16 domain containing zinc peptidase, putative, expressed	1	58	58	58	36	50	48	39	43	49	38	47	51	36	50	48	39	43	49	38	47	51	36	50	48	39	43	49	38	47	51	63.9	63.9	63.9	121.21	1078	1078	2.1	201	293	276	0	323.31	By MS/MS
LOC_Os02g52420.1;LOC_Os02g52420.3;LOC_Os02g52420.2	LOC_Os02g52420.1;LOC_Os02g52420.3;LOC_Os02g52420.2	5;3;3	4;2;2	4;2;2	>LOC_Os02g52420.1 protein|peptidase, M24 family protein, putative, expressed;>LOC_Os02g52420.3 protein|peptidase, M24 family protein, putative, expressed;>LOC_Os02g52420.2 protein|peptidase, M24 family protein, putative, expressed	3	5	4	4	3	3	3	3	3	3	5	3	3	2	2	2	2	2	2	4	2	2	2	2	2	2	2	2	4	2	2	22.7	17.8	17.8	40.632	370	370;202;235	2.42	6	9	21	0	13.207	By MS/MS
LOC_Os02g52430.1;LOC_Os02g52430.2	LOC_Os02g52430.1;LOC_Os02g52430.2	9;8	9;8	4;3	>LOC_Os02g52430.1 protein|regulator of ribonuclease, putative, expressed;>LOC_Os02g52430.2 protein|regulator of ribonuclease, putative, expressed	2	9	9	4	7	8	9	7	7	9	6	8	9	7	8	9	7	7	9	6	8	9	3	3	4	4	3	4	2	3	4	69.6	69.6	32.1	18.05	168	168;298	1.82	54	65	27	0	32.06	By MS/MS
LOC_Os02g52450.3;LOC_Os02g52450.2;LOC_Os02g52450.1	LOC_Os02g52450.3;LOC_Os02g52450.2;LOC_Os02g52450.1	8;8;8	8;8;8	8;8;8	>LOC_Os02g52450.3 protein|regulator of ribonuclease, putative, expressed;>LOC_Os02g52450.2 protein|regulator of ribonuclease, putative, expressed;>LOC_Os02g52450.1 protein|regulator of ribonuclease, putative, expressed	3	8	8	8	8	7	8	8	8	8	6	8	7	8	7	8	8	8	8	6	8	7	8	7	8	8	8	8	6	8	7	50	50	50	17.786	168	168;168;168	2.01	45	56	46	0	88.673	By MS/MS
LOC_Os02g52650.1	LOC_Os02g52650.1	4	4	4	>LOC_Os02g52650.1 protein|chlorophyll A-B binding protein, putative, expressed	1	4	4	4	3	4	3	3	4	3	2	3	3	3	4	3	3	4	3	2	3	3	3	4	3	3	4	3	2	3	3	27.6	27.6	27.6	27.895	261	261	2.49	2	25	30	0	29.554	By MS/MS
LOC_Os02g52720.1	LOC_Os02g52720.1	1	1	1	>LOC_Os02g52720.1 protein|peroxisomal multifunctional enzyme type 2, putative, expressed	1	1	1	1	1	1	1	1	1	1	1	1	1	1	1	1	1	1	1	1	1	1	1	1	1	1	1	1	1	1	1	9.8	9.8	9.8	13.249	122	122	2.77		3	10	0.0027764	2.6315	By MS/MS
LOC_Os02g52860.1;LOC_Os04g37600.1	LOC_Os02g52860.1	19;8	19;8	6;1	>LOC_Os02g52860.1 protein|phosphate carrier protein, mitochondrial precursor, putative, expressed	2	19	19	6	16	18	17	17	17	16	15	15	16	16	18	17	17	17	16	15	15	16	6	6	6	6	6	6	6	5	6	56	56	16.6	38.959	368	368;360	2.06	99	104	117	0	96.352	By MS/MS
LOC_Os02g52880.2;LOC_Os02g52880.1	LOC_Os02g52880.2;LOC_Os02g52880.1	4;4	4;4	4;4	>LOC_Os02g52880.2 protein|ybaK/prolyl-tRNA synthetase family protein, putative, expressed;>LOC_Os02g52880.1 protein|ybaK/prolyl-tRNA synthetase family protein, putative, expressed	2	4	4	4	2	2	2	1	1	1	3	1	1	2	2	2	1	1	1	3	1	1	2	2	2	1	1	1	3	1	1	16.2	16.2	16.2	34.915	321	321;322	2.12	4	15	7	0	15.333	By MS/MS
LOC_Os02g52940.2;LOC_Os02g52940.3;LOC_Os02g52940.1	LOC_Os02g52940.2;LOC_Os02g52940.3;LOC_Os02g52940.1	32;25;24	32;25;24	32;25;24	>LOC_Os02g52940.2 protein|soluble inorganic pyrophosphatase, putative, expressed;>LOC_Os02g52940.3 protein|soluble inorganic pyrophosphatase, putative, expressed;>LOC_Os02g52940.1 protein|soluble inorganic pyrophosphatase, putative, expressed	3	32	32	32	27	28	27	23	25	24	28	27	26	27	28	27	23	25	24	28	27	26	27	28	27	23	25	24	28	27	26	68.2	68.2	68.2	31.781	286	286;243;291	2.13	170	281	265	0	280.21	By MS/MS
LOC_Os02g53060.1;LOC_Os02g53060.2	LOC_Os02g53060.1;LOC_Os02g53060.2	4;2	4;2	2;1	>LOC_Os02g53060.1 protein|peptidase, T1 family, putative, expressed;>LOC_Os02g53060.2 protein|peptidase, T1 family, putative, expressed	2	4	4	2	4	4	4	4	4	4	4	4	4	4	4	4	4	4	4	4	4	4	2	2	2	2	2	2	2	2	2	23.6	23.6	12.6	26.273	246	246;141	2.09	17	15	22	0	40.374	By MS/MS
LOC_Os02g53180.2;LOC_Os02g53180.3;LOC_Os02g53180.1	LOC_Os02g53180.2;LOC_Os02g53180.3;LOC_Os02g53180.1	3;2;2	3;2;2	3;2;2	>LOC_Os02g53180.2 protein|1-aminocyclopropane-1-carboxylate oxidase protein, putative, expressed;>LOC_Os02g53180.3 protein|1-aminocyclopropane-1-carboxylate oxidase protein, putative, expressed;>LOC_Os02g53180.1 protein|1-aminocyclopropane-1-carboxylate ox	3	3	3	3	3	2	2	1	1	2	2	3	2	3	2	2	1	1	2	2	3	2	3	2	2	1	1	2	2	3	2	13.7	13.7	13.7	35.779	321	321;283;344	1.22	14	4		0	7.6936	By MS/MS
LOC_Os02g53320.1	LOC_Os02g53320.1	1	1	1	>LOC_Os02g53320.1 protein|universal stress protein domain containing protein, putative, expressed	1	1	1	1	1	0	0	0	0	0	0	1	1	1	0	0	0	0	0	0	1	1	1	0	0	0	0	0	0	1	1	5.5	5.5	5.5	17.877	165	165	3			3	0.0093908	2.1528	By MS/MS
LOC_Os02g53330.2;LOC_Os02g53330.1;LOC_Os02g53330.4;LOC_Os02g53330.3	LOC_Os02g53330.2;LOC_Os02g53330.1;LOC_Os02g53330.4;LOC_Os02g53330.3	15;14;9;9	15;14;9;9	15;14;9;9	>LOC_Os02g53330.2 protein|1-aminocyclopropane-1-carboxylate deaminase, putative, expressed;>LOC_Os02g53330.1 protein|1-aminocyclopropane-1-carboxylate deaminase, putative, expressed;>LOC_Os02g53330.4 protein|1-aminocyclopropane-1-carboxylate deaminase, put	4	15	15	15	13	11	11	11	10	11	10	11	12	13	11	11	11	10	11	10	11	12	13	11	11	11	10	11	10	11	12	37.3	37.3	37.3	45.494	426	426;565;248;309	2.41	20	51	82	0	108.83	By MS/MS
LOC_Os02g53400.1	LOC_Os02g53400.1	3	3	3	>LOC_Os02g53400.1 protein|thioredoxin, putative, expressed	1	3	3	3	2	2	3	1	3	3	1	2	3	2	2	3	1	3	3	1	2	3	2	2	3	1	3	3	1	2	3	15.5	15.5	15.5	21.232	193	193	2.29	1	15	8	0	4.5329	By MS/MS
LOC_Os02g53420.1	LOC_Os02g53420.1	45	45	27	>LOC_Os02g53420.1 protein|DnaK family protein, putative, expressed	1	45	45	27	27	31	38	35	31	36	32	32	38	27	31	38	35	31	36	32	32	38	14	17	23	18	17	20	18	18	22	68	68	39.9	72.897	679	679	1.91	264	320	194	0	323.31	By MS/MS
LOC_Os02g53490.1	LOC_Os02g53490.1	2	2	2	>LOC_Os02g53490.1 protein|cation efflux family protein, putative, expressed	1	2	2	2	1	2	2	2	2	2	1	2	2	1	2	2	2	2	2	1	2	2	1	2	2	2	2	2	1	2	2	7.8	7.8	7.8	45.731	410	410	2.14	7	4	10	0	7.2339	By matching
LOC_Os02g53770.1	LOC_Os02g53770.1	36	36	36	>LOC_Os02g53770.1 protein|tRNA synthetase class I, putative, expressed	1	36	36	36	28	32	34	30	29	33	20	28	33	28	32	34	30	29	33	20	28	33	28	32	34	30	29	33	20	28	33	43	43	43	118.36	1058	1058	2.22	115	219	243	0	298.24	By MS/MS
LOC_Os02g53790.1;LOC_Os02g53790.2	LOC_Os02g53790.1;LOC_Os02g53790.2	9;8	9;8	6;5	>LOC_Os02g53790.1 protein|adenylate kinase, putative, expressed;>LOC_Os02g53790.2 protein|adenylate kinase, putative, expressed	2	9	9	6	8	6	7	5	7	3	5	2	6	8	6	7	5	7	3	5	2	6	6	4	4	2	5	1	3	1	3	49.1	49.1	35.6	24.384	222	222;214	1.7	23	23	7	0	22.869	By MS/MS
LOC_Os02g53860.1	LOC_Os02g53860.1	16	16	16	>LOC_Os02g53860.1 protein|OsSub22 - Putative Subtilisin homologue, expressed	1	16	16	16	13	12	12	12	12	12	15	12	13	13	12	12	12	12	12	15	12	13	13	12	12	12	12	12	15	12	13	35	35	35	80.839	782	782	2.01	116	162	121	0	219.68	By MS/MS
LOC_Os02g54060.1;LOC_Os02g54060.2	LOC_Os02g54060.1;LOC_Os02g54060.2	10;8	10;8	10;8	>LOC_Os02g54060.1 protein|chaperonin, putative, expressed;>LOC_Os02g54060.2 protein|chaperonin, putative, expressed	2	10	10	10	10	10	9	7	9	9	9	9	9	10	10	9	7	9	9	9	9	9	10	10	9	7	9	9	9	9	9	47.1	47.1	47.1	26.562	255	255;195	1.89	75	100	51	0	146.34	By MS/MS
LOC_Os03g52594.4;LOC_Os02g54120.4;LOC_Os02g54120.3;LOC_Os02g54120.2;LOC_Os02g54120.1;LOC_Os03g52594.5	LOC_Os03g52594.4;LOC_Os02g54120.4;LOC_Os02g54120.3;LOC_Os02g54120.2;LOC_Os02g54120.1	5;5;5;5;5;2	5;5;5;5;5;2	5;5;5;5;5;2	>LOC_Os03g52594.4 protein|CCR4-NOT transcription factor, putative, expressed;>LOC_Os02g54120.4 protein|CCR4-NOT transcription factor, putative, expressed;>LOC_Os02g54120.3 protein|CCR4-NOT transcription factor, putative, expressed;>LOC_Os02g54120.2 protein	6	5	5	5	4	1	3	1	0	2	2	1	1	4	1	3	1	0	2	2	1	1	4	1	3	1	0	2	2	1	1	11	11	11	65.063	609	609;622;622;622;622;365	1.8	3	12		0	14.593	By MS/MS
LOC_Os02g54190.1	LOC_Os02g54190.1	2	2	2	>LOC_Os02g54190.1 protein|pectinesterase, putative, expressed	1	2	2	2	1	2	0	0	1	1	0	1	1	1	2	0	0	1	1	0	1	1	1	2	0	0	1	1	0	1	1	5.2	5.2	5.2	59.714	581	581	2.86		1	6	0.0005372	3.4357	By matching
LOC_Os06g09290.1;LOC_Os02g54340.1;LOC_Os02g54340.2;LOC_Os06g09290.2	LOC_Os06g09290.1;LOC_Os02g54340.1;LOC_Os02g54340.2;LOC_Os06g09290.2	5;5;4;4	5;5;4;4	5;5;4;4	>LOC_Os06g09290.1 protein|26S protease regulatory subunit 7, putative, expressed;>LOC_Os02g54340.1 protein|26S protease regulatory subunit 7, putative, expressed;>LOC_Os02g54340.2 protein|26S protease regulatory subunit 7, putative, expressed;>LOC_Os06g092	4	5	5	5	0	2	0	2	3	1	0	3	4	0	2	0	2	3	1	0	3	4	0	2	0	2	3	1	0	3	4	16.2	16.2	16.2	47.682	426	426;426;401;447	1.85	7	9	4	0	7.3735	By matching
LOC_Os02g54470.2;LOC_Os02g54470.1	LOC_Os02g54470.2;LOC_Os02g54470.1	3;3	1;1	1;1	>LOC_Os02g54470.2 protein|60S ribosomal protein L35a-3, putative, expressed;>LOC_Os02g54470.1 protein|60S ribosomal protein L35a-3, putative, expressed	2	3	1	1	3	2	2	1	3	1	2	1	1	1	1	1	0	1	0	0	0	0	1	1	1	0	1	0	0	0	0	23.2	8.9	8.9	12.715	112	112;112	1	4			1	-2	By matching
LOC_Os02g54600.1	LOC_Os02g54600.1	3	1	1	>LOC_Os02g54600.1 protein|STE_MEK_ste7_MAP2K.5 - STE kinases include homologs to sterile 7, sterile 11 and sterile 20 from yeast, expressed	1	3	1	1	2	0	1	2	2	3	3	2	2	0	0	0	0	1	1	1	1	1	0	0	0	0	1	1	1	1	1	11.4	5.7	5.7	39.943	369	369	1	5			0.0052135	2.4391	By matching
LOC_Os02g54640.1	LOC_Os02g54640.1	1	1	1	>LOC_Os02g54640.1 protein|glutamate receptor, putative, expressed	1	1	1	1	1	1	1	1	0	1	1	1	1	1	1	1	1	0	1	1	1	1	1	1	1	1	0	1	1	1	1	1.1	1.1	1.1	107.25	988	988	1	8			0.0063757	2.328	By matching
LOC_Os02g54650.1	LOC_Os02g54650.1	6	6	6	>LOC_Os02g54650.1 protein|diacylglycerol kinase, putative, expressed	1	6	6	6	4	3	5	5	4	4	2	3	3	4	3	5	5	4	4	2	3	3	4	3	5	5	4	4	2	3	3	15.8	15.8	15.8	53.977	488	488	2.47	4	11	21	0	26.295	By MS/MS
LOC_Os02g54700.2	LOC_Os02g54700.2	13	13	13	>LOC_Os02g54700.2 protein|RNA recognition motif containing protein, putative, expressed	1	13	13	13	9	11	9	9	8	10	7	7	11	9	11	9	9	8	10	7	7	11	9	11	9	9	8	10	7	7	11	56.1	56.1	56.1	32.009	289	289	1.83	51	62	27	0	80.069	By MS/MS
LOC_Os02g54710.1	LOC_Os02g54710.1	4	4	4	>LOC_Os02g54710.1 protein|expressed protein	1	4	4	4	2	3	4	1	3	2	0	2	2	2	3	4	1	3	2	0	2	2	2	3	4	1	3	2	0	2	2	21.2	21.2	21.2	26.238	240	240	2.15	6	5	9	0	11.452	By MS/MS
LOC_Os02g54820.2;LOC_Os02g54820.1;LOC_Os02g54820.3;LOC_Os08g34580.2;LOC_Os08g34580.1;LOC_Os01g54560.3;LOC_Os01g54560.2;LOC_Os05g44100.1;LOC_Os01g54560.1	LOC_Os02g54820.2;LOC_Os02g54820.1;LOC_Os02g54820.3	11;11;9;1;1;1;1;1;1	11;11;9;1;1;1;1;1;1	11;11;9;1;1;1;1;1;1	>LOC_Os02g54820.2 protein|trehalose-6-phosphate synthase, putative, expressed;>LOC_Os02g54820.1 protein|trehalose-6-phosphate synthase, putative, expressed;>LOC_Os02g54820.3 protein|trehalose-6-phosphate synthase, putative, expressed	9	11	11	11	7	9	9	6	10	11	1	9	9	7	9	9	6	10	11	1	9	9	7	9	9	6	10	11	1	9	9	17.4	17.4	17.4	93.882	847	847;886;750;629;824;836;884;899;913	2.72	1	22	63	0	33.41	By MS/MS
LOC_Os02g54980.1	LOC_Os02g54980.1	24	24	24	>LOC_Os02g54980.1 protein|pheophorbide a oxygenase, chloroplast precursor, putative, expressed	1	24	24	24	19	21	23	22	21	24	18	19	22	19	21	23	22	21	24	18	19	22	19	21	23	22	21	24	18	19	22	53.4	53.4	53.4	60.011	539	539	2.15	105	146	170	0	246.66	By MS/MS
LOC_Os02g55030.1	LOC_Os02g55030.1	5	5	5	>LOC_Os02g55030.1 protein|hydrolase, NUDIX family, domain containing protein, expressed	1	5	5	5	2	4	4	3	3	4	2	4	3	2	4	4	3	3	4	2	4	3	2	4	4	3	3	4	2	4	3	12.4	12.4	12.4	87.442	776	776	2.74		8	23	0	19.007	By matching
LOC_Os02g55060.2;LOC_Os02g55060.1	LOC_Os02g55060.2;LOC_Os02g55060.1	5;5	5;5	5;5	>LOC_Os02g55060.2 protein|cytochrome b5-like Heme/Steroid binding domain containing protein, expressed;>LOC_Os02g55060.1 protein|cytochrome b5-like Heme/Steroid binding domain containing protein, expressed	2	5	5	5	1	3	3	4	3	3	1	3	3	1	3	3	4	3	3	1	3	3	1	3	3	4	3	3	1	3	3	76.5	76.5	76.5	10.826	102	102;102	1.81	13	25	5	0	28.795	By MS/MS
LOC_Os02g55120.1	LOC_Os02g55120.1	6	6	6	>LOC_Os02g55120.1 protein|translation initiation factor IF-3, putative, expressed	1	6	6	6	3	3	3	2	4	3	3	3	4	3	3	3	2	4	3	3	3	4	3	3	3	2	4	3	3	3	4	28.5	28.5	28.5	34.355	305	305	1.77	14	20	5	0	20.419	By MS/MS
LOC_Os02g55140.1	LOC_Os02g55140.1	48	48	47	>LOC_Os02g55140.1 protein|leucine aminopeptidase, chloroplast precursor, putative, expressed	1	48	48	47	43	44	41	41	42	38	42	41	42	43	44	41	41	42	38	42	41	42	42	43	41	41	41	37	42	40	41	74.2	74.2	73.1	61.818	598	598	2	382	485	385	0	323.31	By MS/MS
LOC_Os02g55420.1	LOC_Os02g55420.1	43	43	43	>LOC_Os02g55420.1 protein|aminotransferase, classes I and II, domain containing protein, expressed	1	43	43	43	41	39	41	37	37	35	41	34	39	41	39	41	37	37	35	41	34	39	41	39	41	37	37	35	41	34	39	71.8	71.8	71.8	50.35	458	458	2.05	315	514	381	0	323.31	By MS/MS
LOC_Os02g55440.2;LOC_Os02g55440.1	LOC_Os02g55440.2;LOC_Os02g55440.1	9;9	9;9	9;9	>LOC_Os02g55440.2 protein|transmembrane 9 superfamily member, putative, expressed;>LOC_Os02g55440.1 protein|transmembrane 9 superfamily member, putative, expressed	2	9	9	9	7	7	7	5	6	7	6	6	5	7	7	7	5	6	7	6	6	5	7	7	7	5	6	7	6	6	5	13.4	13.4	13.4	74.134	665	665;665	1.96	22	33	19	0	28.555	By MS/MS
LOC_Os02g55590.3;LOC_Os02g55590.2;LOC_Os02g55590.1	LOC_Os02g55590.3;LOC_Os02g55590.2;LOC_Os02g55590.1	4;4;4	4;4;4	4;4;4	>LOC_Os02g55590.3 protein|expressed protein;>LOC_Os02g55590.2 protein|expressed protein;>LOC_Os02g55590.1 protein|expressed protein	3	4	4	4	2	3	4	3	3	3	2	3	4	2	3	4	3	3	3	2	3	4	2	3	4	3	3	3	2	3	4	17.5	17.5	17.5	42.531	382	382;424;546	1.43	34	20	2	0	34.414	By MS/MS
LOC_Os02g55630.1	LOC_Os02g55630.1	8	8	8	>LOC_Os02g55630.1 protein|COBW domain containing protein, putative, expressed	1	8	8	8	3	4	6	4	6	7	3	7	8	3	4	6	4	6	7	3	7	8	3	4	6	4	6	7	3	7	8	23.5	23.5	23.5	49.166	447	447	2.45	9	19	39	0	31.604	By MS/MS
LOC_Os02g56000.2;LOC_Os06g07630.1;LOC_Os02g56000.1	LOC_Os02g56000.2;LOC_Os06g07630.1;LOC_Os02g56000.1	6;6;6	5;5;5	5;5;5	>LOC_Os02g56000.2 protein|26S protease regulatory subunit 6A, putative, expressed;>LOC_Os06g07630.1 protein|26S protease regulatory subunit 6A, putative, expressed;>LOC_Os02g56000.1 protein|26S protease regulatory subunit 6A, putative, expressed	3	6	5	5	1	1	2	2	2	3	1	4	6	0	0	1	1	1	2	0	3	5	0	0	1	1	1	2	0	3	5	19.8	16.9	16.9	45.481	409	409;429;429	1.64	6	7	1	0	8.5769	By matching
LOC_Os06g07580.2;LOC_Os06g07580.1;LOC_Os02g56014.1	LOC_Os06g07580.2;LOC_Os06g07580.1;LOC_Os02g56014.1	1;1;1	1;1;1	1;1;1	>LOC_Os06g07580.2 protein|expressed protein;>LOC_Os06g07580.1 protein|expressed protein;>LOC_Os02g56014.1 protein|40S ribosomal protein S30, putative, expressed	3	1	1	1	1	1	1	1	1	1	1	1	1	1	1	1	1	1	1	1	1	1	1	1	1	1	1	1	1	1	1	17.7	17.7	17.7	6.9311	62	62;62;62	2.9		1	9	0.0022866	2.6954	By MS/MS
LOC_Os02g56040.1	LOC_Os02g56040.1	19	19	19	>LOC_Os02g56040.1 protein|chaperone protein dnaJ, putative, expressed	1	19	19	19	12	18	14	12	14	13	11	14	16	12	18	14	12	14	13	11	14	16	12	18	14	12	14	13	11	14	16	49.9	49.9	49.9	52.017	487	487	2.18	44	127	92	0	135.47	By MS/MS
LOC_Os02g56110.2;LOC_Os02g56110.1	LOC_Os02g56110.2;LOC_Os02g56110.1	1;1	1;1	1;1	>LOC_Os02g56110.2 protein|AP-1 complex subunit gamma-1, putative, expressed;>LOC_Os02g56110.1 protein|AP-1 complex subunit gamma-1, putative, expressed	2	1	1	1	1	1	1	1	1	1	1	1	1	1	1	1	1	1	1	1	1	1	1	1	1	1	1	1	1	1	1	1.2	1.2	1.2	97.073	888	888;889	1	13			1	-2	By matching
LOC_Os02g56130.1	LOC_Os02g56130.1	2	2	2	>LOC_Os02g56130.1 protein|PCNA - Putative DNA replicative polymerase clamp, expressed	1	2	2	2	1	0	2	1	1	2	1	2	2	1	0	2	1	1	2	1	2	2	1	0	2	1	1	2	1	2	2	13.7	13.7	13.7	29.271	263	263	1.53	8	6	1	0	10.183	By matching
LOC_Os02g56180.1	LOC_Os02g56180.1	16	16	16	>LOC_Os02g56180.1 protein|dehydrogenase, putative, expressed	1	16	16	16	12	13	13	11	12	11	9	10	12	12	13	13	11	12	11	9	10	12	12	13	13	11	12	11	9	10	12	56.4	56.4	56.4	34.328	328	328	1.93	51	73	39	0	203.66	By MS/MS
LOC_Os02g56210.1	LOC_Os02g56210.1	2	2	2	>LOC_Os02g56210.1 protein|hydrolase, NUDIX family, domain containing protein, expressed	1	2	2	2	1	0	2	0	2	0	1	1	0	1	0	2	0	2	0	1	1	0	1	0	2	0	2	0	1	1	0	9.3	9.3	9.3	36.601	323	323	1.86	4		3	0.00028249	4.1665	By matching
LOC_Os02g56270.1	LOC_Os02g56270.1	4	4	4	>LOC_Os02g56270.1 protein|ENTH domain containing protein, expressed	1	4	4	4	4	2	3	2	2	2	3	2	2	4	2	3	2	2	2	3	2	2	4	2	3	2	2	2	3	2	2	5.6	5.6	5.6	100.39	945	945	2.87		4	27	0	10.168	By MS/MS
LOC_Os02g56550.1	LOC_Os02g56550.1	2	2	2	>LOC_Os02g56550.1 protein|ABC transporter, ATP-binding protein, putative, expressed	1	2	2	2	1	2	2	2	2	2	1	2	2	1	2	2	2	2	2	1	2	2	1	2	2	2	2	2	1	2	2	7.2	7.2	7.2	32.855	292	292	2.53		8	9	0	8.834	By MS/MS
LOC_Os02g56850.3;LOC_Os02g56850.2;LOC_Os02g56850.1;LOC_Os02g56850.4	LOC_Os02g56850.3;LOC_Os02g56850.2;LOC_Os02g56850.1;LOC_Os02g56850.4	30;30;30;23	30;30;30;23	30;30;30;23	>LOC_Os02g56850.3 protein|glutathione reductase, putative, expressed;>LOC_Os02g56850.2 protein|glutathione reductase, putative, expressed;>LOC_Os02g56850.1 protein|glutathione reductase, putative, expressed;>LOC_Os02g56850.4 protein|glutathione reductase,	4	30	30	30	24	22	26	25	23	26	27	23	26	24	22	26	25	23	26	27	23	26	24	22	26	25	23	26	27	23	26	71.2	71.2	71.2	53.506	496	496;496;496;359	2.21	116	277	250	0	323.31	By MS/MS
LOC_Os10g32920.1;LOC_Os03g04590.1;LOC_Os02g56960.1;LOC_Os03g04590.3;LOC_Os03g04590.2	LOC_Os10g32920.1;LOC_Os03g04590.1;LOC_Os02g56960.1;LOC_Os03g04590.3;LOC_Os03g04590.2	5;5;5;4;4	5;5;5;4;4	5;5;5;4;4	>LOC_Os10g32920.1 protein|ribosomal protein, putative, expressed;>LOC_Os03g04590.1 protein|ribosomal protein, putative, expressed;>LOC_Os02g56960.1 protein|ribosomal protein, putative, expressed;>LOC_Os03g04590.3 protein|ribosomal protein, putative, expres	5	5	5	5	4	5	4	2	4	4	2	4	4	4	5	4	2	4	4	2	4	4	4	5	4	2	4	4	2	4	4	32.9	32.9	32.9	15.031	140	140;140;140;104;104	1.56	33	19	7	0	11.621	By MS/MS
LOC_Os02g56970.1	LOC_Os02g56970.1	5	5	5	>LOC_Os02g56970.1 protein|uncharacterized protein yqjG, putative, expressed	1	5	5	5	4	4	5	3	3	4	2	3	2	4	4	5	3	3	4	2	3	2	4	4	5	3	3	4	2	3	2	14.6	14.6	14.6	43.908	404	404	2.34	8	7	20	0	9.0993	By MS/MS
LOC_Os02g57010.1	LOC_Os02g57010.1	3	3	3	>LOC_Os02g57010.1 protein|RNA recognition motif containing protein, putative, expressed	1	3	3	3	3	3	1	0	3	2	2	3	3	3	3	1	0	3	2	2	3	3	3	3	1	0	3	2	2	3	3	8.9	8.9	8.9	34.612	316	316	1.86	9	14	5	0	5.4078	By MS/MS
LOC_Os02g57020.1	LOC_Os02g57020.1	1	1	1	>LOC_Os02g57020.1 protein|YCF37, putative, expressed	1	1	1	1	0	1	0	1	0	0	0	1	1	0	1	0	1	0	0	0	1	1	0	1	0	1	0	0	0	1	1	17.6	17.6	17.6	15.71	159	159	1.25	3	1		0	9.4711	By matching
LOC_Os02g57030.2;LOC_Os02g57030.1	LOC_Os02g57030.2;LOC_Os02g57030.1	1;1	1;1	1;1	>LOC_Os02g57030.2 protein|expressed protein;>LOC_Os02g57030.1 protein|expressed protein	2	1	1	1	0	0	1	0	1	0	0	0	1	0	0	1	0	1	0	0	0	1	0	0	1	0	1	0	0	0	1	6.3	6.3	6.3	25.769	239	239;307	1	4			0.0063772	2.3299	By matching
LOC_Os02g57040.1;LOC_Os02g57040.2;LOC_Os02g57040.3	LOC_Os02g57040.1;LOC_Os02g57040.2;LOC_Os02g57040.3	24;22;19	24;22;19	24;22;19	>LOC_Os02g57040.1 protein|dehydrogenase, putative, expressed;>LOC_Os02g57040.2 protein|dehydrogenase, putative, expressed;>LOC_Os02g57040.3 protein|dehydrogenase, putative, expressed	3	24	24	24	23	20	21	21	21	20	23	19	21	23	20	21	21	21	20	23	19	21	23	20	21	21	21	20	23	19	21	69.6	69.6	69.6	40.822	381	381;358;255	2.1	154	260	220	0	323.31	By MS/MS
LOC_Os02g57060.1	LOC_Os02g57060.1	12	12	12	>LOC_Os02g57060.1 protein|OsCttP2 - Putative C-terminal processing peptidase homologue, expressed	1	12	12	12	6	6	6	6	10	8	9	9	8	6	6	6	6	10	8	9	9	8	6	6	6	6	10	8	9	9	8	35.4	35.4	35.4	46.686	427	427	1.73	40	34	16	0	64.136	By MS/MS
LOC_Os02g57100.1	LOC_Os02g57100.1	5	5	5	>LOC_Os02g57100.1 protein|expressed protein	1	5	5	5	4	3	2	3	3	1	2	3	4	4	3	2	3	3	1	2	3	4	4	3	2	3	3	1	2	3	4	27.9	27.9	27.9	28.263	258	258	2.44	3	19	23	0	28.424	By MS/MS
LOC_Os02g57180.1;LOC_Os02g57180.2;LOC_Os02g55720.1	LOC_Os02g57180.1;LOC_Os02g57180.2	19;18;3	19;18;3	19;18;3	>LOC_Os02g57180.1 protein|NADH dehydrogenase 1 alpha subcomplex subunit 9,mitochondrial precursor, putative, expressed;>LOC_Os02g57180.2 protein|NADH dehydrogenase 1 alpha subcomplex subunit 9,mitochondrial precursor, putative, expressed	3	19	19	19	15	14	13	14	14	13	11	13	14	15	14	13	14	14	13	11	13	14	15	14	13	14	14	13	11	13	14	65.9	65.9	65.9	44.309	408	408;311;391	2.19	80	118	147	0	123.43	By MS/MS
LOC_Os02g57240.1	LOC_Os02g57240.1	10	10	10	>LOC_Os02g57240.1 protein|oxidoreductase, aldo/keto reductase family protein, putative, expressed	1	10	10	10	5	6	5	6	3	6	6	4	6	5	6	5	6	3	6	6	4	6	5	6	5	6	3	6	6	4	6	39	39	39	36.449	328	328	2.55	5	24	46	0	50.517	By MS/MS
LOC_Os02g57260.1	LOC_Os02g57260.1	28	28	28	>LOC_Os02g57260.1 protein|3-ketoacyl-CoA thiolase, peroxisomal precursor, putative, expressed	1	28	28	28	27	23	23	24	21	22	26	23	22	27	23	23	24	21	22	26	23	22	27	23	23	24	21	22	26	23	22	68.1	68.1	68.1	46.829	448	448	1.92	249	265	192	0	323.31	By MS/MS
LOC_Os02g57280.1;LOC_Os02g57280.5;LOC_Os02g57280.4;LOC_Os02g57280.8;LOC_Os02g57280.7;LOC_Os02g57280.6	LOC_Os02g57280.1;LOC_Os02g57280.5;LOC_Os02g57280.4	12;10;10;4;4;4	12;10;10;4;4;4	12;10;10;4;4;4	>LOC_Os02g57280.1 protein|CBS domain containing membrane protein, putative, expressed;>LOC_Os02g57280.5 protein|CBS domain containing membrane protein, putative, expressed;>LOC_Os02g57280.4 protein|CBS domain containing membrane protein, putative, expresse	6	12	12	12	8	4	8	3	7	8	7	8	7	8	4	8	3	7	8	7	8	7	8	4	8	3	7	8	7	8	7	63.7	63.7	63.7	22.928	212	212;197;199;173;190;190	1.97	25	52	22	0	130.89	By MS/MS
LOC_Os02g57290.4;LOC_Os02g57290.3;LOC_Os02g57290.2;LOC_Os02g57290.1	LOC_Os02g57290.4;LOC_Os02g57290.3;LOC_Os02g57290.2;LOC_Os02g57290.1	15;15;15;15	15;15;15;15	15;15;15;15	>LOC_Os02g57290.4 protein|cytochrome P450, putative, expressed;>LOC_Os02g57290.3 protein|cytochrome P450, putative, expressed;>LOC_Os02g57290.2 protein|cytochrome P450, putative, expressed;>LOC_Os02g57290.1 protein|cytochrome P450, putative, expressed	4	15	15	15	10	11	14	8	11	13	9	9	12	10	11	14	8	11	13	9	9	12	10	11	14	8	11	13	9	9	12	30.2	30.2	30.2	69.861	643	643;643;643;643	1.89	51	62	35	0	40.849	By MS/MS
LOC_Os02g57450.2;LOC_Os02g57450.1	LOC_Os02g57450.2;LOC_Os02g57450.1	2;2	2;2	1;1	>LOC_Os02g57450.2 protein|Ser/Thr protein phosphatase family protein, putative, expressed;>LOC_Os02g57450.1 protein|Ser/Thr protein phosphatase family protein, putative, expressed	2	2	2	1	1	0	1	0	1	0	1	0	1	1	0	1	0	1	0	1	0	1	1	0	1	0	1	0	0	0	1	7	7	3.5	35.832	316	316;316	1.4	4		1	0.0020672	2.9217	By matching
LOC_Os02g57480.1;LOC_Os05g16160.1	LOC_Os02g57480.1	8;1	8;1	8;1	>LOC_Os02g57480.1 protein|transferase family protein, putative, expressed	2	8	8	8	5	6	5	4	5	5	4	5	3	5	6	5	4	5	5	4	5	3	5	6	5	4	5	5	4	5	3	31.8	31.8	31.8	47.376	453	453;163	1.55	25	24	2	0	42.993	By MS/MS
LOC_Os02g57540.1	LOC_Os02g57540.1	7	4	4	>LOC_Os02g57540.1 protein|60S ribosomal protein L28-1, putative, expressed	1	7	4	4	6	5	7	5	5	6	5	6	7	3	2	4	2	2	3	3	3	4	3	2	4	2	2	3	3	3	4	47.6	23.1	23.1	16.58	147	147	1.6	21	17	4	0	12.212	By MS/MS
LOC_Os02g57620.1	LOC_Os02g57620.1	1	1	1	>LOC_Os02g57620.1 protein|Citrate transporter protein, putative, expressed	1	1	1	1	1	1	1	1	0	1	1	1	1	1	1	1	1	0	1	1	1	1	1	1	1	1	0	1	1	1	1	1.9	1.9	1.9	56.788	530	530	2.9		1	9	0.0063741	2.3247	By matching
LOC_Os02g57630.4;LOC_Os02g57630.3;LOC_Os02g57630.2;LOC_Os02g57630.1	LOC_Os02g57630.4;LOC_Os02g57630.3;LOC_Os02g57630.2;LOC_Os02g57630.1	5;5;5;5	5;5;5;5	5;5;5;5	>LOC_Os02g57630.4 protein|ubiquitin carboxyl-terminal hydrolase, family 1, putative, expressed;>LOC_Os02g57630.3 protein|ubiquitin carboxyl-terminal hydrolase, family 1, putative, expressed;>LOC_Os02g57630.2 protein|ubiquitin carboxyl-terminal hydrolase, f	4	5	5	5	2	1	2	1	2	1	3	3	3	2	1	2	1	2	1	3	3	3	2	1	2	1	2	1	3	3	3	19.8	19.8	19.8	31.644	278	278;296;331;331	2.26	4	6	9	0	6.5582	By MS/MS
LOC_Os02g57640.1	LOC_Os02g57640.1	12	12	12	>LOC_Os02g57640.1 protein|KH domain containing protein, putative, expressed	1	12	12	12	10	11	12	11	11	11	9	12	12	10	11	12	11	11	11	9	12	12	10	11	12	11	11	11	9	12	12	48.7	48.7	48.7	36.718	343	343	2.24	31	99	81	0	111.81	By MS/MS
LOC_Os02g57670.1	LOC_Os02g57670.1	12	12	12	>LOC_Os02g57670.1 protein|ribosomal L9, putative, expressed	1	12	12	12	11	11	11	6	11	11	3	11	11	11	11	11	6	11	11	3	11	11	11	11	11	6	11	11	3	11	11	47.6	47.6	47.6	20.784	187	187	2.14	32	51	50	0	48.342	By MS/MS
LOC_Os02g57710.1	LOC_Os02g57710.1	3	3	3	>LOC_Os02g57710.1 protein|signal peptide peptidase-like 2B, putative, expressed	1	3	3	3	3	3	2	3	3	2	2	3	2	3	3	2	3	3	2	2	3	2	3	3	2	3	3	2	2	3	2	9.2	9.2	9.2	59.885	545	545	2.14	5	15	9	0	10.673	By MS/MS
LOC_Os02g57760.1	LOC_Os02g57760.1	9	9	9	>LOC_Os02g57760.1 protein|O-methyltransferase, putative, expressed	1	9	9	9	6	6	7	6	7	7	6	6	8	6	6	7	6	7	7	6	6	8	6	6	7	6	7	7	6	6	8	46.6	46.6	46.6	38.647	365	365	2.43	5	31	36	0	41.668	By MS/MS
LOC_Os02g57990.1;LOC_Os02g57990.2;LOC_Os02g57990.4;LOC_Os02g57990.3	LOC_Os02g57990.1;LOC_Os02g57990.2	3;2;1;1	3;2;1;1	3;2;1;1	>LOC_Os02g57990.1 protein|methionine adenosyltransferase regulatory beta subunit-related, putative, expressed;>LOC_Os02g57990.2 protein|methionine adenosyltransferase regulatory beta subunit-related, putative, expressed	4	3	3	3	3	3	3	0	2	2	1	3	2	3	3	3	0	2	2	1	3	2	3	3	3	0	2	2	1	3	2	14.5	14.5	14.5	34.273	317	317;226;172;172	1.7	7	12	1	0	7.8714	By MS/MS
LOC_Os02g58020.3;LOC_Os02g58020.2;LOC_Os02g58020.1	LOC_Os02g58020.3;LOC_Os02g58020.2;LOC_Os02g58020.1	4;4;4	4;4;4	4;4;4	>LOC_Os02g58020.3 protein|ABC transporter, ATP-binding protein, putative, expressed;>LOC_Os02g58020.2 protein|ABC transporter, ATP-binding protein, putative, expressed;>LOC_Os02g58020.1 protein|ABC transporter, ATP-binding protein, putative, expressed	3	4	4	4	4	4	4	1	3	4	1	4	4	4	4	4	1	3	4	1	4	4	4	4	4	1	3	4	1	4	4	10	10	10	64.787	580	580;692;722	2.62	7		30	0	12.219	By MS/MS
LOC_Os02g58090.1;LOC_Os02g58090.2	LOC_Os02g58090.1	4;1	4;1	4;1	>LOC_Os02g58090.1 protein|PSP domain containing protein, expressed	2	4	4	4	3	3	4	3	4	4	2	4	4	3	3	4	3	4	4	2	4	4	3	3	4	3	4	4	2	4	4	10.3	10.3	10.3	66.077	582	582;227	2.64		16	29	0	15.291	By MS/MS
LOC_Os02g58110.1	LOC_Os02g58110.1	1	1	1	>LOC_Os02g58110.1 protein|expressed protein	1	1	1	1	0	0	1	0	1	0	0	0	1	0	0	1	0	1	0	0	0	1	0	0	1	0	1	0	0	0	1	3.5	3.5	3.5	65.309	592	592	1	3			0.0093885	2.1508	By matching
LOC_Os02g58150.1;LOC_Os02g58170.1	LOC_Os02g58150.1	3;1	3;1	3;1	>LOC_Os02g58150.1 protein|expressed protein	2	3	3	3	3	3	3	2	2	1	2	2	2	3	3	3	2	2	1	2	2	2	3	3	3	2	2	1	2	2	2	7.9	7.9	7.9	47.244	419	419;859	2.83		4	20	0	6.5917	By MS/MS
LOC_Os02g58270.1;LOC_Os02g58260.1	LOC_Os02g58270.1;LOC_Os02g58260.1	2;1	2;1	2;1	>LOC_Os02g58270.1 protein|metallo-beta-lactamase family protein, putative, expressed;>LOC_Os02g58260.1 protein|metallo-beta-lactamase family protein, putative, expressed	2	2	2	2	2	1	2	2	2	2	2	1	2	2	1	2	2	2	2	2	1	2	2	1	2	2	2	2	2	1	2	8.6	8.6	8.6	36.193	324	324;265	2.06	8		9	0	5.0472	By matching
LOC_Os02g58310.3;LOC_Os02g58310.1;LOC_Os02g58310.2	LOC_Os02g58310.3;LOC_Os02g58310.1;LOC_Os02g58310.2	4;4;4	4;4;4	4;4;4	>LOC_Os02g58310.3 protein|expressed protein;>LOC_Os02g58310.1 protein|expressed protein;>LOC_Os02g58310.2 protein|expressed protein	3	4	4	4	3	2	2	4	1	1	3	1	2	3	2	2	4	1	1	3	1	2	3	2	2	4	1	1	3	1	2	23.2	23.2	23.2	22.881	203	203;225;306	1.93	10	11	8	0	19.383	By MS/MS
LOC_Os02g58340.1	LOC_Os02g58340.1	57	57	57	>LOC_Os02g58340.1 protein|oligopeptidase, putative, expressed	1	57	57	57	43	42	43	44	40	46	46	40	46	43	42	43	44	40	46	46	40	46	43	42	43	44	40	46	46	40	46	76.8	76.8	76.8	86.217	770	770	2.14	251	368	396	0	323.31	By MS/MS
LOC_Os02g58440.1	LOC_Os02g58440.1	2	2	2	>LOC_Os02g58440.1 protein|zinc finger C-x8-C-x5-C-x3-H type family protein, expressed	1	2	2	2	2	1	2	1	2	2	2	2	2	2	1	2	1	2	2	2	2	2	2	1	2	1	2	2	2	2	2	6	6	6	71.468	647	647	2.12	7		9	0.00028441	4.2271	By matching
LOC_Os04g01780.2;LOC_Os04g01780.1;LOC_Os02g58450.1	LOC_Os04g01780.2;LOC_Os04g01780.1;LOC_Os02g58450.1	2;2;2	2;2;2	2;2;2	>LOC_Os04g01780.2 protein|uncharacterized ACR, COG1399 family protein, expressed;>LOC_Os04g01780.1 protein|uncharacterized ACR, COG1399 family protein, expressed;>LOC_Os02g58450.1 protein|uncharacterized ACR, COG1399 family protein, expressed	3	2	2	2	1	1	1	1	1	2	0	1	1	1	1	1	1	1	2	0	1	1	1	1	1	1	1	2	0	1	1	7.2	7.2	7.2	34.756	318	318;318;340	2.83		2	10	0	7.191	By MS/MS
LOC_Os02g58480.1	LOC_Os02g58480.1	11	9	9	>LOC_Os02g58480.1 protein|sucrose synthase, putative, expressed	1	11	9	9	6	8	7	4	7	8	6	6	7	4	6	5	3	5	6	4	4	5	4	6	5	3	5	6	4	4	5	19.7	17.4	17.4	96.152	846	846	2.06	18	13	21	0	24.037	By MS/MS
LOC_Os02g58510.1	LOC_Os02g58510.1	10	10	10	>LOC_Os02g58510.1 protein|GHMP kinases ATP-binding protein, putative, expressed	1	10	10	10	5	9	6	7	8	7	6	6	7	5	9	6	7	8	7	6	6	7	5	9	6	7	8	7	6	6	7	47.1	47.1	47.1	37.812	378	378	2.1	35	46	48	0	107.19	By MS/MS
LOC_Os02g58550.2;LOC_Os02g58550.1	LOC_Os02g58550.2;LOC_Os02g58550.1	5;5	5;5	5;5	>LOC_Os02g58550.2 protein|chloroplast channel forming outer membrane protein, putative, expressed;>LOC_Os02g58550.1 protein|chloroplast channel forming outer membrane protein, putative, expressed	2	5	5	5	4	4	5	4	5	4	4	4	4	4	4	5	4	5	4	4	4	4	4	4	5	4	5	4	4	4	4	36.8	36.8	36.8	20.948	185	185;185	2.38	10	10	28	0	13.426	By MS/MS
LOC_Os02g58560.3;LOC_Os02g58560.1;LOC_Os01g34880.1;LOC_Os02g14900.1	LOC_Os02g58560.3;LOC_Os02g58560.1	6;6;1;1	6;6;1;1	3;3;0;0	>LOC_Os02g58560.3 protein|1,3-beta-glucan synthase component, putative, expressed;>LOC_Os02g58560.1 protein|1,3-beta-glucan synthase component, putative, expressed	4	6	6	3	4	5	5	4	3	6	1	3	4	4	5	5	4	3	6	1	3	4	2	3	3	3	2	3	1	2	2	9.7	9.7	5.3	89.35	776	776;894;496;1366	2.48	1	21	22	0	15.274	By MS/MS
LOC_Os02g58590.1	LOC_Os02g58590.1	6	6	6	>LOC_Os02g58590.1 protein|N-acetylglucosaminyltransferase I, putative, expressed	1	6	6	6	1	4	5	2	4	4	4	4	5	1	4	5	2	4	4	4	4	5	1	4	5	2	4	4	4	4	5	15	15	15	51.547	448	448	2.06	14	4	16	0	9.6942	By matching
LOC_Os02g58620.1	LOC_Os02g58620.1	1	1	1	>LOC_Os02g58620.1 protein|pentatricopeptide, putative, expressed	1	1	1	1	1	1	1	1	1	0	0	0	0	1	1	1	1	1	0	0	0	0	1	1	1	1	1	0	0	0	0	1.8	1.8	1.8	116.4	1097	1097	2.88		1	7	0	4.8217	By matching
LOC_Os02g58790.1;LOC_Os02g58790.4;LOC_Os02g58790.3;LOC_Os02g58790.2;LOC_Os02g58790.5	LOC_Os02g58790.1;LOC_Os02g58790.4;LOC_Os02g58790.3;LOC_Os02g58790.2	12;9;9;8;1	12;9;9;8;1	12;9;9;8;1	>LOC_Os02g58790.1 protein|cell division inhibitor, putative, expressed;>LOC_Os02g58790.4 protein|cell division inhibitor, putative, expressed;>LOC_Os02g58790.3 protein|cell division inhibitor, putative, expressed;>LOC_Os02g58790.2 protein|cell division inh	5	12	12	12	9	7	10	7	8	8	10	9	8	9	7	10	7	8	8	10	9	8	9	7	10	7	8	8	10	9	8	39.8	39.8	39.8	38.812	359	359;233;233;326;148	1.88	57	47	40	0	43.843	By MS/MS
LOC_Os03g01190.1	LOC_Os03g01190.1	18	18	18	>LOC_Os03g01190.1 protein|dehydrogenase, putative, expressed	1	18	18	18	9	11	12	11	11	13	14	10	9	9	11	12	11	11	13	14	10	9	9	11	12	11	11	13	14	10	9	46.2	46.2	46.2	39.444	372	372	2.21	37	73	75	0	77.205	By MS/MS
LOC_Os03g01210.3;LOC_Os03g01210.2;LOC_Os03g01210.1	LOC_Os03g01210.3;LOC_Os03g01210.2;LOC_Os03g01210.1	2;2;2	2;2;2	2;2;2	>LOC_Os03g01210.3 protein|uncharacterized Cys-rich domain containing protein, putative, expressed;>LOC_Os03g01210.2 protein|uncharacterized Cys-rich domain containing protein, putative, expressed;>LOC_Os03g01210.1 protein|uncharacterized Cys-rich domain co	3	2	2	2	1	1	1	0	0	1	1	1	1	1	1	1	0	0	1	1	1	1	1	1	1	0	0	1	1	1	1	23.3	23.3	23.3	19.213	172	172;240;257	1.33	7	1	1	0	9.1144	By matching
LOC_Os03g01222.3;LOC_Os03g01222.2;LOC_Os03g01222.1;LOC_Os03g01222.4	LOC_Os03g01222.3;LOC_Os03g01222.2;LOC_Os03g01222.1;LOC_Os03g01222.4	14;14;14;12	14;14;14;12	14;14;14;12	>LOC_Os03g01222.3 protein|formyl transferase, putative, expressed;>LOC_Os03g01222.2 protein|formyl transferase, putative, expressed;>LOC_Os03g01222.1 protein|formyl transferase, putative, expressed;>LOC_Os03g01222.4 protein|formyl transferase, putative, ex	4	14	14	14	11	6	9	8	9	8	10	7	9	11	6	9	8	9	8	10	7	9	11	6	9	8	9	8	10	7	9	47.6	47.6	47.6	32.961	288	288;288;303;232	2.37	25	27	70	0	39.55	By MS/MS
LOC_Os03g01300.1	LOC_Os03g01300.1	1	1	1	>LOC_Os03g01300.1 protein|LTPL114 - Protease inhibitor/seed storage/LTP family protein precursor, expressed	1	1	1	1	1	1	1	1	1	1	1	1	1	1	1	1	1	1	1	1	1	1	1	1	1	1	1	1	1	1	1	8.6	8.6	8.6	14.329	139	139	2.25		9	3	0	8.3852	By MS/MS
LOC_Os04g02890.2;LOC_Os04g02890.1;LOC_Os03g01730.6;LOC_Os03g01730.5;LOC_Os03g01730.4;LOC_Os03g01730.3;LOC_Os03g01730.2;LOC_Os03g01730.1	LOC_Os04g02890.2;LOC_Os04g02890.1;LOC_Os03g01730.6;LOC_Os03g01730.5;LOC_Os03g01730.4;LOC_Os03g01730.3;LOC_Os03g01730.2;LOC_Os03g01730.1	3;3;3;3;3;3;3;3	3;3;3;3;3;3;3;3	3;3;3;3;3;3;3;3	>LOC_Os04g02890.2 protein|expressed protein;>LOC_Os04g02890.1 protein|expressed protein;>LOC_Os03g01730.6 protein|expressed protein;>LOC_Os03g01730.5 protein|expressed protein;>LOC_Os03g01730.4 protein|expressed protein;>LOC_Os03g01730.3 protein|expressed	8	3	3	3	2	3	1	2	3	2	2	2	3	2	3	1	2	3	2	2	2	3	2	3	1	2	3	2	2	2	3	23.1	23.1	23.1	24.594	225	225;225;225;225;244;254;254;266	2.92		2	24	0	11.202	By MS/MS
LOC_Os03g01750.5;LOC_Os03g01750.4;LOC_Os03g01750.2;LOC_Os03g01750.1;LOC_Os03g01750.7;LOC_Os03g01750.6	LOC_Os03g01750.5;LOC_Os03g01750.4;LOC_Os03g01750.2;LOC_Os03g01750.1	7;7;7;7;3;3	7;7;7;7;3;3	7;7;7;7;3;3	>LOC_Os03g01750.5 protein|dual specificity protein phosphatase, putative, expressed;>LOC_Os03g01750.4 protein|dual specificity protein phosphatase, putative, expressed;>LOC_Os03g01750.2 protein|dual specificity protein phosphatase, putative, expressed;>LOC	6	7	7	7	4	5	6	5	5	6	3	7	6	4	5	6	5	5	6	3	7	6	4	5	6	5	5	6	3	7	6	20.9	20.9	20.9	38.375	340	340;350;368;368;315;315	1.74	32	38	11	0	22.748	By MS/MS
LOC_Os03g01910.1;LOC_Os03g01910.2	LOC_Os03g01910.1	6;1	3;0	3;0	>LOC_Os03g01910.1 protein|transcription factor BTF3, putative, expressed	2	6	3	3	4	5	5	3	4	5	4	5	6	2	3	3	2	3	3	2	3	3	2	3	3	2	3	3	2	3	3	36.4	27.8	27.8	19.278	176	176;119	2.29		22	9	0	20.047	By matching
LOC_Os03g01920.1	LOC_Os03g01920.1	12	12	12	>LOC_Os03g01920.1 protein|expressed protein	1	12	12	12	11	5	9	4	6	7	7	5	6	11	5	9	4	6	7	7	5	6	11	5	9	4	6	7	7	5	6	40.9	40.9	40.9	37.808	345	345	2.37	9	45	46	0	63.802	By MS/MS
LOC_Os03g02020.2;LOC_Os03g02020.1	LOC_Os03g02020.2;LOC_Os03g02020.1	3;2	3;2	3;2	>LOC_Os03g02020.2 protein|stress responsive A/B Barrel domain containing protein, expressed;>LOC_Os03g02020.1 protein|stress responsive A/B Barrel domain containing protein, expressed	2	3	3	3	2	2	2	2	3	3	1	3	3	2	2	2	2	3	3	1	3	3	2	2	2	2	3	3	1	3	3	11.8	11.8	11.8	33.055	289	289;200	2.91		3	32	0	7.3893	By MS/MS
LOC_Os03g02030.2;LOC_Os03g02030.1	LOC_Os03g02030.2;LOC_Os03g02030.1	8;8	8;8	8;8	>LOC_Os03g02030.2 protein|folylpolyglutamate synthase, mitochondrial precursor, putative, expressed;>LOC_Os03g02030.1 protein|folylpolyglutamate synthase, mitochondrial precursor, putative, expressed	2	8	8	8	5	5	6	2	3	5	3	3	4	5	5	6	2	3	5	3	3	4	5	5	6	2	3	5	3	3	4	22.4	22.4	22.4	59.459	539	539;554	2.28	13	7	26	0	19.76	By MS/MS
LOC_Os03g02150.2;LOC_Os03g02150.1	LOC_Os03g02150.2;LOC_Os03g02150.1	3;3	3;3	3;3	>LOC_Os03g02150.2 protein|adapitin protein, putative, expressed;>LOC_Os03g02150.1 protein|adapitin protein, putative, expressed	2	3	3	3	3	3	3	1	3	3	2	3	3	3	3	3	1	3	3	2	3	3	3	3	3	1	3	3	2	3	3	4.4	4.4	4.4	103.6	922	922;993	2.33	8		16	0	10.036	By matching
LOC_Os03g02260.1	LOC_Os03g02260.1	31	15	13	>LOC_Os03g02260.1 protein|DnaK family protein, putative, expressed	1	31	15	13	19	23	25	22	23	26	24	23	26	6	9	10	6	9	11	11	9	10	4	7	9	5	7	10	9	8	9	50.4	27.4	24.7	72.564	676	676	1.94	42	58	34	0	120.16	By MS/MS
LOC_Os03g02400.1	LOC_Os03g02400.1	1	1	1	>LOC_Os03g02400.1 protein|plastocyanin-like domain containing protein, putative, expressed	1	1	1	1	1	1	1	1	0	1	0	0	0	1	1	1	1	0	1	0	0	0	1	1	1	1	0	1	0	0	0	6.1	6.1	6.1	20.127	198	198	3			5	0.0020742	2.9618	By matching
LOC_Os03g02450.2;LOC_Os03g02450.1	LOC_Os03g02450.2;LOC_Os03g02450.1	2;2	2;2	2;2	>LOC_Os03g02450.2 protein|pyridoxamine 5-phosphate oxidase family protein, putative, expressed;>LOC_Os03g02450.1 protein|pyridoxamine 5-phosphate oxidase family protein, putative, expressed	2	2	2	2	2	2	2	1	2	1	2	2	1	2	2	2	1	2	1	2	2	1	2	2	2	1	2	1	2	2	1	15.1	15.1	15.1	22.674	205	205;205	1.47	8	7		0	11.023	By MS/MS
LOC_Os03g02590.4;LOC_Os03g02590.3;LOC_Os03g02590.2	LOC_Os03g02590.4;LOC_Os03g02590.3;LOC_Os03g02590.2	11;11;11	11;11;11	11;11;11	>LOC_Os03g02590.4 protein|peroxisomal biogenesis factor 11, putative, expressed;>LOC_Os03g02590.3 protein|peroxisomal biogenesis factor 11, putative, expressed;>LOC_Os03g02590.2 protein|peroxisomal biogenesis factor 11, putative, expressed	3	11	11	11	9	7	10	10	9	10	8	8	10	9	7	10	10	9	10	8	8	10	9	7	10	10	9	10	8	8	10	51.1	51.1	51.1	26.425	237	237;237;237	2.11	26	75	42	0	66.564	By MS/MS
LOC_Os03g02600.1;LOC_Os04g09810.1	LOC_Os03g02600.1	11;4	11;4	11;4	>LOC_Os03g02600.1 protein|riboflavin biosynthesis protein ribD, putative, expressed	2	11	11	11	8	6	10	7	10	8	9	9	9	8	6	10	7	10	8	9	9	9	8	6	10	7	10	8	9	9	9	31.7	31.7	31.7	45.527	423	423;404	2.14	33	43	51	0	28.739	By MS/MS
LOC_Os03g02640.1	LOC_Os03g02640.1	9	9	9	>LOC_Os03g02640.1 protein|methylthioribose kinase, putative, expressed	1	9	9	9	9	9	9	8	8	9	9	9	8	9	9	9	8	8	9	9	9	8	9	9	9	8	8	9	9	9	8	27.2	27.2	27.2	37.82	342	342	2.02	59	80	64	0	80.202	By MS/MS
LOC_Os03g02750.1	LOC_Os03g02750.1	7	7	7	>LOC_Os03g02750.1 protein|OsSub25 - Putative Subtilisin homologue, expressed	1	7	7	7	6	5	7	2	2	3	4	4	3	6	5	7	2	2	3	4	4	3	6	5	7	2	2	3	4	4	3	12.5	12.5	12.5	79.371	754	754	2.54	6	13	35	0	23.559	By MS/MS
LOC_Os03g02960.1;LOC_Os01g50360.1;LOC_Os07g22450.1	LOC_Os03g02960.1	6;2;1	6;2;1	6;2;1	>LOC_Os03g02960.1 protein|nascent polypeptide-associated complex subunit alpha, putative, expressed	3	6	6	6	2	5	4	1	3	2	1	4	6	2	5	4	1	3	2	1	4	6	2	5	4	1	3	2	1	4	6	51.1	51.1	51.1	23.724	221	221;516;122	1.59	22	4	8	0	47.663	By matching
LOC_Os03g03020.1	LOC_Os03g03020.1	5	5	5	>LOC_Os03g03020.1 protein|L11 domain containing ribosomal protein, putative, expressed	1	5	5	5	3	5	3	2	3	3	3	4	4	3	5	3	2	3	3	3	4	4	3	5	3	2	3	3	3	4	4	38.1	38.1	38.1	21.955	210	210	1.64	21	34	1	0	16.719	By MS/MS
LOC_Os03g03180.1	LOC_Os03g03180.1	1	1	1	>LOC_Os03g03180.1 protein|uncharacterized Cys-rich domain containing protein, putative, expressed	1	1	1	1	1	1	1	1	1	1	1	1	1	1	1	1	1	1	1	1	1	1	1	1	1	1	1	1	1	1	1	4.7	4.7	4.7	30.083	274	274	1	15			0	5.4766	By MS/MS
LOC_Os03g03350.1	LOC_Os03g03350.1	6	6	6	>LOC_Os03g03350.1 protein|polygalacturonase, putative, expressed	1	6	6	6	5	5	6	4	5	3	5	1	4	5	5	6	4	5	3	5	1	4	5	5	6	4	5	3	5	1	4	14.8	14.8	14.8	48.897	458	458	2.09	16	8	20	0	13.16	By MS/MS
LOC_Os03g03360.1	LOC_Os03g03360.1	11	11	11	>LOC_Os03g03360.1 protein|ribosomal protein L5, putative, expressed	1	11	11	11	9	10	10	10	10	8	5	9	11	9	10	10	10	10	8	5	9	11	9	10	10	10	10	8	5	9	11	44.8	44.8	44.8	30.219	279	279	2.3	41	39	92	0	73.407	By MS/MS
LOC_Os03g03400.2;LOC_Os03g03400.1	LOC_Os03g03400.2;LOC_Os03g03400.1	1;1	1;1	1;1	>LOC_Os03g03400.2 protein|diacylglycerol kinase, putative, expressed;>LOC_Os03g03400.1 protein|diacylglycerol kinase, putative, expressed	2	1	1	1	1	1	1	1	1	1	1	1	1	1	1	1	1	1	1	1	1	1	1	1	1	1	1	1	1	1	1	4.4	4.4	4.4	34.398	317	317;356	2.8		2	8	0.0010607	3.2693	By matching
LOC_Os03g03410.1;LOC_Os01g44110.1;LOC_Os05g36050.1	LOC_Os03g03410.1;LOC_Os01g44110.1;LOC_Os05g36050.1	3;2;2	2;1;1	1;0;0	>LOC_Os03g03410.1 protein|serine/threonine-protein kinase, putative, expressed;>LOC_Os01g44110.1 protein|serine/threonine-protein kinase, putative, expressed;>LOC_Os05g36050.1 protein|serine/threonine-protein kinase, putative, expressed	3	3	2	1	0	1	3	2	2	1	1	1	2	0	0	2	1	1	0	1	0	1	0	0	1	0	1	0	1	0	0	7.5	6	4.7	58.651	530	530;509;528	2	3		3	0	5.9812	By matching
LOC_Os03g03450.2;LOC_Os03g03450.1	LOC_Os03g03450.2;LOC_Os03g03450.1	4;4	4;4	4;4	>LOC_Os03g03450.2 protein|anthranilate phosphoribosyltransferase, chloroplast precursor, putative, expressed;>LOC_Os03g03450.1 protein|anthranilate phosphoribosyltransferase, chloroplast precursor, putative, expressed	2	4	4	4	3	4	4	2	4	3	2	1	3	3	4	4	2	4	3	2	1	3	3	4	4	2	4	3	2	1	3	13.2	13.2	13.2	40.51	385	385;395	2.26	4	15	12	0	8.3912	By MS/MS
LOC_Os03g03470.4;LOC_Os03g03470.3;LOC_Os03g03470.2;LOC_Os03g03470.1	LOC_Os03g03470.4;LOC_Os03g03470.3;LOC_Os03g03470.2;LOC_Os03g03470.1	12;12;12;10	12;12;12;10	12;12;12;10	>LOC_Os03g03470.4 protein|expressed protein;>LOC_Os03g03470.3 protein|expressed protein;>LOC_Os03g03470.2 protein|expressed protein;>LOC_Os03g03470.1 protein|expressed protein	4	12	12	12	11	7	10	6	8	9	7	8	9	11	7	10	6	8	9	7	8	9	11	7	10	6	8	9	7	8	9	58.8	58.8	58.8	36.478	335	335;335;335;346	2.21	19	61	45	0	138.08	By MS/MS
LOC_Os03g03600.1	LOC_Os03g03600.1	11	11	11	>LOC_Os03g03600.1 protein|fasciclin-like arabinogalactan protein, putative, expressed	1	11	11	11	9	11	10	7	8	8	9	7	7	9	11	10	7	8	8	9	7	7	9	11	10	7	8	8	9	7	7	31.7	31.7	31.7	41.96	401	401	2.34	29	38	79	0	150.36	By MS/MS
LOC_Os03g03670.1	LOC_Os03g03670.1	12	12	12	>LOC_Os03g03670.1 protein|expressed protein	1	12	12	12	9	10	10	10	10	11	11	10	11	9	10	10	10	10	11	11	10	11	9	10	10	10	10	11	11	10	11	38.2	38.2	38.2	38.969	364	364	1.89	74	78	52	0	186.69	By MS/MS
LOC_Os03g03710.1	LOC_Os03g03710.1	5	5	5	>LOC_Os03g03710.1 protein|ribonuclease protein, putative, expressed	1	5	5	5	1	4	3	2	4	4	1	4	2	1	4	3	2	4	4	1	4	2	1	4	3	2	4	4	1	4	2	7.1	7.1	7.1	102.78	919	919	1.91	8	21	5	0	6.1693	By matching
LOC_Os03g03720.1;LOC_Os03g03720.2	LOC_Os03g03720.1;LOC_Os03g03720.2	41;33	32;26	32;26	>LOC_Os03g03720.1 protein|glyceraldehyde-3-phosphate dehydrogenase, putative, expressed;>LOC_Os03g03720.2 protein|glyceraldehyde-3-phosphate dehydrogenase, putative, expressed	2	41	32	32	38	35	36	36	34	37	38	37	36	30	29	28	28	27	30	29	29	28	30	29	28	28	27	30	29	29	28	79.3	69.4	69.4	47.11	444	444;318	1.94	528	466	439	0	323.31	By MS/MS
LOC_Os03g03830.1	LOC_Os03g03830.1	4	4	3	>LOC_Os03g03830.1 protein|EF hand family protein, putative, expressed	1	4	4	3	0	1	3	1	4	2	1	2	3	0	1	3	1	4	2	1	2	3	0	1	2	0	3	1	1	2	2	3.9	3.9	3.1	113.63	1068	1068	1.67	11	2	5	0	8.8569	By matching
LOC_Os03g03910.1	LOC_Os03g03910.1	40	40	35	>LOC_Os03g03910.1 protein|catalase domain containing protein, expressed	1	40	40	35	30	30	31	26	28	29	34	27	30	30	30	31	26	28	29	34	27	30	26	26	26	23	24	24	31	23	25	79.9	79.9	74.2	56.763	492	492	2.27	278	544	684	0	323.31	By MS/MS
LOC_Os03g03949.2	LOC_Os03g03949.2	3	3	3	>LOC_Os03g03949.2 protein|electron carrier/ protein disulfide oxidoreductase, putative, expressed	1	3	3	3	2	2	2	3	2	2	2	2	2	2	2	2	3	2	2	2	2	2	2	2	2	3	2	2	2	2	2	14.2	14.2	14.2	39.712	372	372	1.95	10		9	0	29.575	By MS/MS
LOC_Os03g03990.1	LOC_Os03g03990.1	10	10	10	>LOC_Os03g03990.1 protein|signal recognition particle 43 kDa protein, chloroplast precursor, putative, expressed	1	10	10	10	8	7	5	3	4	7	3	5	8	8	7	5	3	4	7	3	5	8	8	7	5	3	4	7	3	5	8	34.5	34.5	34.5	42.138	388	388	2.09	10	40	16	0	45.056	By MS/MS
LOC_Os03g04000.1	LOC_Os03g04000.1	10	10	10	>LOC_Os03g04000.1 protein|AMP-binding domain containing protein, expressed	1	10	10	10	7	5	7	2	5	6	6	5	6	7	5	7	2	5	6	6	5	6	7	5	7	2	5	6	6	5	6	21.2	21.2	21.2	59.865	552	552	1.71	35	18	15	0	22.628	By MS/MS
LOC_Os03g04050.1	LOC_Os03g04050.1	10	10	7	>LOC_Os03g04050.1 protein|protein kinase family protein, putative, expressed	1	10	10	7	5	6	6	5	6	8	4	6	8	5	6	6	5	6	8	4	6	8	4	4	3	3	4	5	4	4	5	22.2	22.2	16.2	59.376	531	531	1.83	21	33	10	0	34.87	By MS/MS
LOC_Os03g04060.1	LOC_Os03g04060.1	5	5	5	>LOC_Os03g04060.1 protein|CHIT16 - Chitinase family protein precursor, expressed	1	5	5	5	0	1	1	1	5	3	4	4	2	0	1	1	1	5	3	4	4	2	0	1	1	1	5	3	4	4	2	27.3	27.3	27.3	27.748	256	256	1.5	16	10	2	0	20.31	By matching
LOC_Os03g04110.2;LOC_Os03g04110.1	LOC_Os03g04110.2;LOC_Os03g04110.1	8;8	8;8	8;8	>LOC_Os03g04110.2 protein|lysM domain-containing GPI-anchored protein precursor, putative, expressed;>LOC_Os03g04110.1 protein|lysM domain-containing GPI-anchored protein precursor, putative, expressed	2	8	8	8	8	8	8	8	8	8	6	8	8	8	8	8	8	8	8	6	8	8	8	8	8	8	8	8	6	8	8	29.3	29.3	29.3	36.694	352	352;356	1.84	118	129	68	0	215.02	By MS/MS
LOC_Os03g04169.1	LOC_Os03g04169.1	10	10	10	>LOC_Os03g04169.1 protein|ATP phosphoribosyltransferase, putative, expressed	1	10	10	10	8	8	10	7	7	9	8	9	10	8	8	10	7	7	9	8	9	10	8	8	10	7	7	9	8	9	10	31.2	31.2	31.2	43.909	404	404	1.65	72	60	19	0	99.846	By MS/MS
LOC_Os03g04220.1	LOC_Os03g04220.1	11	11	11	>LOC_Os03g04220.1 protein|glutathione S-transferase, putative, expressed	1	11	11	11	9	5	6	8	8	8	10	8	8	9	5	6	8	8	8	10	8	8	9	5	6	8	8	8	10	8	8	43.3	43.3	43.3	35.704	319	319	1.87	42	57	26	0	119.9	By MS/MS
LOC_Os03g04240.1	LOC_Os03g04240.1	13	13	10	>LOC_Os03g04240.1 protein|glutathione S-transferase, putative, expressed	1	13	13	10	11	8	10	9	7	8	12	9	9	11	8	10	9	7	8	12	9	9	8	5	7	7	5	5	10	6	6	76.4	76.4	61.3	25.657	225	225	2.2	36	51	66	0	84.285	By MS/MS
LOC_Os03g04250.1	LOC_Os03g04250.1	8	5	5	>LOC_Os03g04250.1 protein|glutathione S-transferase, putative, expressed	1	8	5	5	8	8	8	6	7	8	7	8	7	5	5	5	4	5	5	5	5	4	5	5	5	4	5	5	5	5	4	39.6	24.3	24.3	25.366	222	222	1.95	26	36	22	0	13.834	By MS/MS
LOC_Os03g04260.1	LOC_Os03g04260.1	16	16	16	>LOC_Os03g04260.1 protein|glutathione S-transferase, putative, expressed	1	16	16	16	13	10	14	10	14	14	12	13	13	13	10	14	10	14	14	12	13	13	13	10	14	10	14	14	12	13	13	55.8	55.8	55.8	24.989	224	224	1.81	69	50	39	0	63.471	By MS/MS
LOC_Os03g04370.1	LOC_Os03g04370.1	2	2	2	>LOC_Os03g04370.1 protein|protein-methionine-S-oxide reductase, putative, expressed	1	2	2	2	1	1	1	1	0	2	0	1	1	1	1	1	1	0	2	0	1	1	1	1	1	1	0	2	0	1	1	18.1	18.1	18.1	15.267	138	138	1	8			0.0023059	2.8163	By matching
LOC_Os03g04410.1	LOC_Os03g04410.1	61	55	55	>LOC_Os03g04410.1 protein|aconitate hydratase protein, putative, expressed	1	61	55	55	51	52	52	46	50	47	57	47	51	45	47	46	42	45	41	51	43	45	45	47	46	42	45	41	51	43	45	71.5	67.6	67.6	106.3	986	986	1.92	495	594	373	0	323.31	By MS/MS
LOC_Os03g04440.2;LOC_Os03g04440.1	LOC_Os03g04440.2;LOC_Os03g04440.1	3;3	3;3	3;3	>LOC_Os03g04440.2 protein|expressed protein;>LOC_Os03g04440.1 protein|expressed protein	2	3	3	3	3	1	2	2	2	3	3	2	2	3	1	2	2	2	3	3	2	2	3	1	2	2	2	3	3	2	2	21.7	21.7	21.7	23.479	226	226;281	1.61	12	8	3	0	14.573	By MS/MS
LOC_Os03g04460.1	LOC_Os03g04460.1	14	14	14	>LOC_Os03g04460.1 protein|outer mitochondrial membrane porin, putative, expressed	1	14	14	14	11	8	10	7	10	10	11	9	10	11	8	10	7	10	10	11	9	10	11	8	10	7	10	10	11	9	10	56.9	56.9	56.9	29.683	276	276	2.38	21	30	65	0	99.159	By MS/MS
LOC_Os03g04470.1	LOC_Os03g04470.1	2	2	2	>LOC_Os03g04470.1 protein|expressed protein	1	2	2	2	2	1	2	2	1	2	2	1	2	2	1	2	2	1	2	2	1	2	2	1	2	2	1	2	2	1	2	8.4	8.4	8.4	26.584	251	251	1.82	9	15	4	0.00028161	4.1082	By MS/MS
LOC_Os03g04750.1	LOC_Os03g04750.1	8	8	2	>LOC_Os03g04750.1 protein|60S ribosomal protein L21-2, putative, expressed	1	8	8	2	6	5	7	2	4	4	4	3	4	6	5	7	2	4	4	4	3	4	2	1	2	0	0	0	0	0	0	34.8	34.8	11	18.699	164	164	2.37	11	25	39	0	17.569	By MS/MS
LOC_Os03g04960.2;LOC_Os03g04960.1;LOC_Os03g04960.5;LOC_Os03g04960.4;LOC_Os03g04960.3;LOC_Os10g32570.1	LOC_Os03g04960.2;LOC_Os03g04960.1;LOC_Os03g04960.5;LOC_Os03g04960.4;LOC_Os03g04960.3	16;16;11;11;11;3	15;15;10;10;10;2	15;15;10;10;10;2	>LOC_Os03g04960.2 protein|cysteinyl-tRNA synthetase, putative, expressed;>LOC_Os03g04960.1 protein|cysteinyl-tRNA synthetase, putative, expressed;>LOC_Os03g04960.5 protein|cysteinyl-tRNA synthetase, putative, expressed;>LOC_Os03g04960.4 protein|cysteinyl-t	6	16	15	15	13	11	9	6	7	10	7	9	8	12	10	8	6	7	9	7	8	7	12	10	8	6	7	9	7	8	7	36	36	36	60.925	528	528;528;338;420;420;491	2.25	20	20	40	0	115.25	By MS/MS
LOC_Os03g04970.1	LOC_Os03g04970.1	37	9	9	>LOC_Os03g04970.1 protein|T-complex protein, putative, expressed	1	37	9	9	32	28	30	29	27	30	31	26	31	8	8	8	7	7	8	9	7	8	8	8	8	7	7	8	9	7	8	63.6	19.1	19.1	61.045	577	577	1.83	50	48	28	0	74.674	By MS/MS
LOC_Os03g05280.1	LOC_Os03g05280.1	2	2	2	>LOC_Os03g05280.1 protein|ras-related protein, putative, expressed	1	2	2	2	2	1	1	0	0	0	2	0	0	2	1	1	0	0	0	2	0	0	2	1	1	0	0	0	2	0	0	14.8	14.8	14.8	23.26	210	210	2.75		2	6	0	4.8555	By MS/MS
LOC_Os03g05290.1	LOC_Os03g05290.1	4	4	4	>LOC_Os03g05290.1 protein|aquaporin protein, putative, expressed	1	4	4	4	2	3	2	3	4	1	3	2	3	2	3	2	3	4	1	3	2	3	2	3	2	3	4	1	3	2	3	34.4	34.4	34.4	25.699	250	250	2.13	26	25	38	0	79.415	By MS/MS
LOC_Os03g05310.1	LOC_Os03g05310.1	27	27	26	>LOC_Os03g05310.1 protein|pheophorbide a oxygenase, chloroplast precursor, putative, expressed	1	27	27	26	18	20	23	19	20	20	17	22	21	18	20	23	19	20	20	17	22	21	17	19	22	18	19	19	17	21	20	48.8	48.8	48.8	72.76	654	654	2.08	86	151	115	0	180.26	By MS/MS
LOC_Os03g05620.1;LOC_Os10g30770.1	LOC_Os03g05620.1;LOC_Os10g30770.1	3;2	3;2	2;1	>LOC_Os03g05620.1 protein|inorganic phosphate transporter, putative, expressed;>LOC_Os10g30770.1 protein|inorganic phosphate transporter, putative, expressed	2	3	3	2	0	0	1	2	1	2	0	1	0	0	0	1	2	1	2	0	1	0	0	0	1	1	1	1	0	1	0	5.1	5.1	3.6	57.457	527	527;526	2.88		1	7	0	5.0145	By matching
LOC_Os03g05710.1	LOC_Os03g05710.1	5	5	5	>LOC_Os03g05710.1 protein|acetyltransferase, GNAT family, putative, expressed	1	5	5	5	3	2	3	1	3	2	1	4	2	3	2	3	1	3	2	1	4	2	3	2	3	1	3	2	1	4	2	25.1	25.1	25.1	24.382	227	227	2.36		14	8	0	14.252	By MS/MS
LOC_Os03g05730.1;LOC_Os10g30580.1;LOC_Os10g30580.2	LOC_Os03g05730.1;LOC_Os10g30580.1	15;14;3	15;14;3	14;13;3	>LOC_Os03g05730.1 protein|cell division control protein 48 homolog E, putative, expressed;>LOC_Os10g30580.1 protein|cell division control protein 48 homolog E, putative, expressed	3	15	15	14	1	0	6	8	4	9	0	12	15	1	0	6	8	4	9	0	12	15	1	0	5	7	3	8	0	11	14	25.1	25.1	23.6	89.743	809	809;808;195	1.86	24	25	15	0	50.878	By matching
LOC_Os03g05740.1;LOC_Os10g30520.1	LOC_Os03g05740.1	3;1	3;1	3;1	>LOC_Os03g05740.1 protein|ras-related protein, putative, expressed	2	3	3	3	2	3	2	2	1	2	1	2	2	2	3	2	2	1	2	1	2	2	2	3	2	2	1	2	1	2	2	23.1	23.1	23.1	21.648	199	199;250	1.4	12	8		0	6.2308	By MS/MS
LOC_Os03g05780.1	LOC_Os03g05780.1	17	17	17	>LOC_Os03g05780.1 protein|4-coumarate--CoA ligase-like 7, putative, expressed	1	17	17	17	11	12	14	12	13	12	14	13	11	11	12	14	12	13	12	14	13	11	11	12	14	12	13	12	14	13	11	45.5	45.5	45.5	58.971	552	552	1.99	47	60	46	0	81.51	By MS/MS
LOC_Os03g05806.1	LOC_Os03g05806.1	4	4	4	>LOC_Os03g05806.1 protein|pseudouridine synthase family protein, putative, expressed	1	4	4	4	4	3	4	1	2	2	2	2	3	4	3	4	1	2	2	2	2	3	4	3	4	1	2	2	2	2	3	9.6	9.6	9.6	45.109	415	415	2.09	8	5	10	0	11.676	By MS/MS
LOC_Os03g05830.1	LOC_Os03g05830.1	8	8	4	>LOC_Os03g05830.1 protein|transposon protein, putative, CACTA, En/Spm sub-class, expressed	1	8	8	4	5	4	6	3	6	7	5	4	6	5	4	6	3	6	7	5	4	6	1	1	3	1	3	4	2	2	3	17.1	17.1	11.1	67.214	595	595	2.09	19	14	24	0	32.597	By MS/MS
LOC_Os03g05920.1;LOC_Os03g05840.1;LOC_Os03g05900.2;LOC_Os03g05900.1	LOC_Os03g05920.1	3;1;1;1	3;1;1;1	3;1;1;1	>LOC_Os03g05920.1 protein|expressed protein	4	3	3	3	1	1	2	0	2	2	1	3	1	1	1	2	0	2	2	1	3	1	1	1	2	0	2	2	1	3	1	8.9	8.9	8.9	43.611	406	406;222;354;407	1.46	10		3	0	5.1132	By matching
[truncated: 3,100 more rows]
[truncated: 68 more columns]
