# Supplementary material for: RiceProteomeDB (RPDB): a user-friendly database for proteomics data storage, retrieval, and analysis
Source: Sci Rep. 2024 Feb 14;14:3671. doi: 10.1038/s41598-024-54151-4 (PMC10864295; doi:10.1038/s41598-024-54151-4)
Supplement: Supplementary file 3 — Supplementary Information 3. [file 41598_2024_54151_MOESM3_ESM.xlsx]

## Sheet: Sheet1
Order	File name	Date	Tissue type	Sample name	Experimental type	Description							Reference	PRIDE ID
1	1. proteinGroups_2018Y_Rice leaves (MSP1)_Label-free	2018	Leaves	Control (DJ, Donjing cultivar), MSP1 infected in DJ, Flg22 infected in DJ samples	Label-free	4-week-old rice plants were sprayed with ddH2O (control), or aqueous solution of 1 μM purified recombinant MSP1-His protein, or 1 μM synthetic bacterial flagellin peptide flg22 (LugenSci, South Korea)							https://doi.org/10.1016/j.jprot.2018.04.015	PXD008069
2	2. proteinGroups_2019Y_Rice leaves (MSP1_Cytosol)_TMT_1	2019	Leaves	Cytosol fraction proteins were extracted from Control (DJ), MSP1 infected in DJ samples	TMT	Oryza sativa L. Dongjin seeds were sterilized in 0.05% Spotak solution (Bayer crop science, South Korea) overnight at 4 _C, and then washed with distilled water five times. Sterilized seeds were germinated on moist tissue paper at 28 _C in the dark and were transferred to sterilized soil in a growth chamber (70% humidity, 25 _C; a light/dark cycle of 16/8 hours). For analyzing the e_ect of MSP1, …							doi:10.3390/ijms20174135	PXD014758
3	3. proteinGroups_2019Y_Rice leaves (MSP1_PM)_TMT_2	2019	Leaves	PM (plasma membrane) fraction proteins were extracted from Control (DJ), MSP1 infected in DJ samples	TMT	Oryza sativa L. Dongjin seeds were sterilized in 0.05% Spotak solution (Bayer crop science, South Korea) overnight at 4 _C, and then washed with distilled water five times. Sterilized seeds were germinated on moist tissue paper at 28 _C in the dark and were transferred to sterilized soil in a growth chamber (70% humidity, 25 _C; a light/dark cycle of 16/8 hours). For analyzing the e_ect of MSP1, …							doi:10.3390/ijms20174135	PXD014758
10	10. proteinGroups_2021Y_Rice leaves (Azo vs SDS surfactants)_Label-free	2021	Leaves	Proteins were extracted and solublized in Azo and SDS surfactants, respectively	Label-free	Rice (Oryza sativa L. cv. Dongjin) seeds were sterilized in 0.05% spotak solution (Bayer Crop Science, South Korea) overnight at 28℃, and then washed with distilled water five times as described previously. Sterilized seeds were germinated on wet tissue paper at 28℃ in the dark and transferred to Yoshida solution in a growth chamber maintained at 70% humidity, 25℃ with a light/dark cycle of 16/8 …							https://doi.org/10.3389/fpls.2021.723369	PXD025132
11	11. proteinGroups_2021Y_Rice leaves (MME vs PME method)_Label-free	2021	Leaves	Proteins were extracted from rice leaves using MME (microsomal membrane extraction method) and PME (plasma membrane extraction kit), respectively	Label-free	Rice (Oryza sativa L. cv. Dongjin) seeds were sterilized in 0.05% spotak solution (Bayer Crop Science, South Korea) overnight at 28℃, and then washed with distilled water five times as described previously. Sterilized seeds were germinated on wet tissue paper at 28℃ in the dark and transferred to Yoshida solution in a growth chamber maintained at 70% humidity, 25℃ with a light/dark cycle of 16/8 …							https://doi.org/10.3389/fpls.2021.723369	PXD025133
