# Supplementary material for: RiceProteomeDB (RPDB): a user-friendly database for proteomics data storage, retrieval, and analysis
Source: Sci Rep. 2024 Feb 14;14:3671. doi: 10.1038/s41598-024-54151-4 (PMC10864295; doi:10.1038/s41598-024-54151-4)
Supplement: Supplementary file 5 — Supplementary Table 1. [file 41598_2024_54151_MOESM5_ESM.xlsx]

## Sheet: Supplementary_table_1
Supplementary Table S1. Downloadable bulk table containing a list of identified proteins with corresponding p-values and fold changes.
proteinids	majorityproteinids	fastaheaders	numberofproteins	peptides	uniquepeptides	sequencecoveragep	moldotweightkda	qhvalue	score	idsfrondevi	evidenceids	Values(LFQ intensity MSP1 rep1,LFQ intensity control rep1,LFQ intensity flg22 rep1,LFQ intensity MSP1 rep2,LFQ intensity control rep2,LFQ intensity flg22 rep2,LFQ intensity MSP1 rep3,LFQ intensity control rep3,LFQ intensity flg22 rep3)	chrinfo	proj	experiment	username	foldchange	pvalue	analyinfo
ChrSy.fgenesh.mRNA.28	ChrSy.fgenesh.mRNA.28	>ChrSy.fgenesh.mRNA.28 protein|expressed protein	1	6	6	14.9	60.073	nan	42.66	nan	91464;91465;91466;91467;91468;91469;91470;91471;91472;240866;240867;245735;245736;245737;245738;245739;245740;245741;245742;245743;245744;327555;327556;327557;327558;327559;327560;327561;327562;327563;327564;327565;327566;327567;327568;327569;327570;327571;327572;327573;441170;441171;441172;441173;441174;441175;441176;441177;441178;441179;441180;441181;441182;441183;441184;500653;500654;500655;50…	10096900.0,30173888.8888889,5198255.55555556,13950555.5555556,22386777.7777778,9999811.11111111,16010666.6666667,29454444.4444444,13819111.1111111	ChrSy.fgenesh.mRNA.28:ChrSy:179075	RiceProteome_leaf	Leaf_exp1_LFQ_AnI;ForFigure	k821209	-1.4989825386017315,-1.033794953251557	0.0073946838031055066,0.012895451850780207	RiceProteome_leafLeaf_exp1_LFQ_AnI;ForFigureExp00;1,4,7,Exp01;2,5,8,Exp10;1,4,7,Exp11;0,3,62323
ChrSy.fgenesh.mRNA.37	ChrSy.fgenesh.mRNA.37	>ChrSy.fgenesh.mRNA.37 protein|expressed protein	1	3	2	3.8	87.475	0.0002845	4.2277	1	174450;174451;174452;174453;174454;174455;174456;410803;410804;410805;410806;410807;410808;410809;410810;410811;410812;410813;410814;410815;490735;490736;490737	1523911.11111111,980297.777777778,2079727.77777778,1414288.88888889,2296922.22222222,1657211.11111111,1063116.66666667,1554788.88888889,1466777.77777778	ChrSy.fgenesh.mRNA.37:ChrSy:269995	RiceProteome_leaf	Leaf_exp1_LFQ_AnI;ForFigure	k821209	0.10691930333021736,-0.2721482996484823	0.7890444980447368,0.5522084013307553	RiceProteome_leafLeaf_exp1_LFQ_AnI;ForFigureExp00;1,4,7,Exp01;2,5,8,Exp10;1,4,7,Exp11;0,3,62323
ChrSy.fgenesh.mRNA.69	ChrSy.fgenesh.mRNA.69	>ChrSy.fgenesh.mRNA.69 protein|expressed protein	1	2	1	2.3	111.75	nan	4.7854	3	114571;114572;114573;114574;114575;114576;114577;114578;114579;114580;114581;114582;114583;114584;114585;114586;114587;114588;114589;114590;114591;114592;114593;114594;114595;114596;114597;114598;114599;114600;114601;114602;528343;528344;528345;528346;528347;528348;528349;528350;528351;528352;528353;528354;528355;528356;528357;528358;528359	22745666.6666667,18294111.1111111,16338666.6666667,15855000.0,13747777.7777778,15436222.2222222,14106222.2222222,24815111.1111111,29986888.8888889	ChrSy.fgenesh.mRNA.69:ChrSy:462586	RiceProteome_leaf	Leaf_exp1_LFQ_AnI;ForFigure	k821209	0.11937630163074016,-0.10934644160758819	0.790216275027894,0.7565375233183018	RiceProteome_leafLeaf_exp1_LFQ_AnI;ForFigureExp00;1,4,7,Exp01;2,5,8,Exp10;1,4,7,Exp11;0,3,62323
ChrSy.fgenesh.mRNA.86	ChrSy.fgenesh.mRNA.86	>ChrSy.fgenesh.mRNA.86 protein|expressed protein	1	9	9	54.2	21.99	nan	187.3	4	13298;13299;13300;13301;13302;13303;13304;13305;13306;13307;13308;13309;13310;13311;13312;13313;13314;13315;13316;13317;13318;13319;13320;13321;13322;13323;13324;13325;13326;13327;13328;13329;13330;13331;88843;88844;88845;88846;88847;88848;232234;232235;232236;232237;232238;232239;232240;232241;232242;232243;232244;232245;232246;232247;232248;232249;232250;232251;232252;232253;232254;232255;23225…	65887888.8888889,318093333.333333,41270666.6666667,140414444.444444,110576444.444444,73207000.0,117289888.888889,192171111.111111,46503888.8888889	ChrSy.fgenesh.mRNA.86:ChrSy:573737	RiceProteome_leaf	Leaf_exp1_LFQ_AnI;ForFigure	k821209	-1.9473281760858963,-0.940046645320061	0.12277062164994204,0.23720607398915344	RiceProteome_leafLeaf_exp1_LFQ_AnI;ForFigureExp00;1,4,7,Exp01;2,5,8,Exp10;1,4,7,Exp11;0,3,62323
ChrUn.fgenesh.mRNA.96;LOC_Os06g11260.1;LOC_Os06g11280.1;LOC_Os06g11290.1;LOC_Os06g11240.1	ChrUn.fgenesh.mRNA.96	>ChrUn.fgenesh.mRNA.96 protein|expressed protein	5	13	12	51.2	37.037	nan	80.203	5	63900;63901;63902;63903;63904;63905;63906;63907;63908;63909;63910;63911;63912;63913;63914;63915;63916;117206;117207;117208;117209;123193;123194;123195;123196;123197;123198;123199;123200;123201;123202;123203;123204;123205;123206;123207;123208;123209;123210;123211;123212;123213;123214;123215;130621;130622;130623;130624;130625;130626;130627;130628;130629;130630;130631;130632;130633;130634;130635;130…	50204222.2222222,65887888.8888889,71131444.4444444,64340333.3333333,66468777.7777778,89533888.8888889,78083777.7777778,82322777.7777778,106713777.777778	ChrUn.fgenesh.mRNA.96:ChrUn:626255	RiceProteome_leaf	Leaf_exp1_LFQ_AnI;ForFigure	k821209	0.3167027000778691,-0.1563641377228716	0.22650708131731495,0.49579733952247795	RiceProteome_leafLeaf_exp1_LFQ_AnI;ForFigureExp00;1,4,7,Exp01;2,5,8,Exp10;1,4,7,Exp11;0,3,62323
LOC_Os01g01060.1	LOC_Os01g01060.1	>LOC_Os01g01060.1 protein|40S ribosomal protein S5, putative, expressed	1	7	1	35.5	22.226	nan	45.698	14	64908;64909;64910;64911;196683;196684;196685;196686;196687;196688;196689;323106;323107;323108;323109;323110;323111;323112;323113;323114;323115;323116;323117;323118;323119;323120;323121;323122;323123;323124;323125;323126;323127;323128;323129;378179;378180;378181;378182;378183;378184;378185;378186;378187;378188;378189;378190;378191;378192;378193;378194;378195;378196;378197;378198;378199;378200;3782…	23492777.7777778,51721777.7777778,36110333.3333333,64923888.8888889,80474777.7777778,46193222.2222222,88745888.8888889,82950777.7777778,49542777.7777778	LOC_Os01g01060.1:Chr1:27221	RiceProteome_leaf	Leaf_exp1_LFQ_AnI;ForFigure	k821209	-0.7064675085678932,-0.28025124551341735	0.09410725272913517,0.5976014174140969	RiceProteome_leafLeaf_exp1_LFQ_AnI;ForFigureExp00;1,4,7,Exp01;2,5,8,Exp10;1,4,7,Exp11;0,3,62323
LOC_Os01g01080.1;LOC_Os01g01080.3;LOC_Os01g01080.2	LOC_Os01g01080.1;LOC_Os01g01080.3;LOC_Os01g01080.2	>LOC_Os01g01080.1 protein|decarboxylase, putative, expressed;>LOC_Os01g01080.3 protein|decarboxylase, putative, expressed;>LOC_Os01g01080.2 protein|decarboxylase, putative, expressed	3	8	8	18.9	58.271	nan	36.304	15	46530;46531;46532;46533;46534;46535;46536;67672;67673;67674;67675;67676;67677;67678;67679;67680;67681;67682;67683;67684;67685;67686;67687;191768;191769;191770;191771;191772;191773;191774;337714;337715;337716;337717;337718;337719;337720;432673;432674;432675;432676;432677;432678;432679;432680;432681;432682;444691;444692;444693;444694;444695;444696;444697;444698;444699;444700;444701;444702;444703;44…	9974733.33333333,11140222.2222222,14937777.7777778,11875777.7777778,13494777.7777778,8928055.55555556,8935711.11111111,11414044.4444444,19987888.8888889	LOC_Os01g01080.1:Chr1:35743^^LOC_Os01g01080.3:Chr1:36876^^LOC_Os01g01080.2:Chr1:36876	RiceProteome_leaf	Leaf_exp1_LFQ_AnI;ForFigure	k821209	0.2827382828197141,-0.22767617319979666	0.5039586653753304,0.19933207849746137	RiceProteome_leafLeaf_exp1_LFQ_AnI;ForFigureExp00;1,4,7,Exp01;2,5,8,Exp10;1,4,7,Exp11;0,3,62323
LOC_Os01g01120.1	LOC_Os01g01120.1	>LOC_Os01g01120.1 protein|enolase-phosphatase E1, putative, expressed	1	17	17	64.4	33.825	nan	255.8	16	20464;20465;20466;20467;20468;20469;20470;20471;20472;20473;20474;20475;20476;20477;20478;20479;20480;20481;20482;20483;20484;20485;20486;20487;20488;20489;20490;20491;20492;20493;20494;20495;20496;20497;20498;20499;20500;20501;20502;20503;20504;20505;20506;20507;20508;20509;29119;29120;29121;29122;29123;29124;29125;49820;49821;49822;49823;49824;49825;49826;49827;49828;67048;67049;67050;67051;670…	158926666.666667,143538888.888889,109555333.333333,107248555.555556,144735555.555556,175598888.888889,157298888.888889,165241111.111111,172542222.222222	LOC_Os01g01120.1:Chr1:62104	RiceProteome_leaf	Leaf_exp1_LFQ_AnI;ForFigure	k821209	0.013239048639208521,-0.09887826217686828	0.9556400313055069,0.6277891968130473	RiceProteome_leafLeaf_exp1_LFQ_AnI;ForFigureExp00;1,4,7,Exp01;2,5,8,Exp10;1,4,7,Exp11;0,3,62323
LOC_Os01g01280.1	LOC_Os01g01280.1	>LOC_Os01g01280.1 protein|expressed protein	1	4	4	31.5	27.041	nan	20.906	18	116306;116307;116308;207889;207890;207891;207892;207893;207894;263026;263027;263028;263029;263030;263031;263032;263033;263034;263035;263036;263037;263038;263039;263040;263041;263042;263043;495838;495839;495840;495841;495842;495843	8860333.33333333,11380333.3333333,7735688.88888889,10390233.3333333,5844977.77777778,7456955.55555556,12954000.0,7303055.55555556,8517400.0	LOC_Os01g01280.1:Chr1:134311	RiceProteome_leaf	Leaf_exp1_LFQ_AnI;ForFigure	k821209	-0.04895280150256232,0.3928141109960332	0.8854732618584589,0.28471700935060035	RiceProteome_leafLeaf_exp1_LFQ_AnI;ForFigureExp00;1,4,7,Exp01;2,5,8,Exp10;1,4,7,Exp11;0,3,62323
LOC_Os01g01302.1	LOC_Os01g01302.1	>LOC_Os01g01302.1 protein|shikimate kinase, putative, expressed	1	13	13	45.4	29.617	nan	132.33	19	16070;16071;16072;16073;16074;16075;16076;16077;16078;16079;16080;16081;16082;16083;16084;16085;16086;16087;16088;16089;16090;16091;16092;16093;16094;16095;16096;16097;16098;16099;16100;16101;16102;16103;16104;16105;16106;16107;16108;16109;16110;16111;16112;16113;16114;16115;16116;16117;16118;16119;16120;199007;264833;264834;264835;264836;264837;265567;265568;265569;265570;265571;265572;265573;26…	66468777.7777778,160678888.888889,64776777.7777778,111838111.111111,103372222.222222,100188333.333333,145815555.555556,109555333.333333,83545555.5555556	LOC_Os01g01302.1:Chr1:145645	RiceProteome_leaf	Leaf_exp1_LFQ_AnI;ForFigure	k821209	-0.5882115637154746,-0.20498041458138164	0.1347793189548129,0.604944464270367	RiceProteome_leafLeaf_exp1_LFQ_AnI;ForFigureExp00;1,4,7,Exp01;2,5,8,Exp10;1,4,7,Exp11;0,3,62323
LOC_Os01g01307.1;LOC_Os01g01307.2	LOC_Os01g01307.1;LOC_Os01g01307.2	>LOC_Os01g01307.1 protein|translocon-associated protein beta domain containing protein, expressed;>LOC_Os01g01307.2 protein|translocon-associated protein beta domain containing protein, expressed	2	6	6	33.2	22.532	nan	25.649	20	5207;5208;5209;5210;5211;5212;5213;5214;5215;5216;5217;5218;5219;96521;96522;96523;96524;96525;96526;96527;141072;141073;141074;141075;141076;141077;141078;141079;141080;141081;141082;141083;141084;141085;141086;141087;141088;141089;141090;141091;141092;141093;141094;141095;141096;141097;141098;141099;141100;279514;279515;279516;279517;279518;279519;279520;279521;279522;279523;279524;279525;27952…	42206777.7777778,72006555.5555556,21598222.2222222,44925555.5555556,62104444.4444444,64247777.7777778,58896111.1111111,88287666.6666667,52278666.6666667	LOC_Os01g01307.1:Chr1:148147^^LOC_Os01g01307.2:Chr1:148147	RiceProteome_leaf	Leaf_exp1_LFQ_AnI;ForFigure	k821209	-0.6871771559017601,-0.6068987240493645	0.1464237923870613,0.058636294537056974	RiceProteome_leafLeaf_exp1_LFQ_AnI;ForFigureExp00;1,4,7,Exp01;2,5,8,Exp10;1,4,7,Exp11;0,3,62323
LOC_Os01g01340.1;LOC_Os01g01340.2	LOC_Os01g01340.1	>LOC_Os01g01340.1 protein|light-induced protein 1-like, putative, expressed	2	3	3	36.7	13.317	nan	36.097	21	1133;1134;1135;1136;1137;1138;1139;1140;1141;1142;1143;1144;1145;1146;1147;1148;1149;1150;1151;1152;1153;320519;320520;320521;320522;320523;320524;320525;320526;320527;320528;320529;320530;320531;320532;320533;320534;320535;320536;320537;320538;320539;320540;320541;320542;320543;320544;320545;320546;320547;320548;320549;320550;320551;320552;320553;320554;320555;320556;320557;320558;320559;320560;…	21356333.3333333,33423000.0,20873777.7777778,63660555.5555556,28329666.6666667,38185555.5555556,81043833.3333333,35588111.1111111,40533444.4444444	LOC_Os01g01340.1:Chr1:170091	RiceProteome_leaf	Leaf_exp1_LFQ_AnI;ForFigure	k821209	0.03299682324025722,0.7705946706203595	0.917549132422552,0.3249463563762661	RiceProteome_leafLeaf_exp1_LFQ_AnI;ForFigureExp00;1,4,7,Exp01;2,5,8,Exp10;1,4,7,Exp11;0,3,62323
LOC_Os01g01450.2;LOC_Os01g01450.1	LOC_Os01g01450.2;LOC_Os01g01450.1	>LOC_Os01g01450.2 protein|stress responsive protein, putative, expressed;>LOC_Os01g01450.1 protein|stress responsive protein, putative, expressed	2	7	6	42.9	30.146	nan	27.258	22	18294;18295;18296;18297;18298;18299;18300;18301;18302;18303;18304;18305;55082;202751;202752;202753;202754;202755;202756;202757;202758;202759;202760;202761;202762;202763;202764;202765;202766;202767;202768;202769;202770;202771;202772;202773;202774;352400;352401;352402;352403;352404;352405;352406;352407;352408;352409;352410;352411;352412;352413;352414;352415;352416;352417;498777;498778;498779;498780…	7492266.66666667,16164444.4444444,12790000.0,38750666.6666667,13445333.3333333,22033666.6666667,34023666.6666667,18184000.0,25634444.4444444	LOC_Os01g01450.2:Chr1:227182^^LOC_Os01g01450.1:Chr1:227182	RiceProteome_leaf	Leaf_exp1_LFQ_AnI;ForFigure	k821209	0.33911309817678875,0.7479769805473304	0.388604713011191,0.3816492131017585	RiceProteome_leafLeaf_exp1_LFQ_AnI;ForFigureExp00;1,4,7,Exp01;2,5,8,Exp10;1,4,7,Exp11;0,3,62323
LOC_Os01g01650.1	LOC_Os01g01650.1	>LOC_Os01g01650.1 protein|isoflavone reductase homolog IRL, putative, expressed	1	20	17	71.7	34.305	nan	185.9	23	5942;5943;5944;5945;5946;5947;5948;5949;5950;5951;5952;5953;5954;5955;5956;5957;5958;5959;5960;5961;5962;5963;5964;5965;5966;5967;5968;5969;5970;5971;5972;5973;5974;5975;5976;5977;5978;5979;5980;5981;5982;5983;5984;5985;5986;5987;5988;5989;5990;5991;49444;49445;49446;49447;49448;49449;49450;49451;49452;49453;49454;49455;49456;49457;49458;49459;49460;60049;60050;60051;60052;60053;60054;60055;60056…	301823333.333333,2215571344.44444,223650000.0,3921993333.33333,2168477444.44445,1837931111.11111,2634570244.44444,3245417177.77778,2769247711.11111	LOC_Os01g01650.1:Chr1:323054	RiceProteome_leaf	Leaf_exp1_LFQ_AnI;ForFigure	k821209	-0.6593113449127235,-0.1537127822752739	0.3429900280224106,0.8358304853154588	RiceProteome_leafLeaf_exp1_LFQ_AnI;ForFigureExp00;1,4,7,Exp01;2,5,8,Exp10;1,4,7,Exp11;0,3,62323
LOC_Os01g01660.1	LOC_Os01g01660.1	>LOC_Os01g01660.1 protein|isoflavone reductase, putative, expressed	1	15	12	69.1	33.501	nan	323.31	24	72583;72584;72585;72586;72587;72588;72589;72590;72591;72592;72593;72594;72595;72596;72597;72598;72599;72600;73131;73132;73133;73134;73135;73136;73137;73138;73139;73140;73141;73142;73143;73144;73145;73146;73147;73148;73149;73150;73151;73152;73153;73154;73155;73156;73157;73158;73159;73160;73161;73162;73163;73164;73165;73166;73167;73168;73169;73170;73171;73172;86559;86560;86561;86562;86563;86564;865…	162407777.777778,1003677155.55556,187462222.222222,1917696794.44444,1286409288.88889,598400000.0,1561688011.11111,2310064600.0,700584444.444444	LOC_Os01g01660.1:Chr1:327618	RiceProteome_leaf	Leaf_exp1_LFQ_AnI;ForFigure	k821209	-1.629813531725682,-0.3370324757596489	0.10591253407349199,0.6588376715920039	RiceProteome_leafLeaf_exp1_LFQ_AnI;ForFigureExp00;1,4,7,Exp01;2,5,8,Exp10;1,4,7,Exp11;0,3,62323
LOC_Os01g01710.1;LOC_Os01g01710.2	LOC_Os01g01710.1	>LOC_Os01g01710.1 protein|1-deoxy-D-xylulose 5-phosphate reductoisomerase, chloroplast precursor, putative, expressed	2	23	23	56.9	51.473	nan	141.94	25	18945;18946;18947;18948;18949;18950;18951;18952;18953;18954;18955;18956;18957;18958;18959;18960;18961;18962;18963;18964;45482;45483;45484;45485;45486;45487;45488;45489;45490;45491;45492;45493;45494;45495;45496;45497;45498;45499;45500;45501;45502;45503;45504;45505;45506;45507;60292;60293;60294;60295;60296;60297;60298;60299;60300;80673;80674;80675;80676;80677;80678;80679;80680;80681;80682;80683;806…	53351000.0,50806555.5555556,134930000.0,376757777.777778,214646666.666667,1138852222.22222,467604444.444444,315657777.777778,942382222.222222	LOC_Os01g01710.1:Chr1:380398	RiceProteome_leaf	Leaf_exp1_LFQ_AnI;ForFigure	k821209	1.9311792674337924,0.6274408802810015	0.2132627530499484,0.5213789796795284	RiceProteome_leafLeaf_exp1_LFQ_AnI;ForFigureExp00;1,4,7,Exp01;2,5,8,Exp10;1,4,7,Exp11;0,3,62323
LOC_Os01g01790.1;LOC_Os01g01790.2	LOC_Os01g01790.1;LOC_Os01g01790.2	>LOC_Os01g01790.1 protein|expressed protein;>LOC_Os01g01790.2 protein|expressed protein	2	9	9	20.4	68.143	nan	30.306	26	197897;197898;197899;197900;197901;197902;197903;197904;197905;197906;197907;210069;210070;210071;210072;210073;210074;210075;232791;232792;232793;232794;232795;232796;232797;232798;232799;232800;232801;232802;232803;232804;232805;275622;275623;275624;275625;275626;275627;283862;283863;283864;283865;321811;322018;322019;322020;322021;322022;322023;322024;322025;322026;322027;322028;322029;322030;…	10229755.5555556,13805500.0,3293255.55555556,11329688.8888889,10153033.3333333,12656666.6666667,14898333.3333333,8816977.77777778,8082100.0	LOC_Os01g01790.1:Chr1:420157^^LOC_Os01g01790.2:Chr1:420157	RiceProteome_leaf	Leaf_exp1_LFQ_AnI;ForFigure	k821209	-0.4476602264256208,0.15360834857934408	0.4124596034587766,0.5819535456512233	RiceProteome_leafLeaf_exp1_LFQ_AnI;ForFigureExp00;1,4,7,Exp01;2,5,8,Exp10;1,4,7,Exp11;0,3,62323
LOC_Os01g01830.1	LOC_Os01g01830.1	>LOC_Os01g01830.1 protein|OsPOP1 - Putative Prolyl Oligopeptidase homologue, expressed	1	3	3	6.2	82.097	nan	7.864	27	70604;70605;70606;70607;79646;79647;88462;88463;88464;88465;88466;88467;88468;88469	1462077.77777778,1354500.0,2638839.78333333,2661022.22222222,6424133.33333333,2708488.88888889,2737822.22222222,5701511.11111111,2207922.22222222	LOC_Os01g01830.1:Chr1:441328	RiceProteome_leaf	Leaf_exp1_LFQ_AnI;ForFigure	k821209	-0.8352843853297031,-0.974361538794196	0.338259022432067,0.2962174012242963	RiceProteome_leafLeaf_exp1_LFQ_AnI;ForFigureExp00;1,4,7,Exp01;2,5,8,Exp10;1,4,7,Exp11;0,3,62323
LOC_Os01g02020.1;LOC_Os01g02020.3	LOC_Os01g02020.1;LOC_Os01g02020.3	>LOC_Os01g02020.1 protein|acetyl-CoA acetyltransferase, cytosolic, putative, expressed;>LOC_Os01g02020.3 protein|acetyl-CoA acetyltransferase, cytosolic, putative, expressed	2	13	13	44.2	42.991	nan	100.29	28	44900;44901;44902;44903;44904;44905;47351;47352;47353;47354;47355;47356;47357;47358;47359;47360;47361;47362;47363;47364;47365;47366;47367;47368;47369;47370;47371;47372;47373;92891;92892;92893;92894;92895;92896;92897;92898;92899;130491;130492;130493;130494;130495;130496;130497;130498;130499;130500;130501;130502;130503;130504;170233;170234;170235;170236;170237;170238;170239;170240;170241;193147;193…	19501333.3333333,51125222.2222222,36484666.6666667,47175666.6666667,52110000.0,45378111.1111111,48877777.7777778,54782333.3333333,67517555.5555556	LOC_Os01g02020.1:Chr1:549255^^LOC_Os01g02020.3:Chr1:549255	RiceProteome_leaf	Leaf_exp1_LFQ_AnI;ForFigure	k821209	-0.08109462632210987,-0.45150793761514274	0.785249432054884,0.2746844747777574	RiceProteome_leafLeaf_exp1_LFQ_AnI;ForFigureExp00;1,4,7,Exp01;2,5,8,Exp10;1,4,7,Exp11;0,3,62323
LOC_Os01g02080.1	LOC_Os01g02080.1	>LOC_Os01g02080.1 protein|peptidyl-prolyl cis-trans isomerase, putative, expressed	1	12	12	58.6	31.411	nan	172.89	29	15689;15690;15691;15692;15693;15694;15695;15696;15697;15698;88470;88471;88472;88473;88474;88475;88476;88477;88478;88479;88480;88481;88482;88483;88484;138027;138028;138029;138030;138031;138032;138033;138034;138035;138036;138037;138038;138039;138040;138041;138042;138043;160613;160614;160615;160616;160617;160618;160619;160620;160621;160622;160623;160624;160625;160626;160627;160628;160629;160630;1606…	317183333.333333,581662222.222222,337710000.0,2505648916.66667,423716666.666667,2722382144.44444,2361760155.55556,1309193333.33333,1821962222.22222	LOC_Os01g02080.1:Chr1:586921	RiceProteome_leaf	Leaf_exp1_LFQ_AnI;ForFigure	k821209	1.0767427809575874,1.1634849937446456	0.3462209852975735,0.3086128168903871	RiceProteome_leafLeaf_exp1_LFQ_AnI;ForFigureExp00;1,4,7,Exp01;2,5,8,Exp10;1,4,7,Exp11;0,3,62323
LOC_Os01g02090.1;LOC_Os01g02090.2	LOC_Os01g02090.1;LOC_Os01g02090.2	>LOC_Os01g02090.1 protein|expressed protein;>LOC_Os01g02090.2 protein|expressed protein	2	6	4	11	65.306	nan	14.593	30	36925;36926;36927;36928;36929;36930;36931;36932;139469;139470;139471;139472;139473;139474;139475;139476;139477;139478;139479;139480;139481;139482;139483;139484;139485;139486;139487;183670;183671;183672;183673;183674;183675;183676;183677;183678;183679;183680;183681;183682;183683;183684;183685;183686;183687;183688;183689;183690;183691;183692;258943;258944;258945;258946;258947;258948;258949;258950;2…	20897000.0,32451666.6666667,26844222.2222222,51677222.2222222,10403866.6666667,21937111.1111111,48976444.4444444,26676666.6666667,33423000.0	LOC_Os01g02090.1:Chr1:588975^^LOC_Os01g02090.2:Chr1:588975	RiceProteome_leaf	Leaf_exp1_LFQ_AnI;ForFigure	k821209	0.24153320923745566,0.8058046638501886	0.6082743821865291,0.22701716793172286	RiceProteome_leafLeaf_exp1_LFQ_AnI;ForFigureExp00;1,4,7,Exp01;2,5,8,Exp10;1,4,7,Exp11;0,3,62323
LOC_Os01g02880.1	LOC_Os01g02880.1	>LOC_Os01g02880.1 protein|fructose-bisphospate aldolase isozyme, putative, expressed	1	15	14	46.6	41.994	nan	99.304	32	29008;29009;29010;29011;29012;29013;29014;29015;29016;29017;29018;37351;37352;37353;37354;37355;37356;37357;37358;37359;37360;37361;37362;37363;37364;44417;44418;44419;44420;44421;44422;44423;44424;44425;44426;44427;96020;96021;96022;96023;96024;96025;96026;96027;96028;96029;96030;96031;96032;96033;96034;96035;96036;96037;96038;96039;96040;96041;96042;96043;96044;96045;96046;96047;145501;145502;1…	51171333.3333333,87626333.3333333,39632555.5555556,45485888.8888889,79438444.4444444,38750666.6666667,58287222.2222222,76641666.6666667,60680111.1111111	LOC_Os01g02880.1:Chr1:1016130	RiceProteome_leaf	Leaf_exp1_LFQ_AnI;ForFigure	k821209	-0.809402325126974,-0.6533933736197381	0.024602415329131523,0.004130064556441341	RiceProteome_leafLeaf_exp1_LFQ_AnI;ForFigureExp00;1,4,7,Exp01;2,5,8,Exp10;1,4,7,Exp11;0,3,62323
LOC_Os01g03020.1;LOC_Os01g03020.2	LOC_Os01g03020.1;LOC_Os01g03020.2	>LOC_Os01g03020.1 protein|tRNA synthetase class I, putative, expressed;>LOC_Os01g03020.2 protein|tRNA synthetase class I, putative, expressed	2	28	28	38.1	107.17	nan	169.88	33	72144;72145;72146;72147;72148;72149;72150;72151;72152;72153;72154;72155;72156;72157;80080;80081;138447;138448;138449;138450;138451;138452;138453;138454;138455;138456;138457;138458;138459;138460;138461;138462;138463;138464;138465;178907;178908;178909;178910;178911;178912;178913;178914;178915;178916;178917;178918;229671;229672;229673;229674;229675;229676;229677;229678;229679;229680;229681;301576;30…	66824000.0,74120666.6666667,86643222.2222222,120296333.333333,124987111.111111,106713777.777778,141801111.111111,166214444.444444,176376666.666667	LOC_Os01g03020.1:Chr1:1154758^^LOC_Os01g03020.2:Chr1:1154758	RiceProteome_leaf	Leaf_exp1_LFQ_AnI;ForFigure	k821209	0.017316902107337346,-0.15142644466607766	0.9710339884057548,0.7449508648667909	RiceProteome_leafLeaf_exp1_LFQ_AnI;ForFigureExp00;1,4,7,Exp01;2,5,8,Exp10;1,4,7,Exp11;0,3,62323
LOC_Os01g03040.1	LOC_Os01g03040.1	>LOC_Os01g03040.1 protein|expressed protein	1	5	5	21.7	27.538	nan	17.419	34	182739;182740;182741;182742;182743;182744;182745;182746;182747;182748;267222;267223;267224;267225;267226;267227;267228;267229;267230;267231;267232;267233;267234;267235;267236;267237;267238;267239;267240;267241;267242;267243;267244;267245;267246;267247;267248;279960;279961;279962;279963;279964;279965;279966;279967;279968;279969;279970;279971;423382;423383;423384;423385;423386;423387;423388;423389;…	9277800.0,39076666.6666667,27743777.7777778,36306555.5555556,25410444.4444444,30747444.4444444,32412000.0,23420555.5555556,28722777.7777778	LOC_Os01g03040.1:Chr1:1164336	RiceProteome_leaf	Leaf_exp1_LFQ_AnI;ForFigure	k821209	-0.011429250452385107,-0.1725822777867501	0.9670872606469072,0.7560132516752519	RiceProteome_leafLeaf_exp1_LFQ_AnI;ForFigureExp00;1,4,7,Exp01;2,5,8,Exp10;1,4,7,Exp11;0,3,62323
LOC_Os01g03070.2;LOC_Os01g03070.1	LOC_Os01g03070.2;LOC_Os01g03070.1	>LOC_Os01g03070.2 protein|transposon protein, putative, unclassified, expressed;>LOC_Os01g03070.1 protein|transposon protein, putative, unclassified, expressed	2	3	3	6.3	113.64	nan	4.7056	35	54832;54833;54834;54835;54836;54837;150385;510644;510645;510646;510647;510648;510649;510650;510651;510652;510653;510654	1506866.66666667,2464930.06666667,412770.0,1304588.88888889,848268.888888889,1685088.88888889,2134655.55555556,2794833.33333333,1391888.88888889	LOC_Os01g03070.2:Chr1:1178930^^LOC_Os01g03070.1:Chr1:1178930	RiceProteome_leaf	Leaf_exp1_LFQ_AnI;ForFigure	k821209	-0.8075849195439342,-0.3044130393923145	0.2994251470179158,0.5986446712446756	RiceProteome_leafLeaf_exp1_LFQ_AnI;ForFigureExp00;1,4,7,Exp01;2,5,8,Exp10;1,4,7,Exp11;0,3,62323
LOC_Os01g03144.1	LOC_Os01g03144.1	>LOC_Os01g03144.1 protein|white-brown complex homolog protein 7, putative, expressed	1	4	4	8.8	73.368	nan	25.884	36	116819;116820;116821;116822;116823;116824;116825;116826;116827;137349;137350;137351;137352;137353;137354;137355;137356;383629;383630;383631;383632;383633;383634;383635;476805;476806;476807;476808;476809;476810;476811;476812	2834988.88888889,5050888.88888889,4189244.44444444,2767366.66666667,4444611.11111111,3916111.11111111,4537066.66666667,4631144.44444444,3431711.11111111	LOC_Os01g03144.1:Chr1:1230167	RiceProteome_leaf	Leaf_exp1_LFQ_AnI;ForFigure	k821209	-0.2921423564039284,-0.4784433723745798	0.0410131334271172,0.13899642279709354	RiceProteome_leafLeaf_exp1_LFQ_AnI;ForFigureExp00;1,4,7,Exp01;2,5,8,Exp10;1,4,7,Exp11;0,3,62323
LOC_Os01g03390.1	LOC_Os01g03390.1	>LOC_Os01g03390.1 protein|BBTI7 - Bowman-Birk type bran trypsin inhibitor precursor, expressed	1	2	2	13.5	20.103	nan	5.6954	38	68512;68513;68514;68515;68516;68517;68518;68519;68520;561259;561260;561261;561262;561263;561264;561265;561266	2124444.44444444,10593955.5555556,1046639.44444444,3703955.55555556,6256826.31111111,976725.555555556,2385700.0,1708466.66666667,732138.888888889	LOC_Os01g03390.1:Chr1:1365856	RiceProteome_leaf	Leaf_exp1_LFQ_AnI;ForFigure	k821209	-2.7517502283309287,-1.1759638805386043	0.17623777662505524,0.30992219451412023	RiceProteome_leafLeaf_exp1_LFQ_AnI;ForFigureExp00;1,4,7,Exp01;2,5,8,Exp10;1,4,7,Exp11;0,3,62323
LOC_Os01g03510.1	LOC_Os01g03510.1	>LOC_Os01g03510.1 protein|WD domain, G-beta repeat domain containing protein, expressed	1	19	19	42.6	66.282	nan	92.595	39	16989;16990;16991;16992;16993;16994;16995;16996;16997;16998;16999;17000;17001;17002;17003;17004;17005;17006;17007;17008;17009;17010;17011;17012;17013;17014;49461;49462;49463;49464;49465;49466;49467;80394;80395;80396;80397;80398;80399;80400;80401;80402;80403;80404;80405;80406;80407;80408;80409;134135;134136;134137;134138;134139;134140;134141;134142;134143;134144;134145;134146;151192;151193;151194;…	36187111.1111111,38842888.8888889,40561666.6666667,28515555.5555556,49542777.7777778,34925111.1111111,39740222.2222222,57460666.6666667,42860222.2222222	LOC_Os01g03510.1:Chr1:1413918	RiceProteome_leaf	Leaf_exp1_LFQ_AnI;ForFigure	k821209	-0.30142598105740426,-0.4817348482093848	0.2258222902011888,0.10863704022323926	RiceProteome_leafLeaf_exp1_LFQ_AnI;ForFigureExp00;1,4,7,Exp01;2,5,8,Exp10;1,4,7,Exp11;0,3,62323
LOC_Os01g03549.1	LOC_Os01g03549.1	>LOC_Os01g03549.1 protein|multi-copper oxidase type I family protein, putative, expressed	1	10	10	24.9	65.838	nan	55.059	40	143543;143544;143545;143546;143547;143548;143549;146498;146499;146500;146501;146502;146503;146504;146505;146506;146507;301015;301016;301017;301018;301019;301020;301021;301022;301023;301024;301025;301026;301027;301028;301029;301030;319987;319988;319989;323509;323510;323511;323512;401429;401430;401431;401432;401433;401434;401435;401436;401437;479398;479399;479400;479401;479402;479403;479404;479405;…	25816777.7777778,35358666.6666667,29007444.4444444,47323666.6666667,34775000.0,54329333.3333333,43935944.4444444,37390000.0,51360222.2222222	LOC_Os01g03549.1:Chr1:1437346	RiceProteome_leaf	Leaf_exp1_LFQ_AnI;ForFigure	k821209	0.3250634777096556,0.12279591153371835	0.37456850714608214,0.6813062552111808	RiceProteome_leafLeaf_exp1_LFQ_AnI;ForFigureExp00;1,4,7,Exp01;2,5,8,Exp10;1,4,7,Exp11;0,3,62323
LOC_Os01g03650.1	LOC_Os01g03650.1	>LOC_Os01g03650.1 protein|sufB/sufD domain containing protein, putative, expressed	1	8	8	26.8	51.614	nan	33.524	41	38954;38955;38956;38957;38958;38959;38960;38961;38962;38963;38964;38965;38966;38967;71490;71491;71492;144126;144127;144128;144129;144130;144131;144132;208472;208473;208474;208475;208476;208477;208478;208479;208480;208481;208482;208483;400221;400222;400223;400224;400225;418585;418586;418587;418588;418589;418590;418591;418592;418593;418594;418595;418596;418597;418598;418599;418600;418601;438128;438…	6997022.22222222,3839288.88888889,12983111.1111111,31887222.2222222,15715111.1111111,35242111.1111111,51171333.3333333,18131000.0,43365666.6666667	LOC_Os01g03650.1:Chr1:1507162	RiceProteome_leaf	Leaf_exp1_LFQ_AnI;ForFigure	k821209	1.2811983858827185,1.2568099293934556	0.17652832708949656,0.30441116158045184	RiceProteome_leafLeaf_exp1_LFQ_AnI;ForFigureExp00;1,4,7,Exp01;2,5,8,Exp10;1,4,7,Exp11;0,3,62323
LOC_Os01g03730.1	LOC_Os01g03730.1	>LOC_Os01g03730.1 protein|nuclease PA3, putative, expressed	1	3	3	15.9	35.099	nan	8.4501	42	766;767;768;273425;273426;273427;273428;273429;273430;273431;273432;273433;376210;376211;376212;376213;376214;376215;376216;376217;376218	5243944.44444444,3029244.44444444,2921911.11111111,3012377.77777778,1672300.0,2082000.0,4992422.22222222,1190122.22222222,1630666.66666667	LOC_Os01g03730.1:Chr1:1566166	RiceProteome_leaf	Leaf_exp1_LFQ_AnI;ForFigure	k821209	0.1713288467052233,1.169107930675017	0.7319336532502771,0.05529128597180856	RiceProteome_leafLeaf_exp1_LFQ_AnI;ForFigureExp00;1,4,7,Exp01;2,5,8,Exp10;1,4,7,Exp11;0,3,62323
LOC_Os01g03760.1;LOC_Os01g03760.2	LOC_Os01g03760.1;LOC_Os01g03760.2	>LOC_Os01g03760.1 protein|expressed protein;>LOC_Os01g03760.2 protein|expressed protein	2	10	10	24.2	63.316	nan	33.883	43	3186;3187;3188;3189;87081;87082;87083;87084;87085;87086;87087;107397;107398;107399;107400;107401;107402;107403;107404;127260;127261;127262;127263;296165;296166;296167;296168;371778;371779;371780;371781;371782;371783;376809;376810;376811;376812;376813;376814;376815;376816;404971;404972;453606;453607;453608;523118;523119;523120;523121;523122;523123;523124;523125	13561777.7777778,20666111.1111111,7376977.77777778,8928055.55555556,10028200.0,7996477.77777778,4605855.55555556,10173711.1111111,7894322.22222222	LOC_Os01g03760.1:Chr1:1576068^^LOC_Os01g03760.2:Chr1:1576068	RiceProteome_leaf	Leaf_exp1_LFQ_AnI;ForFigure	k821209	-0.8126389962058962,-0.5929090997860256	0.23742508536002774,0.35759209942264464	RiceProteome_leafLeaf_exp1_LFQ_AnI;ForFigureExp00;1,4,7,Exp01;2,5,8,Exp10;1,4,7,Exp11;0,3,62323
LOC_Os01g03950.1	LOC_Os01g03950.1	>LOC_Os01g03950.1 protein|glycosyl hydrolase, family 31, putative, expressed	1	9	9	13.9	102.97	nan	38.672	44	72419;72420;72421;72422;72423;72424;72425;72426;76879;76880;76881;76882;76883;76884;76885;88897;88898;88899;88900;88901;88902;88903;88904;88905;88906;132325;132326;132327;301651;301652;301653;301654;301655;301656;301657;301658;301659;301660;301661;301662;301663;301664;301665;301666;321000;321001;321002;321003;321004;321005;321006;321007;329670;329671;329672;329673;329674;329675;329676;329677;3296…	8335277.77777778,29110000.0,11039444.4444444,14243444.4444444,29404111.1111111,11289277.7777778,14345444.4444444,32615444.4444444,11380333.3333333	LOC_Os01g03950.1:Chr1:1698438	RiceProteome_leaf	Leaf_exp1_LFQ_AnI;ForFigure	k821209	-1.4347828242562164,-1.3033536699014479	0.0032117889556274558,0.0034774243219820337	RiceProteome_leafLeaf_exp1_LFQ_AnI;ForFigureExp00;1,4,7,Exp01;2,5,8,Exp10;1,4,7,Exp11;0,3,62323
LOC_Os01g04190.4;LOC_Os01g04190.3;LOC_Os01g04190.2;LOC_Os01g04190.1	LOC_Os01g04190.4;LOC_Os01g04190.3;LOC_Os01g04190.2;LOC_Os01g04190.1	>LOC_Os01g04190.4 protein|transporter family protein, putative, expressed;>LOC_Os01g04190.3 protein|transporter family protein, putative, expressed;>LOC_Os01g04190.2 protein|transporter family protein, putative, expressed;>LOC_Os01g04190.1 protein|transpor	4	2	2	8	41.409	nan	5.2396	45	446045;446046;446047;446048;446049;446050;446051;446052;475301;475302;475303;475304;475305;475306	742476.666666667,396374.444444444,3407477.77777778,240436.666666667,1010404.44444444,818663.333333333,313396.666666667,644584.444444444,1329654.98888889	LOC_Os01g04190.4:Chr1:1844239^^LOC_Os01g04190.3:Chr1:1844239^^LOC_Os01g04190.2:Chr1:1844212^^LOC_Os01g04190.1:Chr1:1844212	RiceProteome_leaf	Leaf_exp1_LFQ_AnI;ForFigure	k821209	1.437410611105161,-0.6621722756338289	0.275765546741932,0.3496551193879987	RiceProteome_leafLeaf_exp1_LFQ_AnI;ForFigureExp00;1,4,7,Exp01;2,5,8,Exp10;1,4,7,Exp11;0,3,62323
LOC_Os01g04200.2;LOC_Os01g04200.1;LOC_Os01g04200.4;LOC_Os01g04200.3	LOC_Os01g04200.2;LOC_Os01g04200.1;LOC_Os01g04200.4;LOC_Os01g04200.3	>LOC_Os01g04200.2 protein|metallo-beta-lactamase family protein, putative, expressed;>LOC_Os01g04200.1 protein|metallo-beta-lactamase family protein, putative, expressed;>LOC_Os01g04200.4 protein|metallo-beta-lactamase family protein, putative, expressed;>	4	4	4	13.1	53.384	nan	14.964	46	194957;194958;194959;194960;194961;194962;269526;269527;269528;269529;269530;269531;269532;269533;271575;271576;271577;271578;271579;271580;271581;271582;271583;271584;271585;271586;271587;292277;292278;292279;292280;292281;292282;292283;292284;292285	2820411.11111111,1558466.66666667,3605977.77777778,6114988.88888889,5044655.55555556,5907044.44444444,6624977.77777778,5494966.66666667,10326577.7777778	LOC_Os01g04200.2:Chr1:1849970^^LOC_Os01g04200.1:Chr1:1849970^^LOC_Os01g04200.4:Chr1:1849970^^LOC_Os01g04200.3:Chr1:1849970	RiceProteome_leaf	Leaf_exp1_LFQ_AnI;ForFigure	k821209	0.7136037730141893,0.3630979209470352	0.3409835876722008,0.5397330330202808	RiceProteome_leafLeaf_exp1_LFQ_AnI;ForFigureExp00;1,4,7,Exp01;2,5,8,Exp10;1,4,7,Exp11;0,3,62323
LOC_Os01g04350.1	LOC_Os01g04350.1	>LOC_Os01g04350.1 protein|hsp20/alpha crystallin family protein, putative, expressed	1	2	2	23.5	17.892	nan	6.1802	47	132545;132546;132547;132548;132549;132550;132551;532238;532239;532240;532241;532242;532243;532244;532245	5096900.0,5860433.33333333,4479933.33333333,2626611.11111111,5567144.44444444,5598411.11111111,2803188.88888889,6760844.44444444,3079144.44444444	LOC_Os01g04350.1:Chr1:1941149	RiceProteome_leaf	Leaf_exp1_LFQ_AnI;ForFigure	k821209	-0.4671362234862878,-0.7889671611522383	0.13355854977963943,0.06711424841563603	RiceProteome_leafLeaf_exp1_LFQ_AnI;ForFigureExp00;1,4,7,Exp01;2,5,8,Exp10;1,4,7,Exp11;0,3,62323
LOC_Os01g04630.1	LOC_Os01g04630.1	>LOC_Os01g04630.1 protein|muconate cycloisomerase, putative, expressed	1	8	8	34.8	46.63	nan	57.722	49	9292;9293;9294;9295;9296;9297;21814;21815;21816;21817;21818;21819;21820;21821;21822;21823;21824;21825;21826;21827;21828;21829;21830;21831;21832;21833;21834;21835;21836;21837;21838;21839;21840;21841;21842;21843;21844;21845;21846;21847;21848;163361;163362;163363;163364;163365;163366;278482;278483;278484;278485;278486;278487;278488;278489;278490;278491;278492;283189;283190;283191;283192;283193;28319…	13020666.6666667,30747444.4444444,19930555.5555556,24771555.5555556,26676666.6666667,20285333.3333333,22313166.6666667,23613444.4444444,21187666.6666667	LOC_Os01g04630.1:Chr1:2077304	RiceProteome_leaf	Leaf_exp1_LFQ_AnI;ForFigure	k821209	-0.4002684599870713,-0.4310963119249128	0.08244381782759959,0.1841381794566782	RiceProteome_leafLeaf_exp1_LFQ_AnI;ForFigureExp00;1,4,7,Exp01;2,5,8,Exp10;1,4,7,Exp11;0,3,62323
LOC_Os01g04650.1	LOC_Os01g04650.1	>LOC_Os01g04650.1 protein|PB1 domain containing protein, expressed	1	4	4	7.5	70.368	nan	6.5908	51	263025;269285;269286;269287;269288;269289;269290;269291;269292;269293;269294;269295;269296;269297;269298;269299;269300;269301;269302;355046;355047;355048;355049;418049;418050;418051;418052;418053;418054;418055;418056;418057	10495500.0,4239711.11111111,6122877.77777778,10447438.8888889,2241022.22222222,6874211.11111111,6973522.22222222,2806644.44444444,4537066.66666667	LOC_Os01g04650.1:Chr1:2085922	RiceProteome_leaf	Leaf_exp1_LFQ_AnI;ForFigure	k821209	0.9168247271397507,1.5877728418973467	0.040225723903556346,0.018108991696057862	RiceProteome_leafLeaf_exp1_LFQ_AnI;ForFigureExp00;1,4,7,Exp01;2,5,8,Exp10;1,4,7,Exp11;0,3,62323
LOC_Os01g04814.4;LOC_Os01g04814.3;LOC_Os01g04814.1;LOC_Os01g04840.1;LOC_Os02g06490.1	LOC_Os01g04814.4;LOC_Os01g04814.3;LOC_Os01g04814.1	>LOC_Os01g04814.4 protein|vacuolar protein sorting-associating protein 4B, putative, expressed;>LOC_Os01g04814.3 protein|vacuolar protein sorting-associating protein 4B, putative, expressed;>LOC_Os01g04814.1 protein|vacuolar protein sorting-associating pro	5	10	10	35.6	44.171	nan	26.491	53	16049;16050;16051;16052;16053;20158;20159;20160;20161;20162;20163;20164;20165;20166;20167;20168;20169;62181;62182;62183;62184;62185;62186;62187;62188;62189;62190;62191;62192;62193;62194;248700;248701;248702;248703;248704;248705;248706;248707;248708;248709;248710;324914;324915;324916;324917;324918;324919;324920;324921;353630;377477;377478;377479;377480;377481;377482;377483;377484;377485;378212;378…	7618977.77777778,14209000.0,10206733.3333333,16791222.2222222,13930555.5555556,13416444.4444444,11028400.0,14564333.3333333,14360444.4444444	LOC_Os01g04814.4:Chr1:2222117^^LOC_Os01g04814.3:Chr1:2222117^^LOC_Os01g04814.1:Chr1:2222117	RiceProteome_leaf	Leaf_exp1_LFQ_AnI;ForFigure	k821209	-0.16898996545650788,-0.2690458454256562	0.3367954172504058,0.4612216119772709	RiceProteome_leafLeaf_exp1_LFQ_AnI;ForFigureExp00;1,4,7,Exp01;2,5,8,Exp10;1,4,7,Exp11;0,3,62323
LOC_Os01g04900.2;LOC_Os01g04900.1;LOC_Os01g04900.3	LOC_Os01g04900.2;LOC_Os01g04900.1;LOC_Os01g04900.3	>LOC_Os01g04900.2 protein|peptidase M50 family protein, putative, expressed;>LOC_Os01g04900.1 protein|peptidase M50 family protein, putative, expressed;>LOC_Os01g04900.3 protein|peptidase M50 family protein, putative, expressed	3	7	7	26.8	52.297	nan	54.384	54	55446;55447;55448;55449;55450;55451;55452;55453;79773;79774;277317;277318;277319;277320;277321;277322;277323;277324;277325;283889;283890;283891;283892;283893;283894;283895;283896;283897;283898;283899;283900;283901;283902;283903;283904;283905;283906;283907;283908;283909;283910;283911;283912;283913;283914;283915;283916;283917;283918;283919;283920;283921;283922;283923;283924;283925;283926;295412;295…	68445555.5555556,63745555.5555556,105679555.555556,79792222.2222222,99874888.8888889,106917555.555556,110576444.444444,119762444.444444,98865888.8888889	LOC_Os01g04900.2:Chr1:2270682^^LOC_Os01g04900.1:Chr1:2270844^^LOC_Os01g04900.3:Chr1:2270844	RiceProteome_leaf	Leaf_exp1_LFQ_AnI;ForFigure	k821209	0.13630814095859364,-0.13083575093329408	0.6271342211526523,0.7134513461186744	RiceProteome_leafLeaf_exp1_LFQ_AnI;ForFigureExp00;1,4,7,Exp01;2,5,8,Exp10;1,4,7,Exp11;0,3,62323
LOC_Os01g04950.3;LOC_Os01g04950.2;LOC_Os01g04950.1	LOC_Os01g04950.3;LOC_Os01g04950.2;LOC_Os01g04950.1	>LOC_Os01g04950.3 protein|peptide transporter PTR2, putative, expressed;>LOC_Os01g04950.2 protein|peptide transporter PTR2, putative, expressed;>LOC_Os01g04950.1 protein|peptide transporter PTR2, putative, expressed	3	4	4	8.1	63.097	nan	7.6779	55	210097;210098;210099;210100;210101;210102;210103;210104;210105;210106;210107;210108;259223;259224;259225;259226;259227;291181;291182;291183;291184;291185;291186;291187;291188;291189;397115;397116	2146211.11111111,1724611.11111111,3110644.44444444,587143.333333333,1712944.44444444,912565.555555556,3174544.44444444,2248822.22222222,3668855.55555556	LOC_Os01g04950.3:Chr1:2296043^^LOC_Os01g04950.2:Chr1:2296043^^LOC_Os01g04950.1:Chr1:2296043	RiceProteome_leaf	Leaf_exp1_LFQ_AnI;ForFigure	k821209	0.43586110961068897,0.05513518674388152	0.5123600220969158,0.9317991326090608	RiceProteome_leafLeaf_exp1_LFQ_AnI;ForFigureExp00;1,4,7,Exp01;2,5,8,Exp10;1,4,7,Exp11;0,3,62323
LOC_Os01g05060.1	LOC_Os01g05060.1	>LOC_Os01g05060.1 protein|mitochondrial glycoprotein, putative, expressed	1	6	6	26.2	29.807	nan	58.413	57	121750;121751;121752;121753;121754;121755;121756;121757;121758;121759;121760;121761;121762;121763;121764;121765;121766;121767;121768;168490;168491;168492;168493;168494;168495;168496;168497;168498;168499;168500;168501;168502;168503;168504;168505;168506;168507;168508;168509;168510;168511;168512;168513;168514;168515;168516;168517;168518;168519;168520;168521;168522;168523;168524;168525;168526;168527;…	64481666.6666667,193450000.0,52609111.1111111,100188333.333333,194693333.333333,76952111.1111111,144106666.666667,221241111.111111,57125833.3333333	LOC_Os01g05060.1:Chr1:2376426	RiceProteome_leaf	Leaf_exp1_LFQ_AnI;ForFigure	k821209	-1.706730775367225,-0.9807889367380838	0.00033862577470595944,0.035233425327276385	RiceProteome_leafLeaf_exp1_LFQ_AnI;ForFigureExp00;1,4,7,Exp01;2,5,8,Exp10;1,4,7,Exp11;0,3,62323
LOC_Os01g05080.1;LOC_Os01g05080.2	LOC_Os01g05080.1;LOC_Os01g05080.2	>LOC_Os01g05080.1 protein|thylakoid lumenal protein, putative, expressed;>LOC_Os01g05080.2 protein|thylakoid lumenal protein, putative, expressed	2	13	13	64.6	20.574	nan	323.31	58	76794;76795;76796;76797;76798;76799;76800;76801;76802;76803;76804;76805;76806;76807;76808;76809;76810;76811;76812;76813;76814;76815;149896;149897;149898;149899;149900;149901;149902;149903;149904;149905;160185;181523;181524;181525;181526;181527;181528;181529;181530;181531;181532;181533;181534;181535;181536;181537;181538;181539;181540;181541;181542;181543;181544;181545;181546;181547;181548;181549;1…	107747666.666667,173193333.333333,71021000.0,789642222.222222,221241111.111111,462480000.0,658736666.666667,360476666.666667,394121111.111111	LOC_Os01g05080.1:Chr1:2385261^^LOC_Os01g05080.2:Chr1:2385261	RiceProteome_leaf	Leaf_exp1_LFQ_AnI;ForFigure	k821209	0.29723042823822576,1.0435807097432805	0.6962945180000215,0.3287295505131253	RiceProteome_leafLeaf_exp1_LFQ_AnI;ForFigureExp00;1,4,7,Exp01;2,5,8,Exp10;1,4,7,Exp11;0,3,62323
LOC_Os01g05490.1;LOC_Os01g05490.2;LOC_Os01g62420.2	LOC_Os01g05490.1;LOC_Os01g05490.2	>LOC_Os01g05490.1 protein|triosephosphate isomerase, cytosolic, putative, expressed;>LOC_Os01g05490.2 protein|triosephosphate isomerase, cytosolic, putative, expressed	3	25	23	96	27.063	nan	323.31	59	70533;70534;70535;70536;70537;70538;70539;70540;70541;70542;70543;70544;70545;70546;70547;70548;70549;70550;70551;70552;70553;70554;70555;70556;70557;70558;70559;70560;70561;70562;70563;70564;70565;70566;70567;70568;70569;70570;70571;70572;107158;107159;107160;107161;107162;107163;107164;107165;107166;107167;107168;107169;107170;107171;107172;107173;107174;107175;107176;107177;107178;107179;10718…	1066844444.44444,989559388.888888,978960829.743065,3246993705.55555,1732949866.66667,2385709533.33333,2185484577.77778,3388858377.77778,3166497555.55556	LOC_Os01g05490.1:Chr1:2593479^^LOC_Os01g05490.2:Chr1:2593479	RiceProteome_leaf	Leaf_exp1_LFQ_AnI;ForFigure	k821209	0.09584573101970968,0.0887941177481486	0.8906925419854775,0.8981922601214254	RiceProteome_leafLeaf_exp1_LFQ_AnI;ForFigureExp00;1,4,7,Exp01;2,5,8,Exp10;1,4,7,Exp11;0,3,62323
LOC_Os01g62230.1;LOC_Os08g38300.1;LOC_Os05g49860.1;LOC_Os01g05970.1;LOC_Os01g05900.1;LOC_Os01g05630.1;LOC_Os01g05610.1;LOC_Os01g06010.1;LOC_Os03g17084.1;LOC_Os05g38560.1	LOC_Os01g62230.1;LOC_Os08g38300.1;LOC_Os05g49860.1;LOC_Os01g05970.1;LOC_Os01g05900.1;LOC_Os01g05630.1;LOC_Os01g05610.1;LOC_Os01g06010.1;LOC_Os03g17084.1	>LOC_Os01g62230.1 protein|Core histone H2A/H2B/H3/H4 domain containing protein, putative, expressed;>LOC_Os08g38300.1 protein|Core histone H2A/H2B/H3/H4 domain containing protein, putative, expressed;>LOC_Os05g49860.1 protein|Core histone H2A/H2B/H3/H4 dom	10	4	4	27.3	15.366	nan	15.818	60	40791;40792;40793;40794;40795;40796;40797;40798;40799;40800;40801;328246;328247;328248;328249;328250;328251;328252;328253;328254;328255;328256;328257;328258;328259;328260;328261;328262;328263;390442;390443;390444;390445;390446;390447;390448;390449;390450;390451;390452;390453;390454;390455;390456;390457;390458;390459;390460;390461;390462;504165;504166;504167;504168;504169;504170;504171	110765000.0,73328555.5555556,155428888.888889,517883333.333333,65773444.4444444,242640000.0,352013333.333333,48336444.4444444,281711111.111111	LOC_Os01g62230.1:Chr1:36014173^^LOC_Os08g38300.1:Chr8:24261414^^LOC_Os05g49860.1:Chr5:28612033^^LOC_Os01g05970.1:Chr1:2857598^^LOC_Os01g05900.1:Chr1:2820235^^LOC_Os01g05630.1:Chr1:2686802^^LOC_Os01g05610.1:Chr1:2674479^^LOC_Os01g06010.1:Chr1:2872188^^LOC_Os03g17084.1:Chr3:9492890	RiceProteome_leaf	Leaf_exp1_LFQ_AnI;ForFigure	k821209	1.8586510301572023,2.3873385986478954	0.0434396312171123,0.15422486791499995	RiceProteome_leafLeaf_exp1_LFQ_AnI;ForFigureExp00;1,4,7,Exp01;2,5,8,Exp10;1,4,7,Exp11;0,3,62323
LOC_Os01g05670.1	LOC_Os01g05670.1	>LOC_Os01g05670.1 protein|3-oxo-5-alpha-steroid 4-dehydrogenase, putative, expressed	1	7	7	17.4	35.808	nan	15.471	61	142498;142499;142500;142501;322846;322847;322848;322849;322850;322851;322852;322853;322854;322855;322856;322857;322858;322859;322860;322861;322862;322863;387669;387670;387671;387672;387673;387674;387675;387676;387677;387678;387679;387680;396601;396602;396603;396604;396605;396606;396607;396608;396609;396610;396611;396612;396613;396614;396615;408500;474733;474734;474735;474736;474737;474738;474739;…	27181777.7777778,51916333.3333333,16138555.5555556,25887111.1111111,56484666.6666667,29986888.8888889,27894222.2222222,56088555.5555556,30893000.0	LOC_Os01g05670.1:Chr1:2711268	RiceProteome_leaf	Leaf_exp1_LFQ_AnI;ForFigure	k821209	-1.0947200912001183,-1.0226593477548722	0.018631702974537364,0.0008302052838340423	RiceProteome_leafLeaf_exp1_LFQ_AnI;ForFigureExp00;1,4,7,Exp01;2,5,8,Exp10;1,4,7,Exp11;0,3,62323
LOC_Os01g05800.2;LOC_Os01g05800.1;LOC_Os03g62750.2;LOC_Os03g62750.3;LOC_Os03g62750.4;LOC_Os03g62750.1	LOC_Os01g05800.2;LOC_Os01g05800.1	>LOC_Os01g05800.2 protein|inner membrane protein, putative, expressed;>LOC_Os01g05800.1 protein|inner membrane protein, putative, expressed	6	3	3	9.6	48.838	nan	86.576	62	236278;236279;236280;236281;236282;236283;236284;236285;236286;236287;236288;236289;236290;236291;236292;236293;236294;236295;236296;236297;286756;286757;286758;286759;286760;286761;286762;286763;286764;286765;286766;286767;286768;286769;286770;286771;286772;286773;286774;286775;286776;286777;387571;387572;387573;387574;387575;387576;387577;387578;387579;387580;387581;387582;387583;387584;387585;…	32201111.1111111,47251777.7777778,33708777.7777778,27606222.2222222,46716666.6666667,38388333.3333333,43050000.0,52684666.6666667,40218666.6666667	LOC_Os01g05800.2:Chr1:2770295^^LOC_Os01g05800.1:Chr1:2770295	RiceProteome_leaf	Leaf_exp1_LFQ_AnI;ForFigure	k821209	-0.3848470694979418,-0.5117630207179052	0.013594332288284036,0.0695430619451037	RiceProteome_leafLeaf_exp1_LFQ_AnI;ForFigureExp00;1,4,7,Exp01;2,5,8,Exp10;1,4,7,Exp11;0,3,62323
LOC_Os01g05810.1;LOC_Os01g05820.1	LOC_Os01g05810.1	>LOC_Os01g05810.1 protein|gamma-glutamyltranspeptidase 1 precursor, putative, expressed	2	3	3	6.9	65.529	nan	4.6171	63	67070;67071;67072;67073;67074;67075;67076;67077;67078;67079;77620;77621;77622;77623;77624;77625;77626;77627;116981;116982;116983;116984;116985;116986;116987	1978588.88888889,3761744.44444444,2561238.38333333,2617288.88888889,4015055.55555556,2859355.55555556,3074788.88888889,4399022.22222222,2155844.44444444	LOC_Os01g05810.1:Chr1:2777093	RiceProteome_leaf	Leaf_exp1_LFQ_AnI;ForFigure	k821209	-0.6844274847943721,-0.6665953248699199	0.005243285636836883,0.023212948636737802	RiceProteome_leafLeaf_exp1_LFQ_AnI;ForFigureExp00;1,4,7,Exp01;2,5,8,Exp10;1,4,7,Exp11;0,3,62323
LOC_Os01g06020.1	LOC_Os01g06020.1	>LOC_Os01g06020.1 protein|aspartyl-tRNA synthetase, putative, expressed	1	15	15	42.1	42.862	nan	87.251	64	31897;31898;31899;31900;31901;31902;31903;31904;31905;31906;31907;31908;31909;31910;31911;31912;31913;31914;31915;32134;32135;32136;32137;47545;47546;47547;47548;47549;47550;47551;47552;47553;47554;47555;47556;47557;47558;47559;47560;47561;94601;94602;94603;94604;94605;94606;94607;94608;100233;100234;100235;100236;127194;127195;127196;127197;127198;127199;127200;127201;127202;127203;127204;127205…	32328111.1111111,85159777.7777778,35022111.1111111,85948666.6666667,84321111.1111111,55854666.6666667,61851444.4444444,103124555.555556,73434222.2222222	LOC_Os01g06020.1:Chr1:2877653	RiceProteome_leaf	Leaf_exp1_LFQ_AnI;ForFigure	k821209	-0.7303853092719872,-0.5977901375003094	0.062448826800808384,0.17518102367312527	RiceProteome_leafLeaf_exp1_LFQ_AnI;ForFigureExp00;1,4,7,Exp01;2,5,8,Exp10;1,4,7,Exp11;0,3,62323
LOC_Os01g06490.2;LOC_Os01g06490.1	LOC_Os01g06490.2;LOC_Os01g06490.1	>LOC_Os01g06490.2 protein|OsSCP1 - Putative Serine Carboxypeptidase homologue, expressed;>LOC_Os01g06490.1 protein|OsSCP1 - Putative Serine Carboxypeptidase homologue, expressed	2	7	7	21.4	48.865	nan	27.564	65	240796;240797;240798;240799;240800;240801;240802;240803;240804;240805;240806;240807;240808;240809;240810;240811;240812;247859;247860;247861;247862;247863;247864;247865;247866;247867;247868;247869;247870;247871;247872;247873;247874;247875;247876;247877;247878;316281;316282;316283;316284;316285;316286;316287;316288;316289;316290;368130;368131;368132;368133;368134;368135;368136;368137;368138;368139;…	29007444.4444444,23042555.5555556,28221333.3333333,26477111.1111111,19686666.6666667,28947777.7777778,22553777.7777778,17873666.6666667,21554111.1111111	LOC_Os01g06490.2:Chr1:3054558^^LOC_Os01g06490.1:Chr1:3054558	RiceProteome_leaf	Leaf_exp1_LFQ_AnI;ForFigure	k821209	0.3774027054731737,0.36479639920119633	0.10874832642132692,0.07645867719125102	RiceProteome_leafLeaf_exp1_LFQ_AnI;ForFigureExp00;1,4,7,Exp01;2,5,8,Exp10;1,4,7,Exp11;0,3,62323
LOC_Os01g06580.1	LOC_Os01g06580.1	>LOC_Os01g06580.1 protein|fasciclin domain containing protein, expressed	1	3	3	23.8	27.155	nan	33.121	66	20958;20959;20960;20961;20962;20963;20964;20965;20966;20967;20968;20969;20970;20971;20972;20973;20974;20975;20976;20977;20978;20979;20980;20981;20982;359605;359606;359607;359608;359609;371227;371228;371229;371230;371231;371232;371233;371234;371235;371236;371237;371238;371239;371240;371241;371242;371243;371244;371245;371246;371247;371248;371249;371250;371251;371252;371253;371254;371255;371256;3712…	34343888.8888889,69497888.8888889,33669555.5555556,56343222.2222222,72835888.8888889,62651000.0,54329333.3333333,134267777.777778,67302111.1111111	LOC_Os01g06580.1:Chr1:3097593	RiceProteome_leaf	Leaf_exp1_LFQ_AnI;ForFigure	k821209	-0.7574366511265131,-0.9315927630066403	0.2097458360780942,0.16332736582233606	RiceProteome_leafLeaf_exp1_LFQ_AnI;ForFigureExp00;1,4,7,Exp01;2,5,8,Exp10;1,4,7,Exp11;0,3,62323
LOC_Os01g06600.2;LOC_Os01g06600.1	LOC_Os01g06600.2;LOC_Os01g06600.1	>LOC_Os01g06600.2 protein|glutaryl-CoA dehydrogenase, mitochondrial precursor, putative, expressed;>LOC_Os01g06600.1 protein|glutaryl-CoA dehydrogenase, mitochondrial precursor, putative, expressed	2	12	10	48.2	39.975	nan	47.844	67	12698;12699;12700;12701;12702;12703;12704;12705;12706;12707;12708;12709;12710;12711;12712;12713;12714;12715;12716;12717;12718;12719;12720;12721;12722;12723;12724;12725;12726;12727;12728;14515;14516;14517;14518;104186;104187;104188;104189;104190;104191;104192;104193;104194;104195;104196;104197;104198;104199;104200;104201;105722;105723;105724;105725;105726;105727;105728;105729;105730;105731;105732;…	47251777.7777778,90834666.6666667,70474444.4444444,86307888.8888889,111838111.111111,88745888.8888889,111364333.333333,135946666.666667,110145777.777778	LOC_Os01g06600.2:Chr1:3112169^^LOC_Os01g06600.1:Chr1:3113800	RiceProteome_leaf	Leaf_exp1_LFQ_AnI;ForFigure	k821209	-0.33009646198045917,-0.46733066915338556	0.2553709339698671,0.24967326130725742	RiceProteome_leafLeaf_exp1_LFQ_AnI;ForFigureExp00;1,4,7,Exp01;2,5,8,Exp10;1,4,7,Exp11;0,3,62323
LOC_Os01g07090.1;LOC_Os06g43510.3;LOC_Os06g43510.2;LOC_Os06g43510.1	LOC_Os01g07090.1	>LOC_Os01g07090.1 protein|5-azacytidine resistance protein azr1, putative, expressed	4	11	11	46.2	35.426	nan	60.451	70	4748;4749;22558;22559;22560;22561;22562;22563;22564;22565;22566;31041;31042;31043;31044;31045;31046;31047;31048;31049;31050;31051;63155;94097;94098;94099;94100;94101;94102;110300;110301;110302;110303;110304;110305;156624;156625;156626;156627;156628;204315;210373;210374;210375;210376;210377;210378;210379;210380;210381;210382;256573;256574;256575;256576;256577;280286;280287;280288;280289;280290;280…	19321333.3333333,13416444.4444444,19002444.4444444,25816777.7777778,10578788.8888889,19945222.2222222,20704000.0,7683544.44444444,21426111.1111111	LOC_Os01g07090.1:Chr1:3335843	RiceProteome_leaf	Leaf_exp1_LFQ_AnI;ForFigure	k821209	0.9304054031430966,1.055493919158929	0.01684123797960987,0.012328195876383468	RiceProteome_leafLeaf_exp1_LFQ_AnI;ForFigureExp00;1,4,7,Exp01;2,5,8,Exp10;1,4,7,Exp11;0,3,62323
LOC_Os01g07300.2;LOC_Os01g06740.1	LOC_Os01g07300.2	>LOC_Os01g07300.2 protein|uncharacterized 50.6 kDa protein in the 5region of gyrA and gyrB, putative, expressed	2	4	4	16.7	28.771	nan	8.4939	71	37320;37321;37322;37323;37324;37325;37326;37327;37328;37329;37330;37331;37332;37333;39545;39546;39547;39548;39549;39550;39551;39552;39553;39554;39555;39556;39557;39558;39559;52665;52666;52667;52668;52669;52670;52671;52672;52673;52674;537605;537606;537607;537608;537609;537610;537611;537612	3594255.55555556,4015055.55555556,4360900.0,4992422.22222222,8300000.0,6396000.0,2982766.66666667,5608933.33333333,5717444.44444444	LOC_Os01g07300.2:Chr1:3445444	RiceProteome_leaf	Leaf_exp1_LFQ_AnI;ForFigure	k821209	-0.12167067935900057,-0.6315721482382244	0.7513822423336706,0.2278515011881197	RiceProteome_leafLeaf_exp1_LFQ_AnI;ForFigureExp00;1,4,7,Exp01;2,5,8,Exp10;1,4,7,Exp11;0,3,62323
LOC_Os01g07382.1	LOC_Os01g07382.1	>LOC_Os01g07382.1 protein|expressed protein	1	2	2	5.5	41.936	0.00027255	3.6159	72	144524;144525;144526;144527;144528;144529;144530;144531;284027;284028;284029;284030;284031;284032;284033;284034	1447722.22222222,1698062.91111111,1563588.88888889,2021111.11111111,1838044.44444444,3194544.44444444,2270133.33333333,2252400.0,3023755.55555556	LOC_Os01g07382.1:Chr1:3495976	RiceProteome_leaf	Leaf_exp1_LFQ_AnI;ForFigure	k821209	0.42692900355772867,-0.012400382957784424	0.32764825512202916,0.958368358131805	RiceProteome_leafLeaf_exp1_LFQ_AnI;ForFigureExp00;1,4,7,Exp01;2,5,8,Exp10;1,4,7,Exp11;0,3,62323
LOC_Os01g07520.1	LOC_Os01g07520.1	>LOC_Os01g07520.1 protein|proline-rich family protein, putative, expressed	1	12	11	33.1	61.289	nan	45.612	73	6522;6523;6524;6525;83322;83323;83324;83325;83326;83327;83328;83329;83330;83331;83332;83333;83334;83335;83336;83337;120254;120255;120256;120257;120258;204215;204216;204217;204218;313981;398447;398448;398449;398450;398451;398452;398453;398454;398455;398456;398457;398458;398459;398460;398461;398462;398463;398464;398465;398466;398467;398468;398469;398470;429146;449574;449575;449576;449577;465730;465…	15504777.7777778,13089111.1111111,20126666.6666667,14696888.8888889,5243944.44444444,8717411.11111111,18077777.7777778,4983600.0,5760922.22222222	LOC_Os01g07520.1:Chr1:3595688	RiceProteome_leaf	Leaf_exp1_LFQ_AnI;ForFigure	k821209	0.5696196355619867,1.0500482057973335	0.5114865188780386,0.07395804109665889	RiceProteome_leafLeaf_exp1_LFQ_AnI;ForFigureExp00;1,4,7,Exp01;2,5,8,Exp10;1,4,7,Exp11;0,3,62323
LOC_Os01g07530.1	LOC_Os01g07530.1	>LOC_Os01g07530.1 protein|uncharacterized glycosyltransferase, putative, expressed	1	1	1	3.6	91.911	nan	7.2818	74	323130;323131;323132;323133;323134;323135	2104227.7,1138677.8,2077091.11111111,926351.111111111,619363.333333333,2124444.44444444,886408.888888889,992394.444444444,2626611.11111111	LOC_Os01g07530.1:Chr1:3600619	RiceProteome_leaf	Leaf_exp1_LFQ_AnI;ForFigure	k821209	1.3118339356021722,0.5100844862119172	0.004603359415033038,0.4404642661376505	RiceProteome_leafLeaf_exp1_LFQ_AnI;ForFigureExp00;1,4,7,Exp01;2,5,8,Exp10;1,4,7,Exp11;0,3,62323
LOC_Os01g07760.2;LOC_Os01g07760.1	LOC_Os01g07760.2;LOC_Os01g07760.1	>LOC_Os01g07760.2 protein|phospholipase D, putative, expressed;>LOC_Os01g07760.1 protein|phospholipase D, putative, expressed	2	39	31	60.6	92.218	nan	279.37	75	20364;20365;20366;20367;20368;20369;20370;20371;20372;20373;20374;20375;20376;20377;20378;20379;20380;20381;20382;20383;20384;20385;20386;20387;20388;20389;20390;20391;49468;49469;49470;49471;49472;49473;49474;49475;49476;67311;67312;67313;67314;67315;67316;67317;67318;67319;67320;67321;67322;67323;67324;67325;67326;67327;67328;67329;67330;67331;67332;67333;67334;67335;67336;78682;78683;78684;786…	137888888.888889,235971111.111111,233143333.333333,359435555.555556,314260000.0,337710000.0,333030000.0,413694444.444444,431783333.333333	LOC_Os01g07760.2:Chr1:3728332^^LOC_Os01g07760.1:Chr1:3728332	RiceProteome_leaf	Leaf_exp1_LFQ_AnI;ForFigure	k821209	0.056805264082993474,-0.2151944351082022	0.8752066176274487,0.6370801917821027	RiceProteome_leafLeaf_exp1_LFQ_AnI;ForFigureExp00;1,4,7,Exp01;2,5,8,Exp10;1,4,7,Exp11;0,3,62323
LOC_Os01g07810.2;LOC_Os01g07810.1;LOC_Os01g07810.3	LOC_Os01g07810.2;LOC_Os01g07810.1;LOC_Os01g07810.3	>LOC_Os01g07810.2 protein|protein of unknown function domain containing protein, expressed;>LOC_Os01g07810.1 protein|protein of unknown function domain containing protein, expressed;>LOC_Os01g07810.3 protein|protein of unknown function domain containing pr	3	5	4	43.5	14.092	nan	15.061	77	60191;60192;262850;262851;262852;262853;262854;262855;262856;262857;363863;363864;363865;363866;363867;363868;363869;363870;363871;363872;363873;363874;363875;363876;465427	2585744.44444444,4947511.11111111,2565700.0,7705300.0,5522122.22222222,4673844.44444444,5796988.88888889,4886833.33333333,3861422.22222222	LOC_Os01g07810.2:Chr1:3744202^^LOC_Os01g07810.1:Chr1:3744202^^LOC_Os01g07810.3:Chr1:3744202	RiceProteome_leaf	Leaf_exp1_LFQ_AnI;ForFigure	k821209	-0.46816099671576883,0.06714166799757798	0.13656126170569455,0.8858831078478391	RiceProteome_leafLeaf_exp1_LFQ_AnI;ForFigureExp00;1,4,7,Exp01;2,5,8,Exp10;1,4,7,Exp11;0,3,62323
LOC_Os01g07870.1	LOC_Os01g07870.1	>LOC_Os01g07870.1 protein|ABC transporter family protein, putative, expressed	1	6	4	4.9	164.73	nan	11.305	78	85956;85957;85958;85959;167701;167702;167703;167704;167705;167706;167707;167708;222019;222020;222021;235881;431324;431325;431326;431327;431328;431329;431330;431331;431332;431333;431334;431335;431336;543991;543992;543993;543994;543995;543996;543997	1131100.0,1736533.33333333,2493711.11111111,1900055.55555556,2293577.77777778,1590555.55555556,1969366.66666667,1585666.66666667,2731700.0	LOC_Os01g07870.1:Chr1:3804704	RiceProteome_leaf	Leaf_exp1_LFQ_AnI;ForFigure	k821209	0.27943243229822823,-0.16740707931350765	0.3932988850435667,0.5848364710131431	RiceProteome_leafLeaf_exp1_LFQ_AnI;ForFigureExp00;1,4,7,Exp01;2,5,8,Exp10;1,4,7,Exp11;0,3,62323
LOC_Os01g07910.1	LOC_Os01g07910.1	>LOC_Os01g07910.1 protein|NADH-cytochrome b5 reductase, putative, expressed	1	22	22	66.9	33.852	nan	165.87	79	26220;26221;26222;26223;26224;26225;26226;26227;26228;46332;46333;46334;46335;46336;46337;46338;46339;46340;57490;57491;57492;57493;57494;57495;57496;57497;57498;57499;57500;57501;57502;57503;57504;57505;57506;57507;57508;57509;57510;107815;107816;107817;107818;107819;107820;107821;107822;107823;107824;107825;107826;107827;107828;107829;107830;107831;107832;107833;107834;109138;142237;142238;1422…	109555333.333333,157662222.222222,81431222.2222222,270035555.555556,131282222.222222,175931111.111111,243807777.777778,161085555.555556,192692222.222222	LOC_Os01g07910.1:Chr1:3824230	RiceProteome_leaf	Leaf_exp1_LFQ_AnI;ForFigure	k821209	7.871744496877794e-05,0.4701338914054395	0.9998363456910346,0.3648115137487834	RiceProteome_leafLeaf_exp1_LFQ_AnI;ForFigureExp00;1,4,7,Exp01;2,5,8,Exp10;1,4,7,Exp11;0,3,62323
LOC_Os01g07960.3;LOC_Os01g07960.2;LOC_Os01g07960.1	LOC_Os01g07960.3;LOC_Os01g07960.2;LOC_Os01g07960.1	>LOC_Os01g07960.3 protein|acyl-protein thioesterase, putative, expressed;>LOC_Os01g07960.2 protein|acyl-protein thioesterase, putative, expressed;>LOC_Os01g07960.1 protein|acyl-protein thioesterase, putative, expressed	3	8	8	44.4	26.985	nan	85.698	80	10162;10163;10164;10165;53055;53056;53057;53058;53059;53060;53061;53062;53063;53064;53065;53066;53067;53068;53069;53070;53071;53072;53073;53074;53075;53076;53077;55565;55566;55567;287244;287245;287246;287247;287248;287249;287250;287251;287252;287253;290292;290293;428075;428076;428077;428078;428079;428080;428081;428082;428083;428084;428085;428086;428087;428088;428089;428090;428091;428092;428093;46…	19349222.2222222,36224444.4444444,37390000.0,52997111.1111111,41929111.1111111,67172888.8888889,50405222.2222222,58391000.0,70052666.6666667	LOC_Os01g07960.3:Chr1:3849441^^LOC_Os01g07960.2:Chr1:3849441^^LOC_Os01g07960.1:Chr1:3849441	RiceProteome_leaf	Leaf_exp1_LFQ_AnI;ForFigure	k821209	0.3548102959567871,-0.15363048358524756	0.37266228874267715,0.7389429417796662	RiceProteome_leafLeaf_exp1_LFQ_AnI;ForFigureExp00;1,4,7,Exp01;2,5,8,Exp10;1,4,7,Exp11;0,3,62323
LOC_Os01g08200.1	LOC_Os01g08200.1	>LOC_Os01g08200.1 protein|ubiquitin carboxyl-terminal hydrolase 14, putative, expressed	1	27	27	48.7	88.664	nan	144.99	81	3049;3050;3051;3052;3053;3054;3055;4551;4552;4553;4554;4555;4556;4557;4558;5438;5439;5440;5441;5442;5443;5444;5445;5446;5447;5448;5449;5450;30858;54636;54637;54638;54639;54640;54641;54642;54643;54644;54645;54646;54647;54648;54649;54650;54651;54652;54653;54654;87568;87569;87570;87571;87572;87573;87574;87575;87576;87577;103735;103736;103737;103738;103739;103740;103741;103742;103743;103744;103745;10…	72423777.7777778,86307888.8888889,96492888.8888889,107485222.222222,111364333.333333,132160000.0,124987111.111111,146880000.0,142367777.777778	LOC_Os01g08200.1:Chr1:3986771	RiceProteome_leaf	Leaf_exp1_LFQ_AnI;ForFigure	k821209	0.1067768881038115,-0.17640491308699452	0.7148802900661377,0.6027930007112008	RiceProteome_leafLeaf_exp1_LFQ_AnI;ForFigureExp00;1,4,7,Exp01;2,5,8,Exp10;1,4,7,Exp11;0,3,62323
LOC_Os01g08270.1;LOC_Os01g08270.4	LOC_Os01g08270.1	>LOC_Os01g08270.1 protein|aminotransferase, classes I and II, domain containing protein, expressed	2	14	14	50.8	43.747	nan	47.574	82	70974;105860;105861;105862;105863;105864;105865;105866;105867;110078;110079;110080;110081;110082;110083;110084;174784;174785;174786;174787;174788;174789;174790;174791;174792;174793;174794;174795;178367;178368;178369;198936;198937;198938;198939;198940;198941;198942;198943;198944;198945;198946;198947;198948;198949;198950;198951;273601;273602;273603;273604;273605;273606;273607;273608;273609;273610;2…	23129444.4444444,23290888.8888889,31977111.1111111,37783444.4444444,26186111.1111111,32014111.1111111,27369111.1111111,26528444.4444444,41106888.8888889	LOC_Os01g08270.1:Chr1:4057185	RiceProteome_leaf	Leaf_exp1_LFQ_AnI;ForFigure	k821209	0.4675620695891407,0.21601654795968675	0.07313702766662109,0.44843679959048244	RiceProteome_leafLeaf_exp1_LFQ_AnI;ForFigureExp00;1,4,7,Exp01;2,5,8,Exp10;1,4,7,Exp11;0,3,62323
LOC_Os01g08350.1	LOC_Os01g08350.1	>LOC_Os01g08350.1 protein|ATP synthase subunit alpha, mitochondrial, putative, expressed	1	9	3	62.9	12.367	nan	16.663	83	46139;46140;46141;46142;46143;46144;46145;46146;46147;46148;46149;46150;164257;164258;164259;164260;164261;164262;164263;164264;164265;164266;164267;164268;164269;164270;164271;164272;164273;164274;164275;164276;164277;164278;164279;164280;164281;164282;164283;164284;164285;164286;164287;164288;164289;164290;164291;164292;164293;164294;164295;164296;164297;164298;164299;164300;164301;164302;16430…	496052222.222222,2096273700.0,370017777.777778,2514372538.88889,1975097644.44445,2263085077.77778,2417000266.66667,3341516355.55555,2738051988.88889	LOC_Os01g08350.1:Chr1:4095856	RiceProteome_leaf	Leaf_exp1_LFQ_AnI;ForFigure	k821209	-0.4648033423521188,-0.4497677635642545	0.4747154711040584,0.455337171312905	RiceProteome_leafLeaf_exp1_LFQ_AnI;ForFigureExp00;1,4,7,Exp01;2,5,8,Exp10;1,4,7,Exp11;0,3,62323
LOC_Os01g08410.1	LOC_Os01g08410.1	>LOC_Os01g08410.1 protein|early fruit mRNA, putative, expressed	1	6	6	21.1	35.283	nan	27.589	84	8588;8589;8590;8591;8592;8593;8594;8595;8596;116246;119236;119237;119238;119239;119240;119241;119242;249845;249846;249847;320680;320681;320682;320683;320684;320685;320686;320687;320688;320689;320690;320691;320692;320693;320694;320695;320696;320697;320698;320699;320700;320701;320702;320703	17339444.4444444,10561788.8888889,5608933.33333333,21525888.8888889,2354322.22222222,4112477.77777778,16655333.3333333,2634711.11111111,3767488.88888889	LOC_Os01g08410.1:Chr1:4123751	RiceProteome_leaf	Leaf_exp1_LFQ_AnI;ForFigure	k821209	-0.20521815890169176,1.836034028918142	0.824219634873984,0.0206547373497957	RiceProteome_leafLeaf_exp1_LFQ_AnI;ForFigureExp00;1,4,7,Exp01;2,5,8,Exp10;1,4,7,Exp11;0,3,62323
LOC_Os01g08440.1	LOC_Os01g08440.1	>LOC_Os01g08440.1 protein|UDP-glucoronosyl and UDP-glucosyl transferase domain containing protein, expressed	1	4	4	14	51.582	nan	10.945	86	7583;8624;8625;8626;8627;8628;8629;8630;8631;8632;8633;407897;407898;407899;407900;407901;407902;407903;407904;407905;544134;544135;544136;544137;544138;544139	4403544.44444444,6079377.77777778,5478344.44444444,3982000.0,6314155.55555556,6339377.77777778,6276311.11111111,7950822.22222222,5141444.44444444	LOC_Os01g08440.1:Chr1:4153189	RiceProteome_leaf	Leaf_exp1_LFQ_AnI;ForFigure	k821209	-0.2625633001262936,-0.4725608834468073	0.19146739979742217,0.11039819070570234	RiceProteome_leafLeaf_exp1_LFQ_AnI;ForFigureExp00;1,4,7,Exp01;2,5,8,Exp10;1,4,7,Exp11;0,3,62323
LOC_Os01g08450.1;LOC_Os05g01490.1;LOC_Os10g31830.1	LOC_Os01g08450.1	>LOC_Os01g08450.1 protein|ras-related protein, putative, expressed	3	10	2	47.6	27.894	nan	31.069	87	14022;14023;14024;14025;14026;14027;14028;14029;14030;14031;14032;14033;14034;14035;14036;14037;14038;122191;122192;122193;304604;304605;304606;304607;304608;304609;304610;304611;304612;304613;304614;304615;304616;304617;304618;304619;304620;304621;304622;304623;304624;306959;306960;335191;335192;335193;335194;335195;335196;335197;355380;355381;355382;355383;355384;355385;355386;355387;355388;355…	10265611.1111111,16562444.4444444,6716866.66666667,9789266.66666667,12813555.5555556,9673000.0,12120000.0,15477777.7777778,12009666.6666667	LOC_Os01g08450.1:Chr1:4165005	RiceProteome_leaf	Leaf_exp1_LFQ_AnI;ForFigure	k821209	-0.6593622769548043,-0.47929483212094387	0.049392244742649735,0.041487729608866396	RiceProteome_leafLeaf_exp1_LFQ_AnI;ForFigureExp00;1,4,7,Exp01;2,5,8,Exp10;1,4,7,Exp11;0,3,62323
LOC_Os01g08510.1	LOC_Os01g08510.1	>LOC_Os01g08510.1 protein|MAR-binding filament-like protein 1, putative, expressed	1	10	10	15.9	84.13	nan	31.074	88	33641;33642;33643;140903;140904;140905;140906;140907;200610;200611;200612;200613;200614;200615;200616;236639;236640;236641;236642;242599;242600;242601;242602;242603;242604;286143;286144;314493;314494;316230;316231;316232;316233;518592;518593;518594;518595;518596;518597;518598;518599;518600	4942261.73333333,5623655.55555556,5157277.77777778,18131000.0,4789889.81111111,5455511.11111111,22269111.1111111,3931077.77777778,7606033.33333333	LOC_Os01g08510.1:Chr1:4212857	RiceProteome_leaf	Leaf_exp1_LFQ_AnI;ForFigure	k821209	0.3449196306277784,1.6603498250073085	0.24237756851121345,0.1855679475449281	RiceProteome_leafLeaf_exp1_LFQ_AnI;ForFigureExp00;1,4,7,Exp01;2,5,8,Exp10;1,4,7,Exp11;0,3,62323
LOC_Os01g08560.2;LOC_Os01g08560.1	LOC_Os01g08560.2;LOC_Os01g08560.1	>LOC_Os01g08560.2 protein|DnaK family protein, putative, expressed;>LOC_Os01g08560.1 protein|DnaK family protein, putative, expressed	2	56	45	58.9	93.107	nan	323.31	89	31034;31035;31036;31037;31038;31039;31040;45241;45242;45243;45244;45245;45246;60235;60236;60237;60238;60239;60240;60241;60242;60243;60244;60245;60246;60247;60248;60249;60250;60251;60252;60253;60254;60255;60256;60257;60258;60259;60260;60261;60262;60263;60264;60265;60266;60267;60268;62145;62146;62147;62148;62149;62150;62151;62152;62153;62154;62155;62156;62157;62158;62159;62160;62161;62162;62163;621…	275375555.555556,1558643911.11111,676453333.333333,2646561955.55556,2490033944.44445,2244768900.0,2419284233.33333,3353266844.44444,2941820544.44445	LOC_Os01g08560.2:Chr1:4254484^^LOC_Os01g08560.1:Chr1:4254484	RiceProteome_leaf	Leaf_exp1_LFQ_AnI;ForFigure	k821209	-0.33625477436365814,-0.47073457735310476	0.5793471378764108,0.5000531230633066	RiceProteome_leafLeaf_exp1_LFQ_AnI;ForFigureExp00;1,4,7,Exp01;2,5,8,Exp10;1,4,7,Exp11;0,3,62323
LOC_Os01g08660.1	LOC_Os01g08660.1	>LOC_Os01g08660.1 protein|aquaporin protein, putative, expressed	1	2	2	7.7	26.051	0.00053476	3.3863	90	202203;202204;202205;202206;202207;202208;202209;204199;204200;204201;204202;204203;204204;204205;204206	1411471.91111111,1148011.11111111,938848.888888889,1337622.22222222,1324144.44444444,733925.555555556,1369300.0,1739700.0,1742422.22222222	LOC_Os01g08660.1:Chr1:4315402	RiceProteome_leaf	Leaf_exp1_LFQ_AnI;ForFigure	k821209	-0.30248730079076686,-0.032374056828022996	0.5051224436759315,0.8758746745185279	RiceProteome_leafLeaf_exp1_LFQ_AnI;ForFigureExp00;1,4,7,Exp01;2,5,8,Exp10;1,4,7,Exp11;0,3,62323
LOC_Os01g08860.1;LOC_Os01g08860.2	LOC_Os01g08860.1	>LOC_Os01g08860.1 protein|hsp20/alpha crystallin family protein, putative, expressed	2	3	3	39.8	18.031	nan	35.935	91	39439;39440;39441;39442;39443;39444;39445;39446;39447;39448;39449;39450;39451;39452;39453;39454;39455;39456;39457;39458;39459;39460;39461;306987;306988;306989;306990;306991;306992;306993;338453;338454	3068866.66666667,10173711.1111111,1663766.66666667,11053400.0,4034300.0,4512755.55555556,10707455.5555556,4370277.77777778,3757533.33333333	LOC_Os01g08860.1:Chr1:4449290	RiceProteome_leaf	Leaf_exp1_LFQ_AnI;ForFigure	k821209	-0.9031629116004527,0.4184504900409913	0.2846062817257268,0.562029462837024	RiceProteome_leafLeaf_exp1_LFQ_AnI;ForFigureExp00;1,4,7,Exp01;2,5,8,Exp10;1,4,7,Exp11;0,3,62323
LOC_Os01g08930.1	LOC_Os01g08930.1	>LOC_Os01g08930.1 protein|DEAD-box ATP-dependent RNA helicase, putative, expressed	1	4	4	9.8	67.859	nan	11.814	92	8361;8362;8363;8364;227167;227168;227169;319252;319253;319254;454447;454448;454449;454450;454451;454452;454453;454454	3633111.85555556,4660177.77777778,619363.333333333,335223.333333333,4157666.66666667,240436.666666667,602814.444444444,3133133.33333333,716285.555555556	LOC_Os01g08930.1:Chr1:4489588	RiceProteome_leaf	Leaf_exp1_LFQ_AnI;ForFigure	k821209	-2.9227109014826693,-1.386499707734853	0.010562929496039632,0.1317455893715911	RiceProteome_leafLeaf_exp1_LFQ_AnI;ForFigureExp00;1,4,7,Exp01;2,5,8,Exp10;1,4,7,Exp11;0,3,62323
LOC_Os01g09000.1	LOC_Os01g09000.1	>LOC_Os01g09000.1 protein|glutaminyl-tRNA synthetase, putative, expressed	1	21	16	35.8	89.902	nan	76.715	93	8843;8844;8845;8846;8847;8848;8849;39799;39800;39801;39802;39803;39804;39805;39806;39807;39808;39809;39810;39811;39812;39813;39814;39815;39816;39817;39818;41180;41181;41182;41183;41184;41185;41186;41187;41188;41189;41190;41191;41192;41193;41194;41195;90207;90208;90209;90210;95778;95779;95780;95781;95782;95783;152981;152982;152983;152984;152985;152986;152987;152988;152989;171037;171038;171039;1710…	36719666.6666667,61851444.4444444,44039777.7777778,66263222.2222222,66263222.2222222,70159000.0,62215222.2222222,78760000.0,67172888.8888889	LOC_Os01g09000.1:Chr1:4520309	RiceProteome_leaf	Leaf_exp1_LFQ_AnI;ForFigure	k821209	-0.18980788732249507,-0.32455979637677973	0.438930176472867,0.27651990058469417	RiceProteome_leafLeaf_exp1_LFQ_AnI;ForFigureExp00;1,4,7,Exp01;2,5,8,Exp10;1,4,7,Exp11;0,3,62323
LOC_Os01g09010.1	LOC_Os01g09010.1	>LOC_Os01g09010.1 protein|transferase family protein, putative, expressed	1	27	27	72.8	46.166	nan	177.75	94	21631;21632;21633;21634;21635;21636;21637;21638;21639;23956;23957;23958;36804;36805;36806;36807;36808;36809;36810;36811;36812;36813;36814;36815;36816;36817;36818;36819;38779;38780;38781;38782;38783;38784;38785;38786;38787;38788;38789;38790;38791;38792;38793;38794;38795;38796;38797;38798;38799;38800;38801;38802;38803;38804;38805;46970;46971;46972;46973;46974;46975;46976;46977;46978;46979;71405;714…	147257777.777778,375732222.222222,216416666.666667,375732222.222222,874742222.222222,488512222.222222,392924444.444444,1397987777.77778,1060661111.11111	LOC_Os01g09010.1:Chr1:4528309	RiceProteome_leaf	Leaf_exp1_LFQ_AnI;ForFigure	k821209	-0.5850045665434778,-1.5318701825138779	0.489433774950863,0.1831661213698721	RiceProteome_leafLeaf_exp1_LFQ_AnI;ForFigureExp00;1,4,7,Exp01;2,5,8,Exp10;1,4,7,Exp11;0,3,62323
LOC_Os01g09246.1	LOC_Os01g09246.1	>LOC_Os01g09246.1 protein|glycine-rich protein, putative, expressed	1	9	9	8.5	152.44	nan	24.651	95	159423;159424;159425;159426;159427;220709;220710;220711;220712;220713;220714;220715;220716;220717;220718;220719;220720;220721;220722;220723;220724;220725;237708;237709;237710;237711;237712;241572;241573;241574;241575;241576;241577;241578;241579;241580;241581;295528;295529;415843;415844;415845;415846;415847;415848;415849;428128;428129;480488;480489;480490;480491;480492;480493;518206;518207;518208;…	8640544.44444444,9460077.77777778,12679777.7777778,9559866.66666667,14345444.4444444,11380333.3333333,10621922.2222222,13704444.4444444,16624888.8888889	LOC_Os01g09246.1:Chr1:4673581	RiceProteome_leaf	Leaf_exp1_LFQ_AnI;ForFigure	k821209	0.11722300975312633,-0.38008684625943856	0.6554944278435915,0.190956970290269	RiceProteome_leafLeaf_exp1_LFQ_AnI;ForFigureExp00;1,4,7,Exp01;2,5,8,Exp10;1,4,7,Exp11;0,3,62323
LOC_Os01g09430.1	LOC_Os01g09430.1	>LOC_Os01g09430.1 protein|expressed protein	1	10	10	41.9	36.199	nan	34.838	98	59628;59629;59630;59631;59632;59633;59634;59635;150487;150488;150489;150490;150491;150492;150493;150494;150495;150496;150497;150498;192954;192955;192956;192957;192958;192959;192960;192961;192962;192963;192964;192965;192966;192967;192968;192969;217821;217822;217823;217824;217825;217826;217827;217828;217829;283052;283053;283054;283055;283056;326230;326231;326232;326233;326234;326235;326236;326237;3…	16483777.7777778,26296666.6666667,13950555.5555556,21315444.4444444,11187333.3333333,14910111.1111111,15312111.1111111,19050888.8888889,10903977.7777778	LOC_Os01g09430.1:Chr1:4800257	RiceProteome_leaf	Leaf_exp1_LFQ_AnI;ForFigure	k821209	-0.5076551891919058,-0.09012171229932071	0.3278952535938538,0.8267042653215344	RiceProteome_leafLeaf_exp1_LFQ_AnI;ForFigureExp00;1,4,7,Exp01;2,5,8,Exp10;1,4,7,Exp11;0,3,62323
LOC_Os01g09540.1	LOC_Os01g09540.1	>LOC_Os01g09540.1 protein|HAD superfamily phosphatase, putative, expressed	1	10	10	31.7	32.968	nan	61.091	100	50602;50603;50604;50605;50606;50607;50608;50609;50610;50611;50612;50613;50614;50615;50616;50617;50618;50619;50620;50621;50622;50623;50624;50625;100745;244759;244760;244761;244762;244763;244764;244765;244766;244767;244768;244769;244770;244771;244772;244773;244774;244775;244776;244777;251380;251381;251382;251383;251384;251385;251386;251387;251388;251389;251390;251391;251392;251393;251394;251395;251…	61301333.3333333,59193333.3333333,68134666.6666667,107097333.333333,23837222.2222222,29315444.4444444,105153111.111111,21586444.4444444,31847333.3333333	LOC_Os01g09540.1:Chr1:4872916	RiceProteome_leaf	Leaf_exp1_LFQ_AnI;ForFigure	k821209	0.3055764556979593,1.3866966266816083	0.6624223697464495,0.045409139777975435	RiceProteome_leafLeaf_exp1_LFQ_AnI;ForFigureExp00;1,4,7,Exp01;2,5,8,Exp10;1,4,7,Exp11;0,3,62323
LOC_Os01g09560.1	LOC_Os01g09560.1	>LOC_Os01g09560.1 protein|mitochondrial-processing peptidase subunit alpha, mitochondrial precursor, putative, expressed	1	33	33	82.4	53.946	nan	323.31	101	13155;13156;13157;24798;24799;24800;24801;24802;24803;24804;24805;24806;24807;24808;50626;50627;50628;59776;59777;59778;59779;59780;59781;59782;59783;59784;59785;59786;59787;59788;59789;59790;59791;59792;59793;59794;59795;59796;59797;59798;59799;59800;59801;59802;59803;59804;59805;59806;59807;59808;59809;59810;59811;59812;59813;82108;82109;82110;82111;82112;82113;82114;93650;93651;93652;93653;936…	233771111.111111,488512222.222222,336682222.222222,4073443333.33333,980756666.666667,3444726666.66667,2070640988.88889,3702034777.77778,3544749533.33333	LOC_Os01g09560.1:Chr1:4891647	RiceProteome_leaf	Leaf_exp1_LFQ_AnI;ForFigure	k821209	0.5025288739776258,0.3025433719195675	0.6467706623223688,0.8010499047689587	RiceProteome_leafLeaf_exp1_LFQ_AnI;ForFigureExp00;1,4,7,Exp01;2,5,8,Exp10;1,4,7,Exp11;0,3,62323
LOC_Os01g09880.1	LOC_Os01g09880.1	>LOC_Os01g09880.1 protein|harpin-induced protein 1 domain containing protein, expressed	1	2	2	11.1	29.784	nan	6.5608	103	57446;57447;57448;57449;57450;57451;57452;57453;57454;220000;220001;220002;220003;220004;220005;220006;220007;220008	4653388.88888889,14123333.3333333,6045033.33333333,5907044.44444444,14479666.6666667,9277800.0,5923900.0,12966777.7777778,7011933.33333333	LOC_Os01g09880.1:Chr1:5132007	RiceProteome_leaf	Leaf_exp1_LFQ_AnI;ForFigure	k821209	-0.8962438529216346,-1.334439493595465	0.010373253890195566,0.00018323464779132685	RiceProteome_leafLeaf_exp1_LFQ_AnI;ForFigureExp00;1,4,7,Exp01;2,5,8,Exp10;1,4,7,Exp11;0,3,62323
LOC_Os01g09890.1	LOC_Os01g09890.1	>LOC_Os01g09890.1 protein|translation initiation factor SUI1, putative, expressed	1	7	7	41.2	21.29	nan	32.467	104	2828;2829;2830;41329;41330;41331;41332;41333;124296;124297;124298;124299;124300;124301;124302;124303;124304;171544;171545;171546;171547;171548;171549;171550;171551;171552;171553;171554;171555;171556;171557;171558;171559;314951;314952;314953;314954;314955;314956;314957;314958;314959;314960;314961;314962;314963;314964;314965;314966;314967;314968;314969;314970;314971;314972;314973;314974;314975;3149…	20918333.3333333,29007444.4444444,27606222.2222222,27346833.3333333,38842888.8888889,34150333.3333333,36110333.3333333,51521222.2222222,27894222.2222222	LOC_Os01g09890.1:Chr1:5140504	RiceProteome_leaf	Leaf_exp1_LFQ_AnI;ForFigure	k821209	-0.4130711004850727,-0.5005630536048289	0.2643394204659405,0.22167300971012227	RiceProteome_leafLeaf_exp1_LFQ_AnI;ForFigureExp00;1,4,7,Exp01;2,5,8,Exp10;1,4,7,Exp11;0,3,62323
LOC_Os01g10020.1	LOC_Os01g10020.1	>LOC_Os01g10020.1 protein|ectonucleotide pyrophosphatase/phosphodiesterase family member 1, putative, expressed	1	12	12	31.7	52.198	nan	42.005	105	185948;189242;234702;234703;234704;234705;234706;234707;234708;234709;234710;234711;234712;234713;234714;234715;234716;234717;256041;256042;256043;260867;260868;260869;260870;260871;260872;260873;260874;281471;281472;281473;281474;281475;281476;281477;281478;281479;281480;281481;281482;292865;292866;292867;292868;292869;326679;326680;326681;326682;326683;326684;326685;326686;326687;347285;347286;…	41640888.8888889,28947777.7777778,28680222.2222222,45135000.0,27571777.7777778,43835000.0,38531777.7777778,29690111.1111111,35215888.8888889	LOC_Os01g10020.1:Chr1:5218633	RiceProteome_leaf	Leaf_exp1_LFQ_AnI;ForFigure	k821209	0.3215133859975585,0.5395531328958956	0.2422194831951848,0.013857248814316716	RiceProteome_leafLeaf_exp1_LFQ_AnI;ForFigureExp00;1,4,7,Exp01;2,5,8,Exp10;1,4,7,Exp11;0,3,62323
LOC_Os01g10050.2;LOC_Os01g10050.1	LOC_Os01g10050.2;LOC_Os01g10050.1	>LOC_Os01g10050.2 protein|DEAD-box ATP-dependent RNA helicase, putative, expressed;>LOC_Os01g10050.1 protein|DEAD-box ATP-dependent RNA helicase, putative, expressed	2	8	7	21.7	54.673	nan	16.589	106	11519;11520;41885;41886;41887;41888;84848;84849;84850;84851;84899;84900;84901;84902;84903;84904;84905;84906;84907;84908;84909;84910;84911;93448;93449;93450;93451;93452;189083;189084;189085;189086;189087;189088;189089;189090;189091;189092;189093;293627;328616;328617;328618;328619;328620	2407455.55555556,2381066.66666667,4886833.33333333,5725500.0,2272866.66666667,6639788.88888889,4710188.88888889,6011244.44444444,7214044.44444444	LOC_Os01g10050.2:Chr1:5250927^^LOC_Os01g10050.1:Chr1:5250927	RiceProteome_leaf	Leaf_exp1_LFQ_AnI;ForFigure	k821209	0.8132642611270907,0.26809045302820156	0.14797111843319932,0.669402794130743	RiceProteome_leafLeaf_exp1_LFQ_AnI;ForFigureExp00;1,4,7,Exp01;2,5,8,Exp10;1,4,7,Exp11;0,3,62323
LOC_Os01g10210.1	LOC_Os01g10210.1	>LOC_Os01g10210.1 protein|lachrymatory factor synthase, putative, expressed	1	11	11	65.3	22.935	nan	35.872	107	2022;2023;2024;2025;2026;2027;2028;2029;2030;2031;6990;6991;6992;6993;6994;6995;6996;70952;70953;70954;70955;70956;70957;70958;70959;153934;153935;153936;153937;153938;153939;153940;153941;153942;153943;153944;153945;153946;314359;314360;314361;314362;314363;314364;314365;314366;314367;314368;514933;514934;514935;514936;514937;514938;514939;514940;514941;514942;529710;537332;537333;537334;537335;…	6880833.33333333,4554377.77777778,14854000.0,15022777.7777778,15689777.7777778,17008111.1111111,17969666.6666667,17644666.6666667,22386777.7777778	LOC_Os01g10210.1:Chr1:5373779	RiceProteome_leaf	Leaf_exp1_LFQ_AnI;ForFigure	k821209	0.5178212947430378,0.07364991254832816	0.3230591821027505,0.9061453283937102	RiceProteome_leafLeaf_exp1_LFQ_AnI;ForFigureExp00;1,4,7,Exp01;2,5,8,Exp10;1,4,7,Exp11;0,3,62323
LOC_Os01g10280.2;LOC_Os01g10280.1;LOC_Os01g10280.4;LOC_Os01g10280.3	LOC_Os01g10280.2;LOC_Os01g10280.1;LOC_Os01g10280.4;LOC_Os01g10280.3	>LOC_Os01g10280.2 protein|phosphoribosylaminoimidazole carboxylase, chloroplast precursor, putative, expressed;>LOC_Os01g10280.1 protein|phosphoribosylaminoimidazole carboxylase, chloroplast precursor, putative, expressed;>LOC_Os01g10280.4 protein|phosphor	4	12	12	24.6	68.261	nan	41.673	108	18416;18417;18418;18419;18420;18421;18422;26196;26197;26198;26199;32307;32308;32309;32310;32311;32312;32313;32314;32315;32316;32317;32318;32319;32320;32321;32322;32323;53375;53376;53377;53378;53379;53380;53381;53382;53383;72479;88830;88831;88832;88833;88834;111393;111394;111395;111396;139364;139365;139366;139367;139368;139369;139370;139371;139372;167851;167852;167853;167854;167855;167856;167857;1…	31180777.7777778,28329666.6666667,29618333.3333333,33708777.7777778,31798111.1111111,36549333.3333333,36187111.1111111,34110000.0,48717666.6666667	LOC_Os01g10280.2:Chr1:5406178^^LOC_Os01g10280.1:Chr1:5406178^^LOC_Os01g10280.4:Chr1:5406178^^LOC_Os01g10280.3:Chr1:5406178	RiceProteome_leaf	Leaf_exp1_LFQ_AnI;ForFigure	k821209	0.2858172057323385,0.10107256812486765	0.3430324606571768,0.3629305953827681	RiceProteome_leafLeaf_exp1_LFQ_AnI;ForFigureExp00;1,4,7,Exp01;2,5,8,Exp10;1,4,7,Exp11;0,3,62323
LOC_Os01g10350.1	LOC_Os01g10350.1	>LOC_Os01g10350.1 protein|MPPN domain containing protein, expressed	1	4	4	16.5	35.391	nan	9.2337	110	86588;86589;86590;86591;86592;86593;86594;86595;199226;199227;199228;199229;459088;459089;459090;459091;459092;521371;521372;521373;521374;521375	1859188.88888889,3331282.71111111,2670500.0,3957022.22222222,2177522.22222222,3307333.33333333,2770855.55555556,5355555.55555556,2610444.44444444	LOC_Os01g10350.1:Chr1:5442941	RiceProteome_leaf	Leaf_exp1_LFQ_AnI;ForFigure	k821209	-0.3391624960161509,-0.3393659579033345	0.5027720372659457,0.5371565738000563	RiceProteome_leafLeaf_exp1_LFQ_AnI;ForFigureExp00;1,4,7,Exp01;2,5,8,Exp10;1,4,7,Exp11;0,3,62323
LOC_Os06g35730.1;LOC_Os05g11710.1;LOC_Os01g10820.1;LOC_Os02g14059.2;LOC_Os11g31020.1;LOC_Os06g50290.1	LOC_Os06g35730.1;LOC_Os05g11710.1;LOC_Os01g10820.1	>LOC_Os06g35730.1 protein|ribosomal protein L5, putative, expressed;>LOC_Os05g11710.1 protein|ribosomal protein L5, putative, expressed;>LOC_Os01g10820.1 protein|ribosomal protein L5, putative, expressed	6	6	1	39.6	20.836	nan	22.9	112	40630;40631;40632;40633;40634;40635;40636;40637;40638;40639;40640;40641;40642;40643;40644;40645;208031;208032;208033;208034;208035;208036;328207;328208;328209;328210;499198;499199;499200;499201;499202;499203;499204;499205;499206;499207;499208;502376;502377;502378;502379;502380;502381;502382;502383;502384;502385;502386;502387;502388;502389;502390;502391;502392;502393;502394;502395;502396;537658;53…	7554877.77777778,9754566.66666667,14067666.6666667,28888111.1111111,22493222.2222222,19050888.8888889,33708777.7777778,31750777.7777778,27968333.3333333	LOC_Os06g35730.1:Chr6:20853668^^LOC_Os05g11710.1:Chr5:6649629^^LOC_Os01g10820.1:Chr1:5770150	RiceProteome_leaf	Leaf_exp1_LFQ_AnI;ForFigure	k821209	-0.06717682751998771,0.13243984201290546	0.9051103268545098,0.8517568835203236	RiceProteome_leafLeaf_exp1_LFQ_AnI;ForFigureExp00;1,4,7,Exp01;2,5,8,Exp10;1,4,7,Exp11;0,3,62323
LOC_Os01g10930.1;LOC_Os01g10920.1	LOC_Os01g10930.1	>LOC_Os01g10930.1 protein|peptide-N4-asparagine amidase A, putative, expressed	2	5	5	9.8	67.646	nan	13.384	113	143859;143860;143861;143862;143863;143864;143865;143866;143867;143868;199714;199715;199716;199717;199718;199719;199720;199721;199722;199723;199724;199725;214892;214893;214894;214895;214896;214897;214898;214899;214900;366429;366430;366431;366432;366433;366434;366435;366436;366437;366438;366439;366440;366441;366442;366443;366444;366445;366446;366447;366448;366449;366450;366451;366452;366453;366454;…	6958555.55555556,7989255.55555556,10096900.0,9385366.66666667,10763866.6666667,12516555.5555556,9477577.77777778,9816788.88888889,10306022.2222222	LOC_Os01g10930.1:Chr1:5828893	RiceProteome_leaf	Leaf_exp1_LFQ_AnI;ForFigure	k821209	0.20444490191087442,-0.14592373680000284	0.2665881801464791,0.47349078283614526	RiceProteome_leafLeaf_exp1_LFQ_AnI;ForFigureExp00;1,4,7,Exp01;2,5,8,Exp10;1,4,7,Exp11;0,3,62323
LOC_Os01g10950.1	LOC_Os01g10950.1	>LOC_Os01g10950.1 protein|peptide-N4-asparagine amidase A, putative, expressed	1	8	8	23.1	62.612	nan	54.979	114	63809;63810;63811;63812;63813;63814;63815;63816;63817;63818;63819;63820;214877;214878;214879;214880;214881;214882;214883;214884;214885;214886;214887;214888;214889;214890;214891;300800;300801;300802;300803;300804;300805;300806;300807;342670;342671;342672;342673;342674;342675;342676;342677;342678;342679;342680;342681;342682;342683;342684;424764;424765;424766;424767;424768;424769;424770;424771;42477…	24456111.1111111,23465888.8888889,23420555.5555556,16932333.3333333,33087666.6666667,28722777.7777778,15587222.2222222,37653111.1111111,24456111.1111111	LOC_Os01g10950.1:Chr1:5837872	RiceProteome_leaf	Leaf_exp1_LFQ_AnI;ForFigure	k821209	-0.29849522908336673,-0.7254832573631498	0.29472490948807106,0.07815044808021258	RiceProteome_leafLeaf_exp1_LFQ_AnI;ForFigureExp00;1,4,7,Exp01;2,5,8,Exp10;1,4,7,Exp11;0,3,62323
LOC_Os01g10960.1	LOC_Os01g10960.1	>LOC_Os01g10960.1 protein|peptide-N4-asparagine amidase A, putative, expressed	1	6	6	13.9	65.686	nan	19.82	115	121631;121632;121633;121634;121635;121636;121637;121638;237520;237521;237522;237523;237524;237525;237526;237527;237528;237529;237530;237531;237532;377133;377134;377135;377136;377137;377138;377139;377140;386789;386790;386791;386792;386793;386794;386795;386796;386797;389523;465089;465090;465091;465092;465093;465094;465095;465096;465097;465098;465099;465100;465101;465102;465103;465104;465105;465106;…	12679777.7777778,11329688.8888889,13049111.1111111,17261888.8888889,15822333.3333333,18155333.3333333,15822333.3333333,20973777.7777778,15022777.7777778	LOC_Os01g10960.1:Chr1:5841736	RiceProteome_leaf	Leaf_exp1_LFQ_AnI;ForFigure	k821209	-0.05806784882570892,-0.07259736664737453	0.8537752910464789,0.8163417387082617	RiceProteome_leafLeaf_exp1_LFQ_AnI;ForFigureExp00;1,4,7,Exp01;2,5,8,Exp10;1,4,7,Exp11;0,3,62323
LOC_Os01g11054.1;LOC_Os01g11054.4;LOC_Os01g11054.3;LOC_Os01g11054.2	LOC_Os01g11054.1;LOC_Os01g11054.4;LOC_Os01g11054.3;LOC_Os01g11054.2	>LOC_Os01g11054.1 protein|phosphoenolpyruvate carboxylase, putative, expressed;>LOC_Os01g11054.4 protein|phosphoenolpyruvate carboxylase, putative, expressed;>LOC_Os01g11054.3 protein|phosphoenolpyruvate carboxylase, putative, expressed;>LOC_Os01g11054.2 p	4	4	3	5.4	114.2	nan	11.664	116	136071;136072;136073;136074;136075;136076;136077;136078;317288;317289;317290;317291;317292;317293;317294;393262;393263;393264;393265;523561	4398792.02222222,1827044.44444444,5660055.55555556,10353211.1111111,2744188.88888889,3572455.55555556,7098455.55555556,2834988.88888889,4983600.0	LOC_Os01g11054.1:Chr1:5899719^^LOC_Os01g11054.4:Chr1:5907325^^LOC_Os01g11054.3:Chr1:5907325^^LOC_Os01g11054.2:Chr1:5907325	RiceProteome_leaf	Leaf_exp1_LFQ_AnI;ForFigure	k821209	0.940717119374251,1.5608538223168538	0.04633198703294237,0.10290844497659989	RiceProteome_leafLeaf_exp1_LFQ_AnI;ForFigureExp00;1,4,7,Exp01;2,5,8,Exp10;1,4,7,Exp11;0,3,62323
LOC_Os01g11230.1;LOC_Os01g11230.2	LOC_Os01g11230.1	>LOC_Os01g11230.1 protein|SOUL heme-binding protein, putative, expressed	2	11	11	62.4	23.596	nan	257.79	117	11345;11346;11347;11348;11349;11350;11351;11352;11353;11354;11355;11356;11357;11358;11359;11360;11361;11362;130400;130401;130402;130403;130404;130405;130406;130407;130408;130409;130410;130411;130412;130413;130414;130415;130416;130417;130418;130419;130420;130421;130422;130423;130424;130425;130426;130427;130428;130429;213106;213107;213108;213109;213110;213111;213112;213113;213114;213115;213116;2131…	145387777.777778,240742222.222222,144106666.666667,372808888.888889,172542222.222222,313134444.444444,341323333.333333,313134444.444444,341323333.333333	LOC_Os01g11230.1:Chr1:6008730	RiceProteome_leaf	Leaf_exp1_LFQ_AnI;ForFigure	k821209	0.13660712119981946,0.2427294927226988	0.7631174911323731,0.6237367201803674	RiceProteome_leafLeaf_exp1_LFQ_AnI;ForFigureExp00;1,4,7,Exp01;2,5,8,Exp10;1,4,7,Exp11;0,3,62323
LOC_Os01g11414.2;LOC_Os01g11414.1	LOC_Os01g11414.2;LOC_Os01g11414.1	>LOC_Os01g11414.2 protein|sodium/calcium exchanger protein, putative, expressed;>LOC_Os01g11414.1 protein|sodium/calcium exchanger protein, putative, expressed	2	5	5	11.9	47.283	nan	8.0742	118	134197;134198;134199;134200;134201;134202;134203;134204;134205;134206;134207;134208;134209;196477;205712;205713;205714;205715;205716;205717;205718;305069;463928;463929	2108766.66666667,4352244.44444444,4444611.11111111,3036300.0,3436211.11111111,2670500.0,4947511.11111111,7406544.44444444,3872233.33333333	LOC_Os01g11414.2:Chr1:6136910^^LOC_Os01g11414.1:Chr1:6134239	RiceProteome_leaf	Leaf_exp1_LFQ_AnI;ForFigure	k821209	-0.46775393459423603,-0.5903019699656501	0.369413815157473,0.3166590619518067	RiceProteome_leafLeaf_exp1_LFQ_AnI;ForFigureExp00;1,4,7,Exp01;2,5,8,Exp10;1,4,7,Exp11;0,3,62323
LOC_Os01g11570.1;LOC_Os09g03490.1	LOC_Os01g11570.1;LOC_Os09g03490.1	>LOC_Os01g11570.1 protein|GDSL-like lipase/acylhydrolase, putative, expressed;>LOC_Os09g03490.1 protein|carboxylic ester hydrolase, putative, expressed	2	5	5	25.2	26.475	nan	11.733	119	110650;110651;110652;110653;110654;110655;110656;110657;110658;223486;223487;223488;223489;223490;223491;223492;223493;223494;223495;223496;223497;223498;223499;223500;223501;223502;263878;263879;390463;390464;390465;390466;390467;390468;390469;390470;390471;390472;390473;390474;390475;390476;390477;459051;459052	6314155.55555556,8935711.11111111,8717411.11111111,11766744.4444444,9408111.11111111,16103888.8888889,9296222.22222222,14138000.0,14825111.1111111	LOC_Os01g11570.1:Chr1:6244676^^LOC_Os09g03490.1:Chr9:1721391	RiceProteome_leaf	Leaf_exp1_LFQ_AnI;ForFigure	k821209	0.2875577059706188,-0.24666176561707537	0.4489339948446214,0.49881431397560505	RiceProteome_leafLeaf_exp1_LFQ_AnI;ForFigureExp00;1,4,7,Exp01;2,5,8,Exp10;1,4,7,Exp11;0,3,62323
LOC_Os01g11620.1;LOC_Os01g11620.2	LOC_Os01g11620.1;LOC_Os01g11620.2	>LOC_Os01g11620.1 protein|GDSL-like lipase/acylhydrolase, putative, expressed;>LOC_Os01g11620.2 protein|GDSL-like lipase/acylhydrolase, putative, expressed	2	6	5	20.5	38.951	nan	12.921	120	131153;131154;131155;131156;131157;131158;131159;131160;131161;381299;381300;381301;381302;381303;411208;420180;420181;437692;437693;437694;437695;437696;437697;437698;437699;496378;496379	1648233.33333333,4844700.0,768292.222222222,3252411.11111111,5711877.77777778,3363811.11111111,3761744.44444444,6540377.77777778,4749833.33333333	LOC_Os01g11620.1:Chr1:6267560^^LOC_Os01g11620.2:Chr1:6267560	RiceProteome_leaf	Leaf_exp1_LFQ_AnI;ForFigure	k821209	-0.9447932589492607,-0.9809026008985956	0.12970961021442617,0.02761551055787467	RiceProteome_leafLeaf_exp1_LFQ_AnI;ForFigureExp00;1,4,7,Exp01;2,5,8,Exp10;1,4,7,Exp11;0,3,62323
LOC_Os01g11880.1	LOC_Os01g11880.1	>LOC_Os01g11880.1 protein|DJ-1 family protein, putative, expressed	1	6	6	17.3	45.305	nan	25.473	122	46220;46221;46222;46223;46224;46225;46226;46227;46228;54332;54333;54334;54335;54336;54337;54338;54339;143869;143870;355700;355701;355702;355703;355704;355705;355706;355707;355708;532588;532589;532590;532591;532592;532593;532594;532595;532596	6514366.66666667,5361377.77777778,4940444.44444444,5449411.11111111,4582344.44444444,8102955.55555556,4958500.0,4486700.0,6100133.33333333	LOC_Os01g11880.1:Chr1:6432591	RiceProteome_leaf	Leaf_exp1_LFQ_AnI;ForFigure	k821209	0.40774362097164996,0.22981025911107897	0.2258086751118032,0.21138197155920135	RiceProteome_leafLeaf_exp1_LFQ_AnI;ForFigureExp00;1,4,7,Exp01;2,5,8,Exp10;1,4,7,Exp11;0,3,62323
LOC_Os01g11946.1;LOC_Os01g11946.2	LOC_Os01g11946.1;LOC_Os01g11946.2	>LOC_Os01g11946.1 protein|ABC transporter, ATP-binding protein, putative, expressed;>LOC_Os01g11946.2 protein|ABC transporter, ATP-binding protein, putative, expressed	2	8	8	19.1	85.758	nan	69.988	123	31234;31235;31236;31237;31238;139257;139258;139259;139260;139261;139262;139263;139264;139265;139266;139267;139268;139269;139270;139271;184845;184846;184847;184848;184849;184850;184851;184852;184853;184854;236725;236726;236727;236728;236729;236730;236731;236732;236733;236734;304333;304334;304335;304336;304337;304338;304339;304340;304341;304342;304343;304344;304345;304346;304347;304348;304349;30435…	17555666.6666667,23796222.2222222,34997666.6666667,28947777.7777778,35643111.1111111,27571777.7777778,24537333.3333333,42821000.0,23954444.4444444	LOC_Os01g11946.1:Chr1:6506679^^LOC_Os01g11946.2:Chr1:6504279	RiceProteome_leaf	Leaf_exp1_LFQ_AnI;ForFigure	k821209	-0.24107621882157368,-0.5255273518457332	0.47042706925370065,0.19827168641364604	RiceProteome_leafLeaf_exp1_LFQ_AnI;ForFigureExp00;1,4,7,Exp01;2,5,8,Exp10;1,4,7,Exp11;0,3,62323
LOC_Os01g11970.1	LOC_Os01g11970.1	>LOC_Os01g11970.1 protein|expressed protein	1	3	3	30	25.38	nan	14.237	124	143144;143145;143146;419826;419827;419828;419829;419830;419831;419832;419833;419834;419835;419836;419837;419838;419839;419840;419841;419842;535182;535183;535184;535185;535186;535187;535188;535189;535190;535191;535192;535193;535194	3023755.55555556,3746833.33333333,5735065.11111111,12516555.5555556,6673744.44444444,8234555.55555556,10252677.7777778,7977544.44444444,12258333.3333333	LOC_Os01g11970.1:Chr1:6523709	RiceProteome_leaf	Leaf_exp1_LFQ_AnI;ForFigure	k821209	0.5115467424904387,0.48742043495660103	0.3243798068999236,0.4927015654710933	RiceProteome_leafLeaf_exp1_LFQ_AnI;ForFigureExp00;1,4,7,Exp01;2,5,8,Exp10;1,4,7,Exp11;0,3,62323
LOC_Os01g12320.2;LOC_Os01g12320.1;LOC_Os01g12320.3	LOC_Os01g12320.2;LOC_Os01g12320.1;LOC_Os01g12320.3	>LOC_Os01g12320.2 protein|GDSL-like lipase/acylhydrolase, putative, expressed;>LOC_Os01g12320.1 protein|GDSL-like lipase/acylhydrolase, putative, expressed;>LOC_Os01g12320.3 protein|GDSL-like lipase/acylhydrolase, putative, expressed	3	7	7	24.2	34.708	nan	18.186	125	93945;93946;93947;93948;93949;93950;93951;93952;93953;93954;93955;202822;202823;202824;202825;202826;202827;202828;206201;206202;206203;206204;206205;206206;206207;206208;206209;221711;221712;221713;221714;406534;452461;452462;452463;452464;452465;452466;452467;452468	5331966.66666667,5515588.88888889,6899255.55555556,8335277.77777778,6888222.22222222,10326577.7777778,8102955.55555556,9339222.22222222,7045100.0	LOC_Os01g12320.2:Chr1:6728354^^LOC_Os01g12320.1:Chr1:6728250^^LOC_Os01g12320.3:Chr1:6727300	RiceProteome_leaf	Leaf_exp1_LFQ_AnI;ForFigure	k821209	0.15867636575256303,0.001801439119433867	0.6224930920969518,0.9954075437666977	RiceProteome_leafLeaf_exp1_LFQ_AnI;ForFigureExp00;1,4,7,Exp01;2,5,8,Exp10;1,4,7,Exp11;0,3,62323
LOC_Os01g12390.1	LOC_Os01g12390.1	>LOC_Os01g12390.1 protein|inactive receptor kinase At2g26730 precursor, putative, expressed	1	4	3	6.9	68.306	nan	6.7886	126	5011;5012;5013;5014;312733;312734;312735;312736;312737;312738;312739;312740;321384;321385;321386;321387;321388;321389;321390;321391;321392;321393;321394;461771;461772;461773;461774;461775;461776;461777;461778;461779;461780;461781	1576177.77777778,4992422.22222222,2360044.44444444,9033988.88888889,4214933.33333333,1908333.33333333,2086500.0,4472833.33333333,4360900.0	LOC_Os01g12390.1:Chr1:6768693	RiceProteome_leaf	Leaf_exp1_LFQ_AnI;ForFigure	k821209	-0.6647764262650093,-0.10763836315932714	0.14599061853672918,0.9043010187120804	RiceProteome_leafLeaf_exp1_LFQ_AnI;ForFigureExp00;1,4,7,Exp01;2,5,8,Exp10;1,4,7,Exp11;0,3,62323
LOC_Os01g12560.1	LOC_Os01g12560.1	>LOC_Os01g12560.1 protein|3-methyl-2-oxobutanoate hydroxymethyltransferase, putative, expressed	1	2	2	6	37.92	0.0020731	2.9572	127	380165;380166;380167;380168;380169;380170;406147;406148;406149;406150;406151	1337622.22222222,2072088.88888889,1252211.11111111,1648233.33333333,478651.111111111,995644.581111111,2248822.22222222,424623.333333333,448864.444444444	LOC_Os01g12560.1:Chr1:6911664	RiceProteome_leaf	Leaf_exp1_LFQ_AnI;ForFigure	k821209	-0.14186004467884972,0.8150348819949517	0.8857830095900832,0.30228537119985655	RiceProteome_leafLeaf_exp1_LFQ_AnI;ForFigureExp00;1,4,7,Exp01;2,5,8,Exp10;1,4,7,Exp11;0,3,62323
LOC_Os01g12720.1	LOC_Os01g12720.1	>LOC_Os01g12720.1 protein|protein kinase domain containing protein, expressed	1	4	2	8.5	64.004	nan	7.0045	129	170998;170999;171000;171001;171002;171003;171004;171005;171006;171007;171008;171009;171010;171011;190114;190115;190116;307285;307286;307287;307288;307289;307290;307291;307292;307293;474560;474561;474562;474563;474564;474565;474566;474567	1347077.77777778,1961233.33333333,3298455.55555556,2002166.66666667,3626188.88888889,2372133.33333333,1900055.55555556,3424466.66666667,3381811.11111111	LOC_Os01g12720.1:Chr1:7038384	RiceProteome_leaf	Leaf_exp1_LFQ_AnI;ForFigure	k821209	0.006470808503992928,-0.7797044755150188	0.9837689786317781,0.12618163424573348	RiceProteome_leafLeaf_exp1_LFQ_AnI;ForFigureExp00;1,4,7,Exp01;2,5,8,Exp10;1,4,7,Exp11;0,3,62323
LOC_Os01g12730.1;LOC_Os01g12730.2	LOC_Os01g12730.1;LOC_Os01g12730.2	>LOC_Os01g12730.1 protein|ras-related protein, putative, expressed;>LOC_Os01g12730.2 protein|ras-related protein, putative, expressed	2	8	1	44	23.137	0.00027078	3.5169	130	55502;55503;55504;55505;55506;55507;55508;55509;55510;55511;55512;55513;55514;55515;55516;55517;55518;141418;141419;178341;178342;178343;178344;178345;178346;178347;178348;178349;178350;178351;178352;178353;178354;178355;178356;178357;284813;284814;284815;284816;284817;284818;284819;284820;354530;354531;354532;354533;354534;354535;354536;354537;464913;464914;464915;464916;464917;464918;464919;464…	3316144.44444444,6888222.22222222,3677365.68888889,4189244.44444444,7950822.22222222,4314433.33333333,3663866.66666667,4256966.66666667,3856144.44444444	LOC_Os01g12730.1:Chr1:7044130^^LOC_Os01g12730.2:Chr1:7044429	RiceProteome_leaf	Leaf_exp1_LFQ_AnI;ForFigure	k821209	-0.6886346491415103,-0.7737382793224545	0.1551898119230483,0.13148372805897035	RiceProteome_leafLeaf_exp1_LFQ_AnI;ForFigureExp00;1,4,7,Exp01;2,5,8,Exp10;1,4,7,Exp11;0,3,62323
LOC_Os01g12830.1	LOC_Os01g12830.1	>LOC_Os01g12830.1 protein|erythronate-4-phosphate dehydrogenase domain containing protein, expressed	1	22	10	76.9	34.208	nan	323.31	131	119876;119877;119878;119879;119880;119881;119882;119883;119884;119885;119886;119887;119888;119889;119890;119891;119892;119893;119894;119895;119896;119897;119898;119899;119900;119901;153890;153891;179807;179808;179809;179810;179811;179812;179813;179814;179815;179816;179817;179818;179819;179820;179821;179822;179823;179824;179825;179826;179827;179828;179829;179830;179831;179832;179833;179834;179835;…	234315555.555556,510464444.444444,262736666.666667,370017777.777778,440013333.333333,409100000.0,463884444.444444,936087777.777778,564265555.555556	LOC_Os01g12830.1:Chr1:7102579	RiceProteome_leaf	Leaf_exp1_LFQ_AnI;ForFigure	k821209	-0.6099641776348181,-0.8205564331400704	0.3059445731787962,0.2136350725545136	RiceProteome_leafLeaf_exp1_LFQ_AnI;ForFigureExp00;1,4,7,Exp01;2,5,8,Exp10;1,4,7,Exp11;0,3,62323
LOC_Os01g12830.2	LOC_Os01g12830.2	>LOC_Os01g12830.2 protein|erythronate-4-phosphate dehydrogenase domain containing protein, expressed	1	14	2	36.4	34.661	nan	5.3546	132	150894;150895;150896;150897;150898;153890;153891;234743;257378;331572;331573;331574;331575;331576;331577;331578;331579;331580;331581;331582;331583;331584;331585;331586;331587;331588;331589;331590;331591;331592;331593;331594;331595;331596;331597;331598;331599;331600;331601;331602;331603;331604;331605;331606;331607;331608;331609;331610;331611;336933;336934;336935;336936;336937;336938;336939;336940;…	11090777.7777778,27655555.5555556,20196111.1111111,21041222.2222222,16413333.3333333,16608111.1111111,19109666.6666667,18418333.3333333,22205222.2222222	LOC_Os01g12830.2:Chr1:7102579	RiceProteome_leaf	Leaf_exp1_LFQ_AnI;ForFigure	k821209	-0.08261533275723149,-0.286243807649309	0.7828316344212166,0.46259307592746546	RiceProteome_leafLeaf_exp1_LFQ_AnI;ForFigureExp00;1,4,7,Exp01;2,5,8,Exp10;1,4,7,Exp11;0,3,62323
LOC_Os06g48780.1;LOC_Os01g13080.1	LOC_Os06g48780.1;LOC_Os01g13080.1	>LOC_Os06g48780.1 protein|60S acidic ribosomal protein, putative, expressed;>LOC_Os01g13080.1 protein|60S acidic ribosomal protein, putative, expressed	2	3	3	21.8	11.894	nan	12.862	134	155793;155794;155795;192522;192523;192524;192525;192526;192527;192528;192529;192530;192531;192532;385020;385021;385022;385023;385024;385025;385026;385027;385028	2840544.44444444,3304644.44444444,1516544.44444444,43904777.7777778,4808955.55555556,8935711.11111111,59193333.3333333,3966977.77777778,5355555.55555556	LOC_Os06g48780.1:Chr6:29528688^^LOC_Os01g13080.1:Chr1:7279975	RiceProteome_leaf	Leaf_exp1_LFQ_AnI;ForFigure	k821209	0.3879481571646003,3.1324677437351363	0.6232252329393098,0.20397721537390076	RiceProteome_leafLeaf_exp1_LFQ_AnI;ForFigureExp00;1,4,7,Exp01;2,5,8,Exp10;1,4,7,Exp11;0,3,62323
LOC_Os01g13100.3;LOC_Os01g13100.2;LOC_Os01g13100.1	LOC_Os01g13100.3;LOC_Os01g13100.2;LOC_Os01g13100.1	>LOC_Os01g13100.3 protein|KH domain containing protein, putative, expressed;>LOC_Os01g13100.2 protein|KH domain containing protein, putative, expressed;>LOC_Os01g13100.1 protein|KH domain containing protein, putative, expressed	3	1	1	5.2	49.388	nan	5.406	135	423854;423855;423856;423857;423858;423859;423860;423861	2339812.24444445,1378066.66666667,1405144.44444444,3268855.55555556,1787477.77777778,4605855.55555556,1387200.0,1408544.44444444,2124444.44444444	LOC_Os01g13100.3:Chr1:7288898^^LOC_Os01g13100.2:Chr1:7288008^^LOC_Os01g13100.1:Chr1:7288008	RiceProteome_leaf	Leaf_exp1_LFQ_AnI;ForFigure	k821209	0.8307367612772524,0.6130186249869535	0.34509968669033547,0.2730361383342055	RiceProteome_leafLeaf_exp1_LFQ_AnI;ForFigureExp00;1,4,7,Exp01;2,5,8,Exp10;1,4,7,Exp11;0,3,62323
LOC_Os01g13160.1	LOC_Os01g13160.1	>LOC_Os01g13160.1 protein|expressed protein	1	11	11	25.8	74.744	nan	72.562	136	14579;14580;14581;14582;14583;14584;14585;14586;14587;14588;14589;14590;14591;14592;14593;14594;14595;50817;50818;50819;50820;73855;73856;73857;73858;73859;73860;73861;73862;73863;73864;73865;73866;73867;73868;73869;73870;73871;73872;73873;73874;73875;73876;73877;73878;73879;116974;116975;116976;116977;116978;116979;116980;163661;163662;163663;163664;163665;163666;163667;163668;301203;301204;3012…	20423555.5555556,28182222.2222222,12576000.0,22723888.8888889,15669777.7777778,23761111.1111111,20944000.0,24456111.1111111,18098888.8888889	LOC_Os01g13160.1:Chr1:7333980	RiceProteome_leaf	Leaf_exp1_LFQ_AnI;ForFigure	k821209	-0.32749583827421336,-0.09192511405528003	0.401253006023829,0.7432369575456368	RiceProteome_leafLeaf_exp1_LFQ_AnI;ForFigureExp00;1,4,7,Exp01;2,5,8,Exp10;1,4,7,Exp11;0,3,62323
LOC_Os01g13190.1	LOC_Os01g13190.1	>LOC_Os01g13190.1 protein|histidinol dehydrogenase, chloroplast precursor, putative, expressed	1	20	20	52.9	50.566	nan	191.71	137	18657;18658;18659;18660;34166;34167;34168;34169;34170;34171;34172;34173;34174;34175;34176;34177;34178;34179;34180;34181;34182;34183;34184;34185;34186;69950;69951;69952;69953;69954;69955;69956;87968;87969;87970;87971;87972;87973;87974;87975;87976;95745;126394;126395;126396;126397;126398;126399;126400;126401;126402;126403;126404;126405;126406;126407;126408;126409;126410;126411;126412;126413;126414;…	117804666.666667,212588888.888889,104127555.555556,209085555.555556,219344444.444444,192692222.222222,208606666.666667,298219444.444444,176763333.333333	LOC_Os01g13190.1:Chr1:7348680	RiceProteome_leaf	Leaf_exp1_LFQ_AnI;ForFigure	k821209	-0.624580733704412,-0.4473201730149873	0.09170130566986048,0.1889010204322419	RiceProteome_leafLeaf_exp1_LFQ_AnI;ForFigureExp00;1,4,7,Exp01;2,5,8,Exp10;1,4,7,Exp11;0,3,62323
LOC_Os01g13390.1	LOC_Os01g13390.1	>LOC_Os01g13390.1 protein|expressed protein	1	3	3	24.2	18.804	nan	17.576	139	67618;67619;67620;67621;67622;67623;67624;67625;67626;67627;67628;67629;67630;235974;235975;235976;235977;235978;235979;235980;235981;235982;235983;235984;235985;235986;235987;235988;235989;235990;235991;235992;235993;235994;235995;235996;235997;235998;381603;381604	33616888.8888889,35134888.8888889,30073777.7777778,24956666.6666667,33423000.0,11601100.0,20285333.3333333,18697555.5555556,14937777.7777778	LOC_Os01g13390.1:Chr1:7457938	RiceProteome_leaf	Leaf_exp1_LFQ_AnI;ForFigure	k821209	-0.6241205550205192,-0.1459717702087109	0.25659596421297326,0.6913660237544915	RiceProteome_leafLeaf_exp1_LFQ_AnI;ForFigureExp00;1,4,7,Exp01;2,5,8,Exp10;1,4,7,Exp11;0,3,62323
LOC_Os01g13430.1	LOC_Os01g13430.1	>LOC_Os01g13430.1 protein|importin-alpha re-exporter, putative, expressed	1	13	13	20	108.36	nan	126.8	141	15779;15780;15781;15782;15783;18488;18489;18490;18491;18492;18493;18494;18495;18496;18497;18498;18499;18500;54053;54054;54055;54056;54057;54058;54059;54060;54061;54062;54063;54064;131324;131325;131326;131327;131328;131329;131330;131331;131332;131333;131334;131335;270247;301192;301193;301194;301195;301196;301197;301198;301199;301200;301201;301202;316430;316431;316432;316433;316434;316435;316436;31…	22353555.5555556,27814777.7777778,26186111.1111111,29271111.1111111,39008777.7777778,43659555.5555556,30608000.0,35889555.5555556,41553888.8888889	LOC_Os01g13430.1:Chr1:7479737	RiceProteome_leaf	Leaf_exp1_LFQ_AnI;ForFigure	k821209	0.11712312647400241,-0.32083683145475766	0.6808856203290982,0.18441717992860754	RiceProteome_leafLeaf_exp1_LFQ_AnI;ForFigureExp00;1,4,7,Exp01;2,5,8,Exp10;1,4,7,Exp11;0,3,62323
LOC_Os01g13480.1	LOC_Os01g13480.1	>LOC_Os01g13480.1 protein|glutaredoxin, putative, expressed	1	4	4	17.6	41.822	nan	7.5761	143	32752;32753;32754;32755;32756;32757;32758;32759;32760;32761;170685;170686;170687;170688;170689;170690;170691;251098;251099;251100;251101;523899;523900;523901;523902;523903;523904	1923811.11111111,1617622.22222222,2330096.86666667,2806644.44444444,2195794.44444444,3101488.88888889,3316144.44444444,2655788.88888889,2484211.11111111	LOC_Os01g13480.1:Chr1:7517314	RiceProteome_leaf	Leaf_exp1_LFQ_AnI;ForFigure	k821209	0.29114603641095815,0.3147907631294615	0.27875669317977575,0.36177631829000584	RiceProteome_leafLeaf_exp1_LFQ_AnI;ForFigureExp00;1,4,7,Exp01;2,5,8,Exp10;1,4,7,Exp11;0,3,62323
LOC_Os01g13570.2;LOC_Os01g13570.1	LOC_Os01g13570.2;LOC_Os01g13570.1	>LOC_Os01g13570.2 protein|phosphoglycerate mutase, putative, expressed;>LOC_Os01g13570.1 protein|phosphoglycerate mutase, putative, expressed	2	9	9	39.1	29.612	nan	39.877	144	30663;30664;98372;98373;98374;98375;98376;98377;98378;126935;126936;126937;126938;126939;152590;152591;152592;152593;152594;152595;152596;152597;152598;152599;152600;152601;152602;152603;152604;152605;152606;152607;152608;152609;152610;152611;169396;169397;169398;169399;169400;169401;169402;169403;198796;198797;198798;198799;253222;253223;253224;253225;253226;253227;515096;515097;515098;515099;51…	28329666.6666667,19501333.3333333,16452444.4444444,19274333.3333333,15760444.4444444,26296666.6666667,23420555.5555556,24986777.7777778,24073555.5555556	LOC_Os01g13570.2:Chr1:7592585^^LOC_Os01g13570.1:Chr1:7592585	RiceProteome_leaf	Leaf_exp1_LFQ_AnI;ForFigure	k821209	0.14941090340729604,0.23739124511547027	0.6139240729671371,0.39187013371699353	RiceProteome_leafLeaf_exp1_LFQ_AnI;ForFigureExp00;1,4,7,Exp01;2,5,8,Exp10;1,4,7,Exp11;0,3,62323
LOC_Os01g13690.2;LOC_Os05g15530.1	LOC_Os01g13690.2	>LOC_Os01g13690.2 protein|ligA, putative, expressed	2	9	9	45.5	35.612	nan	123.42	145	64500;64501;64502;64503;64504;64505;64506;64507;64508;64509;64510;64511;64512;64513;64514;64515;64516;64517;64518;64519;64520;64521;64522;64523;64524;163398;163399;163400;163401;163402;163403;163404;163405;163406;163407;163408;163409;163410;163411;163412;163413;163414;163415;163416;163417;163418;163419;163420;163421;163422;163423;163424;163425;186037;186038;186039;219886;219887;219888;219889;2198…	26006444.4444444,34764222.2222222,31132777.7777778,216416666.666667,109954666.666667,136874444.444444,175042222.222222,129032666.666667,119180333.333333	LOC_Os01g13690.2:Chr1:7665552	RiceProteome_leaf	Leaf_exp1_LFQ_AnI;ForFigure	k821209	0.06912607283343411,0.6087892373176542	0.9231292769921573,0.5131612581837419	RiceProteome_leafLeaf_exp1_LFQ_AnI;ForFigureExp00;1,4,7,Exp01;2,5,8,Exp10;1,4,7,Exp11;0,3,62323
LOC_Os01g13700.1	LOC_Os01g13700.1	>LOC_Os01g13700.1 protein|DNA-binding protein-related, putative, expressed	1	7	5	58.2	15.181	nan	43.999	146	213100;213101;213102;213103;213104;213105;276894;276895;276896;276897;276898;276899;276900;276901;276902;276903;276904;276905;276906;276907;276908;276909;276910;276911;276912;276913;276914;276915;354544;354545;354546;354547;354548;354549;354550;357887;357888;357889;357890;357891;357892;357893;357894;357895;357896;357897;357898;357899;357900;357901;357902;357903;357904;357905;431554;431555;431556;…	76004555.5555556,93767777.7777778,58601333.3333333,105679555.555556,91714333.3333333,116281444.444444,120962888.888889,107097333.333333,79792222.2222222	LOC_Os01g13700.1:Chr1:7670209	RiceProteome_leaf	Leaf_exp1_LFQ_AnI;ForFigure	k821209	-0.2001710692150883,0.0488076357591032	0.536441051387185,0.8292768624411693	RiceProteome_leafLeaf_exp1_LFQ_AnI;ForFigureExp00;1,4,7,Exp01;2,5,8,Exp10;1,4,7,Exp11;0,3,62323
LOC_Os01g13760.1	LOC_Os01g13760.1	>LOC_Os01g13760.1 protein|dnaJ domain containing protein, expressed	1	4	3	14.3	38.538	nan	7.3828	147	140245;140246;140247;140248;140249;140250;140251;140252;239210;239211;239212;239213;239214;239215;239216;239217;314079;383120;383121	2471576.97777778,3920688.88888889,1859188.88888889,3590288.88888889,2385700.0,2895255.55555556,2693855.55555556,2015255.55555556,2776566.66666667	LOC_Os01g13760.1:Chr1:7712634	RiceProteome_leaf	Leaf_exp1_LFQ_AnI;ForFigure	k821209	-0.14402507457885325,0.07335740526832293	0.7187705381110931,0.8433537462667474	RiceProteome_leafLeaf_exp1_LFQ_AnI;ForFigureExp00;1,4,7,Exp01;2,5,8,Exp10;1,4,7,Exp11;0,3,62323
LOC_Os01g13770.3;LOC_Os01g13770.1;LOC_Os01g13770.2	LOC_Os01g13770.3;LOC_Os01g13770.1	>LOC_Os01g13770.3 protein|DUF250 domain containing protein, putative, expressed;>LOC_Os01g13770.1 protein|DUF250 domain containing protein, putative, expressed	3	4	4	17.9	32.661	nan	27.46	148	147557;147558;147559;147560;147561;147562;147563;147564;147565;147566;147567;147568;147569;392545;392546;478524;478525;478526;478527;478528;478529;478530;478531;478532;478533;478534;478535;478536;478537;478538;478539;490542	4275733.33333333,5522122.22222222,4832411.11111111,4582344.44444444,3520011.11111111,5544888.88888889,3711855.55555556,1596722.22222222,2810866.66666667	LOC_Os01g13770.3:Chr1:7721373^^LOC_Os01g13770.1:Chr1:7721890	RiceProteome_leaf	Leaf_exp1_LFQ_AnI;ForFigure	k821209	0.3099010590321961,0.24063403281819523	0.5791750631988395,0.6306189124271756	RiceProteome_leafLeaf_exp1_LFQ_AnI;ForFigureExp00;1,4,7,Exp01;2,5,8,Exp10;1,4,7,Exp11;0,3,62323
LOC_Os01g14050.2;LOC_Os01g14050.1	LOC_Os01g14050.2;LOC_Os01g14050.1	>LOC_Os01g14050.2 protein|C2 domain containing protein, putative, expressed;>LOC_Os01g14050.1 protein|C2 domain containing protein, putative, expressed	2	2	2	5.9	65.598	nan	4.8102	149	376219;376220;376221;376222;376223;376224;398149	6971780.8,12642111.5555555,8288130.87777778,7456955.55555556,15733333.3333333,8205333.33333333,6339377.77777778,8393944.44444444,2272866.66666667	LOC_Os01g14050.2:Chr1:7866331^^LOC_Os01g14050.1:Chr1:7867462	RiceProteome_leaf	Leaf_exp1_LFQ_AnI;ForFigure	k821209	-0.9703586089877259,-0.8241349994831229	0.1088404416451125,0.12593290714861313	RiceProteome_leafLeaf_exp1_LFQ_AnI;ForFigureExp00;1,4,7,Exp01;2,5,8,Exp10;1,4,7,Exp11;0,3,62323
LOC_Os01g14580.1	LOC_Os01g14580.1	>LOC_Os01g14580.1 protein|dehydrogenase, putative, expressed	1	18	8	40.1	46.57	nan	28.647	150	29751;29752;29753;29754;29755;29756;29757;29758;54569;54570;83131;83132;83133;83134;83135;83136;83137;83138;83139;83140;83141;83142;83143;83144;83145;83146;83147;83148;83149;83150;83151;83152;83153;83154;83155;83156;83157;83158;83159;83160;83161;83162;83490;83491;83492;83493;83494;83495;83496;83497;83498;83499;83500;83795;83796;83797;83798;83799;83800;83801;83802;83803;83804;83805;83806;83807;838…	10052677.7777778,18011555.5555556,15088555.5555556,17969666.6666667,23398555.5555556,20918333.3333333,17823111.1111111,23727888.8888889,26416222.2222222	LOC_Os01g14580.1:Chr1:8170505	RiceProteome_leaf	Leaf_exp1_LFQ_AnI;ForFigure	k821209	-0.06141916218393298,-0.5067206905103765	0.8245133353352978,0.1229574769496424	RiceProteome_leafLeaf_exp1_LFQ_AnI;ForFigureExp00;1,4,7,Exp01;2,5,8,Exp10;1,4,7,Exp11;0,3,62323
LOC_Os01g14670.1	LOC_Os01g14670.1	>LOC_Os01g14670.1 protein|Cupin domain containing protein, expressed	1	6	4	44.9	23.194	nan	50.755	151	16217;16218;16219;16220;16221;16222;16223;16224;16225;16226;16227;16228;16229;175763;175764;175765;175766;175767;175768;175769;175770;175771;212843;212844;212845;212846;212847;212848;212849;212850;212851;212852;212853;212854;212855;212856;212857;212858;212859;212860;212861;212862;371964;371965;371966;371967;371968;371969;371970;371971;371972;371973;371974;371975;371976;371977;371978;371979;371980…	43506222.2222222,45378111.1111111,50806555.5555556,83206222.2222222,42599444.4444444,48135222.2222222,91087222.2222222,55676222.2222222,66468777.7777778	LOC_Os01g14670.1:Chr1:8206731	RiceProteome_leaf	Leaf_exp1_LFQ_AnI;ForFigure	k821209	0.20345536892300256,0.6004058130021899	0.36313524821226634,0.2307171290335679	RiceProteome_leafLeaf_exp1_LFQ_AnI;ForFigureExp00;1,4,7,Exp01;2,5,8,Exp10;1,4,7,Exp11;0,3,62323
LOC_Os01g14820.1	LOC_Os01g14820.1	>LOC_Os01g14820.1 protein|expressed protein	1	3	3	6.7	51.548	nan	5.4711	152	152234;152235;152236;152237;152238;152239;203270;203271;203272;203273;203274;203275;350442;350443;350444;350445;350446	958848.888888889,2193555.55555556,1824733.33333333,1326111.11111111,1724611.11111111,1748855.55555556,2674522.22222222,1972692.41111111,1895044.44444444	LOC_Os01g14820.1:Chr1:8284517	RiceProteome_leaf	Leaf_exp1_LFQ_AnI;ForFigure	k821209	-0.1072977069854093,-0.2482885321621717	0.4109327109029395,0.616580245335218	RiceProteome_leafLeaf_exp1_LFQ_AnI;ForFigureExp00;1,4,7,Exp01;2,5,8,Exp10;1,4,7,Exp11;0,3,62323
LOC_Os01g14860.4;LOC_Os01g14860.3;LOC_Os01g14860.2;LOC_Os01g14860.1;LOC_Os05g04340.1	LOC_Os01g14860.4;LOC_Os01g14860.3;LOC_Os01g14860.2;LOC_Os01g14860.1;LOC_Os05g04340.1	>LOC_Os01g14860.4 protein|CGMC_GSK.1 - CGMC includes CDA, MAPK, GSK3, and CLKC kinases, expressed;>LOC_Os01g14860.3 protein|CGMC_GSK.1 - CGMC includes CDA, MAPK, GSK3, and CLKC kinases, expressed;>LOC_Os01g14860.2 protein|CGMC_GSK.1 - CGMC includes CDA, MA	5	1	1	4.2	38.571	nan	4.7589	153	137716;137717;137718;137719;137720;137721;137722;137723	1913469.02222222,1340766.66666667,1301500.0,1730811.11111111,2266533.33333333,2137844.44444444,1668466.66666667,2006566.66666667,4005944.44444444	LOC_Os01g14860.4:Chr1:8331457^^LOC_Os01g14860.3:Chr1:8331027^^LOC_Os01g14860.2:Chr1:8331027^^LOC_Os01g14860.1:Chr1:8331027^^LOC_Os05g04340.1:Chr5:1976680	RiceProteome_leaf	Leaf_exp1_LFQ_AnI;ForFigure	k821209	0.4073330295019297,-0.07953684212145554	0.5326009871987235,0.7548467856900383	RiceProteome_leafLeaf_exp1_LFQ_AnI;ForFigureExp00;1,4,7,Exp01;2,5,8,Exp10;1,4,7,Exp11;0,3,62323
LOC_Os01g14950.1	LOC_Os01g14950.1	>LOC_Os01g14950.1 protein|importin subunit alpha, putative, expressed	1	14	11	40.7	57.57	nan	96.577	154	87038;87039;87040;87041;87042;87043;87044;87045;87046;87047;87048;87049;87050;87051;87052;87053;87054;87055;95984;95985;95986;95987;95988;95989;95990;95991;95992;95993;95994;95995;95996;95997;95998;95999;96000;96001;96002;96003;96004;101680;101681;101682;101683;101684;101685;101686;101687;101688;101689;101690;101691;101692;101693;101694;101695;101696;147438;147439;147440;147441;147442;147443;1474…	35759444.4444444,90213666.6666667,35042222.2222222,70159000.0,73622666.6666667,74675777.7777778,85448666.6666667,81431222.2222222,69832444.4444444	LOC_Os01g14950.1:Chr1:8382281	RiceProteome_leaf	Leaf_exp1_LFQ_AnI;ForFigure	k821209	-0.44996718002103153,-0.35801349864860954	0.214516250138519,0.346759797955685	RiceProteome_leafLeaf_exp1_LFQ_AnI;ForFigureExp00;1,4,7,Exp01;2,5,8,Exp10;1,4,7,Exp11;0,3,62323
LOC_Os01g15010.1	LOC_Os01g15010.1	>LOC_Os01g15010.1 protein|miro, putative, expressed	1	6	1	34.7	21.944	0.00053505	3.3903	155	14699;14700;14701;14702;14703;14704;14705;14706;14707;14708;14709;14710;14711;14712;14713;14714;14715;14716;14717;14718;14719;14720;14721;14722;14723;227851;227852;227853;227854;227855;227856;227857;227858;227859;227860;227861;227862;227863;227864;227865;227866;329144;329145;329146;329147;329148;329149;329150;329151;329152;329153;329154;329155;329156;329157;329158;329159;329160;329161;329162;3291…	2377721.5,3652011.11111111,2038700.0,2137844.44444444,3738244.44444444,2270133.33333333,3746833.33333333,2820411.11111111,2737822.22222222	LOC_Os01g15010.1:Chr1:8418684	RiceProteome_leaf	Leaf_exp1_LFQ_AnI;ForFigure	k821209	-0.5350664634083364,-0.30544437981607525	0.04809710356195232,0.33955050575722984	RiceProteome_leafLeaf_exp1_LFQ_AnI;ForFigureExp00;1,4,7,Exp01;2,5,8,Exp10;1,4,7,Exp11;0,3,62323
LOC_Os01g15020.1;LOC_Os01g15020.2	LOC_Os01g15020.1;LOC_Os01g15020.2	>LOC_Os01g15020.1 protein|lissencephaly type-1-like homology motif, putative, expressed;>LOC_Os01g15020.2 protein|lissencephaly type-1-like homology motif, putative, expressed	2	37	29	43	125.09	nan	205.76	156	29107;29108;29109;29110;29111;29112;29113;29114;29115;29116;29117;29118;52675;52676;52677;52678;52679;52680;52681;52682;52683;52684;52685;65929;65930;65931;65932;65933;65934;65935;65936;65937;65938;65939;65940;65941;65942;77318;77319;105794;105795;105796;105797;105798;106742;106743;106744;106745;106746;106747;106748;106749;106750;106751;106752;106753;106754;106755;106756;111966;200805;200806;2008…	96718444.4444444,77577777.7777778,119762444.444444,116106888.888889,121918777.777778,151040000.0,129032666.666667,133728888.888889,206955555.555556	LOC_Os01g15020.1:Chr1:8429926^^LOC_Os01g15020.2:Chr1:8429926	RiceProteome_leaf	Leaf_exp1_LFQ_AnI;ForFigure	k821209	0.5197814648726309,0.03689862070311185	0.2017492859172513,0.8917561215683781	RiceProteome_leafLeaf_exp1_LFQ_AnI;ForFigureExp00;1,4,7,Exp01;2,5,8,Exp10;1,4,7,Exp11;0,3,62323
LOC_Os01g15120.1	LOC_Os01g15120.1	>LOC_Os01g15120.1 protein|hydrolase, alpha/beta fold family domain containing protein, expressed	1	5	5	14.6	35.53	nan	12.539	157	5815;5816;5817;5818;5819;5820;5821;134309;134310;134311;134312;134313;134314;134315;134316;134317;134318;134319;134320;134321;425433;425434;468654;468655;468656	976725.555555556,4262255.55555556,6336402.55555555,7822355.55555556,3293255.55555556,18343555.5555556,9832577.77777778,3599700.0,7554877.77777778	LOC_Os01g15120.1:Chr1:8486655	RiceProteome_leaf	Leaf_exp1_LFQ_AnI;ForFigure	k821209	1.530902821904231,0.7400383151519451	0.20630257482165773,0.450956921694182	RiceProteome_leafLeaf_exp1_LFQ_AnI;ForFigureExp00;1,4,7,Exp01;2,5,8,Exp10;1,4,7,Exp11;0,3,62323
LOC_Os01g15600.1	LOC_Os01g15600.1	>LOC_Os01g15600.1 protein|PUR ALPHA-1, putative, expressed	1	9	9	46.4	33.32	nan	44.225	158	128805;128806;128807;128808;128809;128810;128811;128812;128813;128814;128815;128816;128817;128818;128819;128820;285142;285143;285144;285145;285146;312759;312760;312761;312762;312763;312764;312765;325585;325586;325587;325588;325589;325590;325591;325592;325593;373585;373586;373587;373588;373589;373590;373591;373592;373593;373594;373595;373596;373597;373598;373599;373600;373601;373602;373603;373604;…	35643111.1111111,63980555.5555556,47106777.7777778,70474444.4444444,60964777.7777778,68134666.6666667,77188666.6666667,81550777.7777778,90682888.8888889	LOC_Os01g15600.1:Chr1:8759486	RiceProteome_leaf	Leaf_exp1_LFQ_AnI;ForFigure	k821209	-0.0040002938948103875,-0.1718588538446151	0.9900877411477371,0.6291192178571909	RiceProteome_leafLeaf_exp1_LFQ_AnI;ForFigureExp00;1,4,7,Exp01;2,5,8,Exp10;1,4,7,Exp11;0,3,62323
LOC_Os01g16040.1	LOC_Os01g16040.1	>LOC_Os01g16040.1 protein|mitochondrial carrier protein, putative, expressed	1	3	3	12.6	40.761	nan	12.929	160	203018;203019;203020;203021;203022;203023;203024;203025;203026;203027;203028;203029;203030;203031;203032;304984;304985;304986;304987;304988;387403;387404;387405;387406;387407;387408;387409	1010404.44444444,8273822.22222222,1817844.44444444,5295922.22222222,6907944.44444444,4070944.44444444,3961677.77777778,4992422.22222222,2263222.22222222	LOC_Os01g16040.1:Chr1:9028352	RiceProteome_leaf	Leaf_exp1_LFQ_AnI;ForFigure	k821209	-1.3072827475566062,-0.9743548450655528	0.031222673139927996,0.11081885831098393	RiceProteome_leafLeaf_exp1_LFQ_AnI;ForFigureExp00;1,4,7,Exp01;2,5,8,Exp10;1,4,7,Exp11;0,3,62323
LOC_Os01g16090.1	LOC_Os01g16090.1	>LOC_Os01g16090.1 protein|RNA binding protein, putative, expressed	1	9	8	30	49.279	nan	65.584	161	14;15;16;17;18;19;20;21;22;23;24;25;26;27;28;29;30;72551;72552;72553;89711;89712;89713;89714;89715;89716;89717;89718;89719;89720;89721;89722;89723;89724;89725;89726;156419;156420;156421;156422;156423;156424;156425;156426;156427;156428;156429;156430;156431;156432;156433;156434;156435;156436;160180;160181;160182;160183;216691;216692;216693;216694;216695;256893;256894;256895;256896;256897;256898;256…	19975555.5555556,22662333.3333333,30136222.2222222,40218666.6666667,21426111.1111111,52684666.6666667,45378111.1111111,23899888.8888889,50116888.8888889	LOC_Os01g16090.1:Chr1:9065210	RiceProteome_leaf	Leaf_exp1_LFQ_AnI;ForFigure	k821209	0.9673920337151708,0.6348726973272978	0.0919806764841589,0.2467893833367497	RiceProteome_leafLeaf_exp1_LFQ_AnI;ForFigureExp00;1,4,7,Exp01;2,5,8,Exp10;1,4,7,Exp11;0,3,62323
LOC_Os01g16110.2;LOC_Os01g16110.1	LOC_Os01g16110.2;LOC_Os01g16110.1	>LOC_Os01g16110.2 protein|la domain containing protein, putative, expressed;>LOC_Os01g16110.1 protein|la domain containing protein, putative, expressed	2	6	6	11.4	102.11	nan	13.947	162	147481;147482;147483;147484;147485;147486;147487;147488;147489;147490;232460;232461;232462;232463;232464;232465;232466;304287;304288;304289;304290;304291;304292;304293;304294;320599;320600;429162;429163;429164;429165;429166;429167;432846;432847	1824733.33333333,3164133.33333333,3029244.44444444,2593566.66666667,2172755.55555556,3961677.77777778,1978588.88888889,4352244.44444444,3401733.33333333	LOC_Os01g16110.2:Chr1:9074973^^LOC_Os01g16110.1:Chr1:9074973	RiceProteome_leaf	Leaf_exp1_LFQ_AnI;ForFigure	k821209	0.10112481077534306,-0.5989972017465144	0.7571255760079769,0.21703720960544565	RiceProteome_leafLeaf_exp1_LFQ_AnI;ForFigureExp00;1,4,7,Exp01;2,5,8,Exp10;1,4,7,Exp11;0,3,62323
LOC_Os01g16152.1	LOC_Os01g16152.1	>LOC_Os01g16152.1 protein|peroxiredoxin, putative, expressed	1	15	15	73.7	20.873	nan	156.83	164	16007;16008;16009;16010;16011;16012;16013;16014;16015;16016;29952;73316;73317;73318;73319;73320;73321;73322;73323;73324;73325;73326;73327;73328;73329;73330;73331;73332;73333;73334;73335;73336;73337;73338;73339;73340;73341;73342;73343;73344;73345;73346;73347;73348;73349;73350;73351;73352;73353;73354;188935;188936;188937;188938;188939;188940;188941;267757;267758;267759;267760;267761;267762;267763;2…	230880000.0,942382222.222222,309090000.0,2253036200.0,581662222.222222,2142777688.88889,2491801277.77778,1427534155.55556,2086577688.88889	LOC_Os01g16152.1:Chr1:9121100	RiceProteome_leaf	Leaf_exp1_LFQ_AnI;ForFigure	k821209	0.6207114330188586,0.7534178102814184	0.4825901836000773,0.45168840338817806	RiceProteome_leafLeaf_exp1_LFQ_AnI;ForFigureExp00;1,4,7,Exp01;2,5,8,Exp10;1,4,7,Exp11;0,3,62323
LOC_Os01g16290.2;LOC_Os01g16290.1	LOC_Os01g16290.2;LOC_Os01g16290.1	>LOC_Os01g16290.2 protein|DNA gyrase subunit B, chloroplast/mitochondrial precursor, putative, expressed;>LOC_Os01g16290.1 protein|DNA gyrase subunit B, chloroplast/mitochondrial precursor, putative, expressed	2	8	8	12.8	67.55	nan	15.139	167	82699;82700;82701;82702;82703;82704;82705;167850;169893;169894;169895;169896;169897;169898;169899;169900;169901;169902;169903;169904;169905;169906;169907;169908;169909;169910;169911;169912;169913;169914;169915;169916;169917;169918;169919;169920;169921;169922;169923;169924;169925;169926;169927;169928;169929;169930;169931;169932;169933;169934;169935;169936;401232;401233;401234;401235;401236;401237;…	97286333.3333333,68541666.6666667,145815555.555556,157662222.222222,168962222.222222,138177777.777778,176376666.666667,206101111.111111,207340000.0	LOC_Os01g16290.2:Chr1:9225331^^LOC_Os01g16290.1:Chr1:9225331	RiceProteome_leaf	Leaf_exp1_LFQ_AnI;ForFigure	k821209	0.14742649197569133,-0.04049954488684641	0.7547402132331498,0.9364421013641591	RiceProteome_leafLeaf_exp1_LFQ_AnI;ForFigureExp00;1,4,7,Exp01;2,5,8,Exp10;1,4,7,Exp11;0,3,62323
LOC_Os01g16350.2;LOC_Os01g16350.1	LOC_Os01g16350.2;LOC_Os01g16350.1	>LOC_Os01g16350.2 protein|hydroxymethylglutaryl-CoA lyase, putative, expressed;>LOC_Os01g16350.1 protein|hydroxymethylglutaryl-CoA lyase, putative, expressed	2	7	7	24.2	37.574	nan	15.076	168	4294;4295;4296;4297;78729;78730;361438;361439;361440;361441;361442;361443;361444;361445;361446;361447;361448;479488;479489;479490;479491;509015;509016;509017;509018;509019;541601;552257;552258;552259;552260;552261;552262;552263;552264	4307300.0,3767488.88888889,8287422.22222222,4553498.66666667,5529622.22222222,6540377.77777778,3647888.88888889,6816133.33333333,4288411.11111111	LOC_Os01g16350.2:Chr1:9272107^^LOC_Os01g16350.1:Chr1:9272489	RiceProteome_leaf	Leaf_exp1_LFQ_AnI;ForFigure	k821209	0.2465495915193944,-0.3653165876804966	0.5320776695690688,0.30548556972809016	RiceProteome_leafLeaf_exp1_LFQ_AnI;ForFigureExp00;1,4,7,Exp01;2,5,8,Exp10;1,4,7,Exp11;0,3,62323
LOC_Os01g16430.1;LOC_Os05g33880.2;LOC_Os05g33880.1	LOC_Os01g16430.1	>LOC_Os01g16430.1 protein|cysteine proteinase inhibitor precursor protein, putative, expressed	3	8	8	41.6	27.269	nan	24.377	169	28863;94551;94552;94553;94554;94555;94556;94557;94558;94559;94560;94561;94562;94563;94564;113120;113121;113122;113123;113124;113125;113126;113127;114761;114762;114763;371950;371951;371952;371953;371954;371955;422419;422420;422421;422422;422423;422424;422425;422426;422427;422428;533914;533915;533916;533917;533918;533919;533920;533921;533922	4300588.88888889,5283588.88888889,10390233.3333333,20315333.3333333,13580666.6666667,22553777.7777778,20196111.1111111,11875777.7777778,18244666.6666667	LOC_Os01g16430.1:Chr1:9329000	RiceProteome_leaf	Leaf_exp1_LFQ_AnI;ForFigure	k821209	0.7357060120376206,0.5437674604212052	0.20121589852916003,0.48654906292446337	RiceProteome_leafLeaf_exp1_LFQ_AnI;ForFigureExp00;1,4,7,Exp01;2,5,8,Exp10;1,4,7,Exp11;0,3,62323
LOC_Os01g16530.1	LOC_Os01g16530.1	>LOC_Os01g16530.1 protein|OsClp1 - Putative Clp protease homologue, expressed	1	5	5	16.4	32.259	nan	8.8877	170	141043;141044;141045;141046;141047;141048;141049;141050;141051;141052;141053;141054;373411;433146;433147;433148;548113;548114;548115;548116	1552266.66666667,5230077.77777778,1454264.83888889,2013100.0,3125788.88888889,1104666.66666667,1107900.0,2093244.44444444,1184222.22222222	LOC_Os01g16530.1:Chr1:9382938	RiceProteome_leaf	Leaf_exp1_LFQ_AnI;ForFigure	k821209	-1.4810540151184526,-1.1608769518524076	0.13467841428366042,0.16473832712737602	RiceProteome_leafLeaf_exp1_LFQ_AnI;ForFigureExp00;1,4,7,Exp01;2,5,8,Exp10;1,4,7,Exp11;0,3,62323
LOC_Os01g16540.1	LOC_Os01g16540.1	>LOC_Os01g16540.1 protein|NEDD8-activating enzyme E1 catalytic subunit, putative, expressed	1	4	4	12.2	49.583	nan	11.653	171	83834;83835;83836;83837;83838;83839;83840;83841;83842;140385;140386;140387;140388;140389;140390;140391;361888;361889;361890;361891;361892;361893;361894;361895;438277;438278;438279;438280;438281;438282;438283;438284;438285	945376.666666667,2155844.44444444,4370277.77777778,5522122.22222222,5449411.11111111,8393944.44444444,5760922.22222222,3307333.33333333,5801700.0	LOC_Os01g16540.1:Chr1:9386285	RiceProteome_leaf	Leaf_exp1_LFQ_AnI;ForFigure	k821209	0.7666635743156746,0.16424473496950817	0.1718597105411496,0.8255530110183911	RiceProteome_leafLeaf_exp1_LFQ_AnI;ForFigureExp00;1,4,7,Exp01;2,5,8,Exp10;1,4,7,Exp11;0,3,62323
LOC_Os01g16870.4;LOC_Os01g16870.3;LOC_Os01g16870.2;LOC_Os01g16870.1	LOC_Os01g16870.4;LOC_Os01g16870.3;LOC_Os01g16870.2;LOC_Os01g16870.1	>LOC_Os01g16870.4 protein|argonaute, putative, expressed;>LOC_Os01g16870.3 protein|argonaute, putative, expressed;>LOC_Os01g16870.2 protein|argonaute, putative, expressed;>LOC_Os01g16870.1 protein|argonaute, putative, expressed	4	4	4	7.1	100.64	nan	12.943	172	2102;2103;2104;2105;2106;2107;2108;2109;2110;2111;2112;2113;2114;2115;129300;129301;510408;510409;510410;510411;510412;510413;510414;558314;558315;558316;558317;558318	6171331.22222223,3814866.66666667,12921888.8888889,5706311.11111111,7894322.22222222,6880833.33333333,5914555.55555556,6834166.66666667,7996477.77777778	LOC_Os01g16870.4:Chr1:9636947^^LOC_Os01g16870.3:Chr1:9636947^^LOC_Os01g16870.2:Chr1:9636947^^LOC_Os01g16870.1:Chr1:9636947	RiceProteome_leaf	Leaf_exp1_LFQ_AnI;ForFigure	k821209	0.5841410321606477,-0.05965759453955561	0.2476800753120812,0.8570669065512879	RiceProteome_leafLeaf_exp1_LFQ_AnI;ForFigureExp00;1,4,7,Exp01;2,5,8,Exp10;1,4,7,Exp11;0,3,62323
LOC_Os01g16900.2;LOC_Os01g16900.1;LOC_Os01g16900.3	LOC_Os01g16900.2;LOC_Os01g16900.1;LOC_Os01g16900.3	>LOC_Os01g16900.2 protein|dehydrogenase, putative, expressed;>LOC_Os01g16900.1 protein|dehydrogenase, putative, expressed;>LOC_Os01g16900.3 protein|dehydrogenase, putative, expressed	3	12	12	38.7	39.442	nan	45.723	173	55824;55825;55826;55827;55828;55829;55830;55831;55832;55833;55834;55835;55836;55837;55838;55839;55840;201271;201272;201273;201274;201275;201276;201277;220963;220964;220965;220966;220967;220968;220969;220970;220971;220972;220973;220974;220975;220976;220977;220978;264904;264905;264906;264907;264908;264909;363820;363821;363822;363823;363824;363825;363826;363827;363828;363829;363830;363831;363832;363…	17775111.1111111,21525888.8888889,44925555.5555556,38327222.2222222,25328333.3333333,65657777.7777778,33232777.7777778,27722666.6666667,85448666.6666667	LOC_Os01g16900.2:Chr1:9665852^^LOC_Os01g16900.1:Chr1:9665852^^LOC_Os01g16900.3:Chr1:9667929	RiceProteome_leaf	Leaf_exp1_LFQ_AnI;ForFigure	k821209	1.3942886583408542,0.26049869120402663	0.07107604605348015,0.5143507648852179	RiceProteome_leafLeaf_exp1_LFQ_AnI;ForFigureExp00;1,4,7,Exp01;2,5,8,Exp10;1,4,7,Exp11;0,3,62323
LOC_Os01g16910.1	LOC_Os01g16910.1	>LOC_Os01g16910.1 protein|outer mitochondrial membrane porin, putative, expressed	1	3	3	13.6	37.956	nan	11.414	174	96528;96529;96530;96531;96532;96533;96534;96535;96536;96537;323219;518355;518356;518357;518358;518359;518360;518361;518362	1679844.44444444,3137844.44444444,2137844.44444444,3147255.55555556,6508511.11111111,4958500.0,5302011.11111111,5815444.44444444,4701822.22222222	LOC_Os01g16910.1:Chr1:9675552	RiceProteome_leaf	Leaf_exp1_LFQ_AnI;ForFigure	k821209	-0.39014558710258046,-0.6102007069953816	0.42278846009193227,0.2933610070092565	RiceProteome_leafLeaf_exp1_LFQ_AnI;ForFigureExp00;1,4,7,Exp01;2,5,8,Exp10;1,4,7,Exp11;0,3,62323
LOC_Os01g16940.1	LOC_Os01g16940.1	>LOC_Os01g16940.1 protein|MazG nucleotide pyrophosphohydrolase domain containing protein, expressed	1	6	6	20.3	32.88	nan	16.147	175	97049;97050;97051;97052;97053;97054;97055;97056;97057;143431;143432;143433;143434;338447;338448;338449;338450;338451;338452;391343;391344;391345;391346;391347;391348;391349;452256;452257;452258;452259;452260;452261;452262;452263;452264;452265	2930577.77777778,9694333.33333333,7344800.0,6439266.66666667,9385366.66666667,5243944.44444444,4376955.55555556,5086633.33333333,4041522.22222222	LOC_Os01g16940.1:Chr1:9689231	RiceProteome_leaf	Leaf_exp1_LFQ_AnI;ForFigure	k821209	-0.5391872925719622,-0.8139027699477196	0.2405689557427792,0.13547724463216704	RiceProteome_leafLeaf_exp1_LFQ_AnI;ForFigureExp00;1,4,7,Exp01;2,5,8,Exp10;1,4,7,Exp11;0,3,62323
LOC_Os01g16960.1;LOC_Os01g16960.2;LOC_Os03g20880.1	LOC_Os01g16960.1;LOC_Os01g16960.2	>LOC_Os01g16960.1 protein|pyruvate kinase, putative, expressed;>LOC_Os01g16960.2 protein|pyruvate kinase, putative, expressed	3	8	6	21	54.904	nan	29.666	176	14756;14757;14758;14759;14760;14761;14762;14763;14764;14765;14766;14767;14768;14769;14770;14771;68969;68970;68971;70939;70940;70941;70942;70943;70944;70945;70946;70947;70948;70949;70950;70951;139164;139165;139166;139167;139168;139169;139170;139171;154486;211265;211266;211267;211268;219797;219798;219799;219800;413584;413585;413586;413587	9570277.77777778,11577211.1111111,5982211.11111111,7045100.0,5632566.66666667,5769344.44444444,5693955.55555556,7290177.77777778,7713544.44444444	LOC_Os01g16960.1:Chr1:9699350^^LOC_Os01g16960.2:Chr1:9695615	RiceProteome_leaf	Leaf_exp1_LFQ_AnI;ForFigure	k821209	-0.331889375686179,-0.13513172971816334	0.44912440575797413,0.7489146639647752	RiceProteome_leafLeaf_exp1_LFQ_AnI;ForFigureExp00;1,4,7,Exp01;2,5,8,Exp10;1,4,7,Exp11;0,3,62323
LOC_Os01g17170.1;LOC_Os01g17170.2	LOC_Os01g17170.1;LOC_Os01g17170.2	>LOC_Os01g17170.1 protein|magnesium-protoporphyrin IX monomethyl ester cyclase,chloroplast precursor, putative, expressed;>LOC_Os01g17170.2 protein|magnesium-protoporphyrin IX monomethyl ester cyclase,chloroplast precursor, putative, expressed	2	30	30	56.1	47.301	nan	323.31	177	1030;1031;1032;1033;1034;1035;1036;1037;1038;1039;1040;1041;1042;1043;1044;1045;1046;1047;1048;1049;1050;1051;1052;43637;43638;43639;43640;43641;43642;43643;43644;43645;43646;43647;43648;43649;43650;43651;43652;43653;43654;43655;43656;43657;43658;43659;49627;49628;49629;133400;133401;149339;149340;149341;149342;149343;149344;149345;149346;149347;149348;149349;149350;149351;149352;149353;149354;14…	198792222.222222,556760900.0,293042222.222222,2746019088.88889,1203181511.11111,4073443333.33333,1873934755.55556,3597484111.11111,3467198422.22222	LOC_Os01g17170.1:Chr1:9874423^^LOC_Os01g17170.2:Chr1:9874423	RiceProteome_leaf	Leaf_exp1_LFQ_AnI;ForFigure	k821209	0.5481507707494038,-0.15288238087499653	0.6113366137701577,0.8875870844623616	RiceProteome_leafLeaf_exp1_LFQ_AnI;ForFigureExp00;1,4,7,Exp01;2,5,8,Exp10;1,4,7,Exp11;0,3,62323
LOC_Os01g18070.1	LOC_Os01g18070.1	>LOC_Os01g18070.1 protein|bacterial transferase hexapeptide domain containing protein, expressed	1	15	15	60.8	28.469	nan	222.31	179	17015;17016;22548;22549;22550;22551;22552;22553;22554;22555;22556;22557;115267;115268;115269;115270;115271;115272;115273;115274;120665;120666;153690;153691;153692;153693;153694;153695;153696;153697;153698;153699;153700;153701;153702;153703;153704;153705;153706;153707;153708;153709;198823;198824;198825;198826;198827;198828;198829;198830;198831;198832;198833;198834;198835;198836;198837;198838;19883…	123474888.888889,125842000.0,136874444.444444,206592222.222222,198792222.222222,195892222.222222,229423333.333333,223650000.0,318093333.333333	LOC_Os01g18070.1:Chr1:10119391	RiceProteome_leaf	Leaf_exp1_LFQ_AnI;ForFigure	k821209	0.24742329471114854,0.02918953326043561	0.6124462838530313,0.9358227124734179	RiceProteome_leafLeaf_exp1_LFQ_AnI;ForFigureExp00;1,4,7,Exp01;2,5,8,Exp10;1,4,7,Exp11;0,3,62323
LOC_Os01g18170.1	LOC_Os01g18170.1	>LOC_Os01g18170.1 protein|Cupin domain containing protein, expressed	1	3	3	19	22.477	nan	9.2764	180	16298;16299;16300;16301;16302;16303;16304;16305;16306;16307;16308;212863;212864;212865;212866;212867;212868;212869;212870;212871;470988;470989;470990;470991;470992	9694333.33333333,10326577.7777778,3286677.77777778,5086633.33333333,10206733.3333333,7662222.22222222,12197333.3333333,4763466.66666667,7257955.55555556	LOC_Os01g18170.1:Chr1:10168806	RiceProteome_leaf	Leaf_exp1_LFQ_AnI;ForFigure	k821209	-0.47447184991910435,0.09284581096523854	0.3670685247378975,0.8499545257736437	RiceProteome_leafLeaf_exp1_LFQ_AnI;ForFigureExp00;1,4,7,Exp01;2,5,8,Exp10;1,4,7,Exp11;0,3,62323
LOC_Os01g18210.1	LOC_Os01g18210.1	>LOC_Os01g18210.1 protein|peptidyl-prolyl cis-trans isomerase, putative, expressed	1	14	14	71.8	25.387	nan	278.22	181	411;412;413;414;415;416;417;418;419;420;421;422;423;424;32044;32045;32046;32047;32048;32049;32050;32051;32052;32053;32054;32055;32056;32057;32058;32059;32060;32061;32062;32063;32064;32065;32066;32067;32068;32069;32070;32071;32072;32073;32074;32075;32076;32077;32078;32079;32080;32081;32082;32083;32084;32085;32086;32087;32088;32089;32090;32091;32092;32093;69089;69090;69091;69092;69093;69094;69095;6…	203871111.111111,1564052877.77778,409100000.0,1761931611.11111,2262830800.0,1612266022.22222,2645775077.77778,3091799233.33333,2780362866.66667	LOC_Os01g18210.1:Chr1:10193717	RiceProteome_leaf	Leaf_exp1_LFQ_AnI;ForFigure	k821209	-0.5269434728236376,-0.5852369853178233	0.44289074910439485,0.42088577369436486	RiceProteome_leafLeaf_exp1_LFQ_AnI;ForFigureExp00;1,4,7,Exp01;2,5,8,Exp10;1,4,7,Exp11;0,3,62323
LOC_Os01g18320.1	LOC_Os01g18320.1	>LOC_Os01g18320.1 protein|protoporphyrinogen oxidase, chloroplast precursor, putative, expressed	1	28	28	75.2	56.726	nan	323.31	182	18356;18357;18358;18359;18360;18361;18362;18363;18364;18365;18366;18367;18368;18369;18370;18371;20055;20056;20057;20058;20059;20060;20061;20062;20063;20064;20065;20066;20067;20068;20069;20070;20071;20072;20073;20074;47310;47311;47312;47313;47314;47315;47316;47317;47318;47319;47320;47321;47322;47323;47324;47325;47326;47327;47328;47329;47330;47331;47332;47333;47334;47335;47336;47337;47338;47339;473…	235021111.111111,599973311.111111,313134444.444444,3187834472.22222,1383312133.33333,3240920444.44444,2096616977.77778,3529119511.11111,3523693533.33333	LOC_Os01g18320.1:Chr1:10291957	RiceProteome_leaf	Leaf_exp1_LFQ_AnI;ForFigure	k821209	0.36060860618794627,0.0018485340986699576	0.7190751582724311,0.9985619638741039	RiceProteome_leafLeaf_exp1_LFQ_AnI;ForFigureExp00;1,4,7,Exp01;2,5,8,Exp10;1,4,7,Exp11;0,3,62323
LOC_Os01g18630.2;LOC_Os01g18630.1	LOC_Os01g18630.2;LOC_Os01g18630.1	>LOC_Os01g18630.2 protein|aspartic proteinase oryzasin-1 precursor, putative, expressed;>LOC_Os01g18630.1 protein|aspartic proteinase oryzasin-1 precursor, putative, expressed	2	1	1	3	36.463	0.0010546	3.1957	183	184391;184392;184393;184394;184395;184396;184397;184398;184399;184400;184401;184402;184403;184404;184405;184406;184407;184408;184409;184410;184411;184412;184413;184414;184415;184416;184417;184418;184419;184420;184421;184422;184423;184424;184425	10173711.1111111,22773444.4444444,7880744.44444444,6899255.55555556,11389988.8888889,9742877.77777778,6514366.66666667,7483477.77777778,10609300.0	LOC_Os01g18630.2:Chr1:10494139^^LOC_Os01g18630.1:Chr1:10494698	RiceProteome_leaf	Leaf_exp1_LFQ_AnI;ForFigure	k821209	-0.5608310357152918,-0.8201971731667438	0.4331829055902,0.3186189681290824	RiceProteome_leafLeaf_exp1_LFQ_AnI;ForFigureExp00;1,4,7,Exp01;2,5,8,Exp10;1,4,7,Exp11;0,3,62323
LOC_Os01g18640.2;LOC_Os01g18640.1	LOC_Os01g18640.2;LOC_Os01g18640.1	>LOC_Os01g18640.2 protein|aminotransferase, putative, expressed;>LOC_Os01g18640.1 protein|aminotransferase, putative, expressed	2	9	9	28.5	51.993	nan	42.93	184	17821;17822;17823;17824;17825;17826;17827;74727;81055;81056;81057;81058;81059;95624;95625;95626;95627;95628;95629;238939;238940;238941;238942;238943;238944;238945;238946;283656;283657;283658;283659;283660;283661;283662;283663;324691;324692;324693;324694;324695;324696;324697;324698;434342;434343;434344;434345;434346;434347;434348;434349;434350;537598;537599;537600;537601;537602;537603;537604	21937111.1111111,17846333.3333333,5468266.66666667,10096900.0,9519511.11111111,8467122.22222222,7612777.77777778,10991222.2222222,8860333.33333333	LOC_Os01g18640.2:Chr1:10499202^^LOC_Os01g18640.1:Chr1:10499202	RiceProteome_leaf	Leaf_exp1_LFQ_AnI;ForFigure	k821209	-0.7507292774421543,0.04771162715826198	0.16995134812443938,0.937928605233299	RiceProteome_leafLeaf_exp1_LFQ_AnI;ForFigureExp00;1,4,7,Exp01;2,5,8,Exp10;1,4,7,Exp11;0,3,62323
LOC_Os01g19450.1;LOC_Os01g19450.2	LOC_Os01g19450.1;LOC_Os01g19450.2	>LOC_Os01g19450.1 protein|ATP-citrate synthase subunit 1, putative, expressed;>LOC_Os01g19450.2 protein|ATP-citrate synthase subunit 1, putative, expressed	2	35	35	64	66.069	nan	281.27	186	19875;19876;19877;19878;19879;19880;19881;19882;19883;19884;19885;19886;19887;19888;19889;19890;19891;19892;19893;43504;43505;43506;43507;43508;43509;43510;43511;43512;43513;43514;43515;43516;43517;43518;43519;47675;47676;55218;55219;55220;55221;55222;55223;55224;55225;55226;72755;72756;72757;72758;72759;72760;72761;72762;72763;72764;72765;72766;72767;72768;72769;72770;72771;72772;72773;72774;727…	108440777.777778,192171111.111111,175042222.222222,624626666.666667,700584444.444444,1005202222.22222,676453333.333333,1224516666.66667,1296902222.22222	LOC_Os01g19450.1:Chr1:11004128^^LOC_Os01g19450.2:Chr1:11003934	RiceProteome_leaf	Leaf_exp1_LFQ_AnI;ForFigure	k821209	0.22647251840441934,-0.5870020267954443	0.8028007153582108,0.5432272798775671	RiceProteome_leafLeaf_exp1_LFQ_AnI;ForFigureExp00;1,4,7,Exp01;2,5,8,Exp10;1,4,7,Exp11;0,3,62323
LOC_Os01g19470.1	LOC_Os01g19470.1	>LOC_Os01g19470.1 protein|nodal modulator 1 precursor, putative, expressed	1	26	26	24.5	130.63	nan	99.007	187	51664;51665;51666;51667;51668;51669;51670;51671;51672;51673;51674;51675;51676;51677;51678;51679;51680;51681;51682;51683;51684;51685;51686;51687;51688;64169;64170;64171;64172;64173;64174;64175;64176;64177;64178;64179;64180;64181;66984;66985;66986;66987;66988;66989;66990;66991;66992;66993;66994;66995;66996;66997;66998;66999;67000;67001;67002;67003;67004;67005;67006;67007;67008;100488;100489;100490;…	55854666.6666667,63911333.3333333,56564888.8888889,55406555.5555556,73911444.4444444,63406333.3333333,54156777.7777778,89326555.5555556,65447444.4444444	LOC_Os01g19470.1:Chr1:11038734	RiceProteome_leaf	Leaf_exp1_LFQ_AnI;ForFigure	k821209	-0.29285457938083326,-0.45752484093279583	0.19233571562453702,0.10777205310003543	RiceProteome_leafLeaf_exp1_LFQ_AnI;ForFigureExp00;1,4,7,Exp01;2,5,8,Exp10;1,4,7,Exp11;0,3,62323
LOC_Os01g19610.1	LOC_Os01g19610.1	>LOC_Os01g19610.1 protein|plant protein of unknown function domain containing protein, expressed	1	1	1	3.7	57.524	0.00079957	3.3517	188	396094;396095;396096;396097;396098;396099;396100	471678.81,560478.888888889,604506.854444445,602814.444444444,366641.111111111,624167.777777778,619363.333333333,439237.777777778,582967.777777778	LOC_Os01g19610.1:Chr1:11112257	RiceProteome_leaf	Leaf_exp1_LFQ_AnI;ForFigure	k821209	0.40696291833158943,0.3099764328676938	0.113956150020644,0.2133162806393683	RiceProteome_leafLeaf_exp1_LFQ_AnI;ForFigureExp00;1,4,7,Exp01;2,5,8,Exp10;1,4,7,Exp11;0,3,62323
LOC_Os01g19740.1	LOC_Os01g19740.1	>LOC_Os01g19740.1 protein|calvin cycle protein CP12, putative, expressed	1	3	3	41.9	12.833	nan	19.204	189	51476;51477;51478;51479;51480;51481;51482;51483;96071;96072;96073;96074;96075	2427617.37777778,2340805.22222222,1903466.66666667,4638122.22222222,1964944.44444444,3886744.44444444,6568055.55555556,1691611.11111111,3337200.0	LOC_Os01g19740.1:Chr1:11202888	RiceProteome_leaf	Leaf_exp1_LFQ_AnI;ForFigure	k821209	0.6058779514827975,1.184787544757114	0.2134095053152617,0.16424193128071893	RiceProteome_leafLeaf_exp1_LFQ_AnI;ForFigureExp00;1,4,7,Exp01;2,5,8,Exp10;1,4,7,Exp11;0,3,62323
LOC_Os01g19820.4;LOC_Os01g19820.3;LOC_Os01g19820.2;LOC_Os01g19820.1	LOC_Os01g19820.4;LOC_Os01g19820.3;LOC_Os01g19820.2;LOC_Os01g19820.1	>LOC_Os01g19820.4 protein|universal stress protein domain containing protein, putative, expressed;>LOC_Os01g19820.3 protein|universal stress protein domain containing protein, putative, expressed;>LOC_Os01g19820.2 protein|universal stress protein domain co	4	2	2	26.9	18.762	nan	13.398	190	53325;53326;53327;53328;53329;53330;53331;333929;333930;333931;333932;333933	3568977.77777778,6686133.33333333,4067171.0,2964411.11111111,3640555.55555556,7011933.33333333,5156433.44444444,4275733.33333333,7098455.55555556	LOC_Os01g19820.4:Chr1:11245457^^LOC_Os01g19820.3:Chr1:11245457^^LOC_Os01g19820.2:Chr1:11245457^^LOC_Os01g19820.1:Chr1:11245457	RiceProteome_leaf	Leaf_exp1_LFQ_AnI;ForFigure	k821209	0.3159508481963857,-0.32095469711347496	0.43100104788131105,0.44553054786347457	RiceProteome_leafLeaf_exp1_LFQ_AnI;ForFigureExp00;1,4,7,Exp01;2,5,8,Exp10;1,4,7,Exp11;0,3,62323
LOC_Os01g21034.1;LOC_Os01g21034.3;LOC_Os01g21034.2	LOC_Os01g21034.1	>LOC_Os01g21034.1 protein|pectinesterase, putative, expressed	3	13	13	32.4	46.148	nan	90.069	191	17894;17895;17896;17897;17898;17899;17900;17901;17902;17903;17904;17905;17906;17907;17908;17909;17910;17911;17912;17913;70115;70116;70117;70118;70119;70120;79228;79229;79230;79231;79232;79233;79234;79235;79236;79237;79238;79239;79240;79241;79242;79243;79244;79245;79246;79247;79248;79249;79250;79251;79252;79253;79254;79255;86686;86687;86688;86689;86690;86691;86692;86693;86694;86695;86696;86697;866…	134504444.444444,172542222.222222,167841111.111111,152665555.555556,223104444.444444,145815555.555556,187816666.666667,278058888.888889,163093333.333333	LOC_Os01g21034.1:Chr1:11741914	RiceProteome_leaf	Leaf_exp1_LFQ_AnI;ForFigure	k821209	-0.4988852576840005,-0.504231180049733	0.15869186654350165,0.14901762082220205	RiceProteome_leafLeaf_exp1_LFQ_AnI;ForFigureExp00;1,4,7,Exp01;2,5,8,Exp10;1,4,7,Exp11;0,3,62323
LOC_Os01g21160.2;LOC_Os01g21160.1;LOC_Os01g21160.4;LOC_Os01g21160.3	LOC_Os01g21160.2;LOC_Os01g21160.1;LOC_Os01g21160.4;LOC_Os01g21160.3	>LOC_Os01g21160.2 protein|2-oxo acid dehydrogenases acyltransferase domain containing protein, expressed;>LOC_Os01g21160.1 protein|2-oxo acid dehydrogenases acyltransferase domain containing protein, expressed;>LOC_Os01g21160.4 protein|2-oxo acid dehydroge	4	2	2	6.8	49.636	nan	6.4528	192	131634;131635;131636;131637;131638;131639;131640;131641;131642;131643;131644;493651	1332327.47888889,1513384.94888889,123992.888888889,1563588.88888889,123992.888888889,160798.0,1295877.77777778,190237.777777778,240436.666666667	LOC_Os01g21160.2:Chr1:11808349^^LOC_Os01g21160.1:Chr1:11808596^^LOC_Os01g21160.4:Chr1:11808596^^LOC_Os01g21160.3:Chr1:11808596	RiceProteome_leaf	Leaf_exp1_LFQ_AnI;ForFigure	k821209	-1.798948161485538,1.197605195011726	0.4387084212167244,0.22087498998768038	RiceProteome_leafLeaf_exp1_LFQ_AnI;ForFigureExp00;1,4,7,Exp01;2,5,8,Exp10;1,4,7,Exp11;0,3,62323
LOC_Os01g21180.1;LOC_Os01g21180.2	LOC_Os01g21180.1;LOC_Os01g21180.2	>LOC_Os01g21180.1 protein|translation machinery-associated protein 20, putative, expressed;>LOC_Os01g21180.2 protein|translation machinery-associated protein 20, putative, expressed	2	9	9	48.6	20.346	nan	31.896	193	79052;79053;79054;79055;79056;79057;79058;79059;142248;142249;142250;142251;142252;142253;142254;166064;166065;166066;166067;166068;166069;166070;166071;166072;166073;166074;166075;166076;166077;166078;166079;166080;166081;166082;166083;166084;166085;166086;166087;166088;166089;166090;166091;254134;254135;254136;254137;254138;254139;264373;264374;264375;264376;264377;264378;264379;264380;264381;2…	17644666.6666667,46572333.3333333,16074777.7777778,31696111.1111111,24572000.0,27743777.7777778,34343888.8888889,30475333.3333333,32679444.4444444	LOC_Os01g21180.1:Chr1:11815654^^LOC_Os01g21180.2:Chr1:11814010	RiceProteome_leaf	Leaf_exp1_LFQ_AnI;ForFigure	k821209	-0.4096857020131296,-0.2801444262420735	0.3698011367622242,0.5165946263710014	RiceProteome_leafLeaf_exp1_LFQ_AnI;ForFigureExp00;1,4,7,Exp01;2,5,8,Exp10;1,4,7,Exp11;0,3,62323
LOC_Os01g21560.1;LOC_Os01g21520.1	LOC_Os01g21560.1	>LOC_Os01g21560.1 protein|esterase/lipase/thioesterase family protein, putative, expressed	2	6	6	23.4	35.859	nan	27.099	194	6980;6981;6982;6983;6984;6985;6986;6987;6988;6989;23912;23913;23914;23915;23916;23917;23918;23919;23920;23921;23922;23923;23924;23925;23926;23927;23928;23929;23930;23931;23932;23933;31856;138656;138657;138658;198985;198986;198987;198988;198989;198990;198991;198992;198993;198994;198995;198996;198997;321183;321184;321185;321186;321187;321188;321189;321190;321191;321192;321193;321194;321195;321196;3…	10967388.8888889,19930555.5555556,11671422.2222222,11788555.5555556,18531888.8888889,10621922.2222222,10070311.1111111,21041222.2222222,12590555.5555556	LOC_Os01g21560.1:Chr1:12067752	RiceProteome_leaf	Leaf_exp1_LFQ_AnI;ForFigure	k821209	-0.7704172296486872,-0.858128378140389	0.001133571788058058,0.0009857581765293428	RiceProteome_leafLeaf_exp1_LFQ_AnI;ForFigureExp00;1,4,7,Exp01;2,5,8,Exp10;1,4,7,Exp11;0,3,62323
LOC_Os01g21610.1	LOC_Os01g21610.1	>LOC_Os01g21610.1 protein|uncharacterized aarF domain-containing protein kinase 4, putative, expressed	1	1	1	6.8	28.782	0.0084951	2.231	195	43497;43498;43499;43500;43501;43502;43503	1456200.7,1059540.0,1633633.92222222,1318233.33333333,1830911.11111111,1491755.55555556,1355877.77777778,1560544.44444444,1431522.22222222	LOC_Os01g21610.1:Chr1:12109167	RiceProteome_leaf	Leaf_exp1_LFQ_AnI;ForFigure	k821209	0.03392835528232706,-0.10787736056890011	0.8922842522624692,0.6848830771620182	RiceProteome_leafLeaf_exp1_LFQ_AnI;ForFigureExp00;1,4,7,Exp01;2,5,8,Exp10;1,4,7,Exp11;0,3,62323
LOC_Os01g21820.1	LOC_Os01g21820.1	>LOC_Os01g21820.1 protein|preprotein translocase subunit secA, chloroplast precursor, putative, expressed	1	28	28	30.1	113.68	nan	113.58	196	8755;8756;8757;8758;18518;49960;49961;49962;49963;49964;49965;49966;49967;81156;81157;81158;81159;81160;114781;114782;114783;114784;114785;114786;114787;119670;128961;128962;128963;128964;128965;128966;128967;128968;128969;189531;189532;189533;189534;189535;189536;189537;189538;189539;189540;189541;189542;189543;189544;189545;189546;251683;251684;251685;251686;251687;263782;263783;263784;263785;2…	30735111.1111111,61518333.3333333,60846111.1111111,121918777.777778,119180333.333333,90406000.0,130294444.444444,128759666.666667,123964111.111111	LOC_Os01g21820.1:Chr1:12247703	RiceProteome_leaf	Leaf_exp1_LFQ_AnI;ForFigure	k821209	-0.16917966235729923,-0.12920653301946322	0.7029240059435661,0.8299803149363925	RiceProteome_leafLeaf_exp1_LFQ_AnI;ForFigureExp00;1,4,7,Exp01;2,5,8,Exp10;1,4,7,Exp11;0,3,62323
LOC_Os01g21850.1;LOC_Os01g21850.2	LOC_Os01g21850.1;LOC_Os01g21850.2	>LOC_Os01g21850.1 protein|protein transport protein-related, putative, expressed;>LOC_Os01g21850.2 protein|protein transport protein-related, putative, expressed	2	5	5	9.6	93.551	nan	7.8555	197	3682;3683;3684;3685;3686;56369;56370;56371;56372;56373;56374;56375;56376;56377;107495;107496;107497;107498;107499;107500;107501;107502;230656;296045	2301232.38888889,1075433.33333333,2490800.0,3579833.33333333,3931077.77777778,3105255.55555556,2032377.77777778,4710188.88888889,4027400.0	LOC_Os01g21850.1:Chr1:12262482^^LOC_Os01g21850.2:Chr1:12262482	RiceProteome_leaf	Leaf_exp1_LFQ_AnI;ForFigure	k821209	-0.013911402060996985,-0.29616081309110576	0.9810377497261957,0.6550351316768632	RiceProteome_leafLeaf_exp1_LFQ_AnI;ForFigureExp00;1,4,7,Exp01;2,5,8,Exp10;1,4,7,Exp11;0,3,62323
LOC_Os01g22010.4;LOC_Os01g22010.3;LOC_Os01g22010.2;LOC_Os01g22010.1	LOC_Os01g22010.4;LOC_Os01g22010.3;LOC_Os01g22010.2;LOC_Os01g22010.1	>LOC_Os01g22010.4 protein|S-adenosylmethionine synthetase, putative, expressed;>LOC_Os01g22010.3 protein|S-adenosylmethionine synthetase, putative, expressed;>LOC_Os01g22010.2 protein|S-adenosylmethionine synthetase, putative, expressed;>LOC_Os01g22010.1 p	4	16	3	52.5	42.9	nan	54.284	198	146614;146615;146616;146617;146618;146619;146620;146621;146622;146623;146624;146625;146626;146627;146628;146629;146630;146631;146632;146633;146634;146635;146636;146637;146638;146639;146640;146641;146642;146643;146644;146645;146646;146647;146648;146649;146650;146651;146652;146653;146654;146655;146656;146657;146658;146659;146660;146661;146662;146663;146664;146665;146666;146667;146668;146669;146670;…	16138555.5555556,17218888.8888889,8423322.22222222,8561655.55555556,12576000.0,11579822.2222222,8363577.77777778,22745666.6666667,12001000.0	LOC_Os01g22010.4:Chr1:12364286^^LOC_Os01g22010.3:Chr1:12364286^^LOC_Os01g22010.2:Chr1:12364286^^LOC_Os01g22010.1:Chr1:12364286	RiceProteome_leaf	Leaf_exp1_LFQ_AnI;ForFigure	k821209	-0.7151727133230453,-0.6681793980839903	0.13262508902122525,0.1724384366197946	RiceProteome_leafLeaf_exp1_LFQ_AnI;ForFigureExp00;1,4,7,Exp01;2,5,8,Exp10;1,4,7,Exp11;0,3,62323
LOC_Os01g22230.1;LOC_Os01g22230.2	LOC_Os01g22230.1;LOC_Os01g22230.2	>LOC_Os01g22230.1 protein|peroxidase precursor, putative, expressed;>LOC_Os01g22230.2 protein|peroxidase precursor, putative, expressed	2	25	21	58.3	37.73	nan	323.31	199	32027;32028;32029;32030;32031;32032;32033;32034;32035;32036;32037;32038;32039;32040;32041;32042;32043;72909;72910;72911;72912;72913;72914;72915;72916;72917;72918;72919;72920;72921;72922;72923;72924;72925;72926;72927;72928;72929;74607;74608;74609;74610;74611;74612;74613;74614;74615;91521;91522;91523;91524;91525;91526;91527;91528;91529;91530;91531;91532;91533;91534;92100;92101;92102;92103;92104;921…	438518888.888889,1498763333.33333,658736666.666667,2286305500.0,793904444.444444,2362460544.44444,2348954944.44444,3198004088.88889,2820638077.77778	LOC_Os01g22230.1:Chr1:12499996^^LOC_Os01g22230.2:Chr1:12499996	RiceProteome_leaf	Leaf_exp1_LFQ_AnI;ForFigure	k821209	0.08943898624472792,-0.11392191988635887	0.9098414958799392,0.89084640487699	RiceProteome_leafLeaf_exp1_LFQ_AnI;ForFigureExp00;1,4,7,Exp01;2,5,8,Exp10;1,4,7,Exp11;0,3,62323
LOC_Os01g22249.1	LOC_Os01g22249.1	>LOC_Os01g22249.1 protein|peroxidase precursor, putative, expressed	1	11	7	36	36.18	nan	102.75	200	7973;7974;7975;7976;7977;7978;7979;7980;7981;7982;7983;7984;7985;7986;7987;7988;7989;7990;7991;78328;78329;78330;78331;78332;78333;78334;156748;156749;156750;156751;156752;156753;156754;156755;156756;156757;156758;156759;156760;156761;156762;156763;156764;156765;156766;156767;156768;291308;291309;291310;291311;291312;291313;291314;291315;291316;291317;291318;291319;291320;291321;291322;291323;291…	37010555.5555556,6294811.11111111,57021333.3333333,18394777.7777778,8902300.0,132882222.222222,16301111.1111111,12042333.3333333,75181111.1111111	LOC_Os01g22249.1:Chr1:12509623	RiceProteome_leaf	Leaf_exp1_LFQ_AnI;ForFigure	k821209	3.2826840379642657,1.3964055039956675	0.07332562945855235,0.146194352548284	RiceProteome_leafLeaf_exp1_LFQ_AnI;ForFigureExp00;1,4,7,Exp01;2,5,8,Exp10;1,4,7,Exp11;0,3,62323
LOC_Os01g22336.1	LOC_Os01g22336.1	>LOC_Os01g22336.1 protein|peroxidase precursor, putative, expressed	1	5	3	15.4	37.197	nan	9.1959	201	72439;72440;72441;72442;72443;72444;158327;158328;158329;158330;158331;158332;158333;158334;291308;291309;291310;291311;291312;291313;291314;291315;291316;291317;291318;291319;291320;291321;291322;291323;291324;291325;291326;291327;291328;291329;291330;291331;291332;291333;291334;291335;291336;291337;291338;404995;404996;404997;404998;404999;405000;405001;405002;405003;405004;419241;419242;419243…	9635266.66666667,2855433.33333333,5023022.22222222,7003655.55555556,4341688.88888889,18939111.1111111,23837222.2222222,6686133.33333333,16186888.8888889	LOC_Os01g22336.1:Chr1:12551394	RiceProteome_leaf	Leaf_exp1_LFQ_AnI;ForFigure	k821209	1.5320189406668931,1.5437259601239286	0.16924798677178093,0.22872412654887986	RiceProteome_leafLeaf_exp1_LFQ_AnI;ForFigureExp00;1,4,7,Exp01;2,5,8,Exp10;1,4,7,Exp11;0,3,62323
LOC_Os01g22352.1;LOC_Os06g27850.1	LOC_Os01g22352.1	>LOC_Os01g22352.1 protein|peroxidase precursor, putative, expressed	2	10	6	30.9	37.148	nan	180.04	202	72439;72440;72441;72442;72443;72444;106233;106234;106235;106236;106237;106238;106239;106240;106241;106242;106243;106244;106245;106246;106247;106248;106249;106250;106251;106252;106253;106254;106255;144718;144719;144720;144721;144722;144723;144724;144725;144726;144727;144728;144729;144730;144731;144732;144733;144734;144735;145266;145267;145268;145269;145270;145271;145272;145273;145274;156748;156749…	110145777.777778,151040000.0,152665555.555556,364446666.666667,241896666.666667,1171058888.88889,295501111.111111,396965555.555556,404210000.0	LOC_Os01g22352.1:Chr1:12564356	RiceProteome_leaf	Leaf_exp1_LFQ_AnI;ForFigure	k821209	1.1293024986513918,-0.03664035717914838	0.41599652519866603,0.9526586717220589	RiceProteome_leafLeaf_exp1_LFQ_AnI;ForFigureExp00;1,4,7,Exp01;2,5,8,Exp10;1,4,7,Exp11;0,3,62323
LOC_Os01g22370.1;LOC_Os07g01420.1;LOC_Os07g44550.1;LOC_Os03g25320.1;LOC_Os03g25300.1;LOC_Os03g25280.1;LOC_Os03g02920.1;LOC_Os03g25360.1;LOC_Os11g43980.1;LOC_Os10g39170.1;LOC_Os07g34670.1;LOC_Os07g34710.1;LOC_Os03g25370.1;LOC_Os07g44460.1;LOC_Os07g01370.1;LOC_Os03g36560.1;LOC_Os07g44499.1;LOC_Os07g44480.1	LOC_Os01g22370.1	>LOC_Os01g22370.1 protein|peroxidase precursor, putative, expressed	18	11	9	30.2	37.21	nan	194.16	203	53578;53579;53580;53581;53582;53583;53584;53585;53586;53587;53588;53589;53590;53591;53592;53593;53594;53595;53596;53597;53598;53599;53600;53601;53602;53603;53604;53605;53606;53607;53608;53609;53610;53611;53612;53613;53614;53615;53616;53617;53618;53619;53620;53621;53622;53623;53624;53625;53626;53627;53628;53629;53630;53631;53632;53633;53634;53635;153223;153224;153225;153226;153227;153228;153229;15…	260894444.444444,620790000.0,620790000.0,2809551205.55556,2411120566.66667,2225797966.66667,2195756977.77778,3369062844.44444,3033114377.77778	LOC_Os01g22370.1:Chr1:12578230	RiceProteome_leaf	Leaf_exp1_LFQ_AnI;ForFigure	k821209	-0.12254819428346694,-0.28152828277469466	0.8793247626196429,0.7510685794414347	RiceProteome_leafLeaf_exp1_LFQ_AnI;ForFigureExp00;1,4,7,Exp01;2,5,8,Exp10;1,4,7,Exp11;0,3,62323
LOC_Os01g22490.1	LOC_Os01g22490.1	>LOC_Os01g22490.1 protein|40S ribosomal protein S27a, putative, expressed	1	13	2	65.8	17.668	nan	7.3646	204	30151;30152;30153;30154;69454;69455;69456;98604;98605;98606;98607;98608;98609;98610;98611;98612;98613;98614;98615;98616;98617;98618;98619;116402;116403;116404;116405;116406;116407;116408;116409;116410;116411;116412;116413;116414;116415;116416;116417;116418;116419;116420;116421;116422;116423;116424;116425;116426;116427;116428;116429;116430;116431;116432;235818;235819;235820;235821;235822;235823;23…	6810319.66666666,1452433.33333333,9849977.77777778,8029833.33333333,10108244.4444444,7688711.11111111,10578788.8888889,9179722.22222222,8663533.33333333	LOC_Os01g22490.1:Chr1:12645832	RiceProteome_leaf	Leaf_exp1_LFQ_AnI;ForFigure	k821209	0.33724545428426084,0.2934602584260202	0.5784646939688828,0.6393081798377833	RiceProteome_leafLeaf_exp1_LFQ_AnI;ForFigureExp00;1,4,7,Exp01;2,5,8,Exp10;1,4,7,Exp11;0,3,62323
LOC_Os01g22510.1	LOC_Os01g22510.1	>LOC_Os01g22510.1 protein|cyclase/dehydrase family protein, expressed	1	2	2	7.3	26.231	0.0008	3.3607	205	93204;93205;93206;93207;93208;93209;93210;93211;93212;93213;93214;93215;93216;93217;93218;93219;93220;416212;416213;416214;416215;416216;416217;416218;416219;416220;416221	5982211.11111111,5664866.66666667,7128811.11111111,11317933.3333333,4184733.33333333,12712222.2222222,12730222.2222222,9277800.0,14189555.5555556	LOC_Os01g22510.1:Chr1:12650613	RiceProteome_leaf	Leaf_exp1_LFQ_AnI;ForFigure	k821209	0.8311913363832484,0.650781309581328	0.13989868204723743,0.23341094843510626	RiceProteome_leafLeaf_exp1_LFQ_AnI;ForFigureExp00;1,4,7,Exp01;2,5,8,Exp10;1,4,7,Exp11;0,3,62323
LOC_Os01g22520.1;LOC_Os01g22520.2	LOC_Os01g22520.1;LOC_Os01g22520.2	>LOC_Os01g22520.1 protein|dihydrolipoyl dehydrogenase 1, mitochondrial precursor, putative, expressed;>LOC_Os01g22520.2 protein|dihydrolipoyl dehydrogenase 1, mitochondrial precursor, putative, expressed	2	47	28	81.3	52.642	nan	323.31	206	6202;6203;6204;6205;6206;6207;6208;6209;6210;6211;6212;6213;6214;6215;6216;6217;6218;6219;6220;6221;6222;6223;6224;6225;6226;6227;6228;6229;6230;6231;6232;6233;6234;6235;12433;12434;12435;12436;12437;12438;12439;12440;12441;12442;24707;24708;24709;24710;24711;24712;24713;24714;24715;24716;24717;28871;28872;28873;28874;28875;28876;28877;28878;28879;28880;28881;28882;28883;28884;28885;28886;28887;2…	1397987777.77778,989559388.888888,978960829.743065,3246993705.55555,1732949866.66667,2385709533.33333,2185484577.77778,3388858377.77778,3166497555.55556	LOC_Os01g22520.1:Chr1:12658007^^LOC_Os01g22520.2:Chr1:12655199	RiceProteome_leaf	Leaf_exp1_LFQ_AnI;ForFigure	k821209	0.09584573101970968,0.16048875094236056	0.8906925419854775,0.801668358894393	RiceProteome_leafLeaf_exp1_LFQ_AnI;ForFigureExp00;1,4,7,Exp01;2,5,8,Exp10;1,4,7,Exp11;0,3,62323
LOC_Os01g22980.2;LOC_Os01g22980.1	LOC_Os01g22980.2;LOC_Os01g22980.1	>LOC_Os01g22980.2 protein|OsSCP3 - Putative Serine Carboxypeptidase homologue, expressed;>LOC_Os01g22980.1 protein|OsSCP3 - Putative Serine Carboxypeptidase homologue, expressed	2	6	6	20.5	54.185	nan	26.653	208	150559;150560;150561;150562;150563;150564;150565;150566;175680;175681;175682;175683;175684;175685;175686;205900;205901;205902;205903;205904;205905;205906;205907;205908;205909;205910;205911;205912;205913;360268;360269;360270;360271;360272;360273;360274;360275;475422;475423;475424;475425;475426;475427;475428;475429;475430;544880;544881;544882;544883;544884;544885;544886;544887	16338666.6666667,6069311.11111111,12042333.3333333,14459777.7777778,11671422.2222222,20126666.6666667,13209444.4444444,10426477.7777778,13424222.2222222	LOC_Os01g22980.2:Chr1:12918824^^LOC_Os01g22980.1:Chr1:12918824	RiceProteome_leaf	Leaf_exp1_LFQ_AnI;ForFigure	k821209	0.6948026459684207,0.6437454387670289	0.13626443598561333,0.06974247063326316	RiceProteome_leafLeaf_exp1_LFQ_AnI;ForFigureExp00;1,4,7,Exp01;2,5,8,Exp10;1,4,7,Exp11;0,3,62323
LOC_Os01g23610.1;LOC_Os01g23610.2	LOC_Os01g23610.1;LOC_Os01g23610.2	>LOC_Os01g23610.1 protein|dihydrolipoyl dehydrogenase, putative, expressed;>LOC_Os01g23610.2 protein|dihydrolipoyl dehydrogenase, putative, expressed	2	19	12	49.4	58.845	nan	208.08	209	31061;31062;31063;31064;31065;31066;31067;34726;34727;34728;34729;34730;34731;35694;35695;35696;35697;35698;35699;35700;35701;35702;35703;35704;35705;78582;78583;78584;78585;78586;78587;78588;78589;78590;78591;78592;78593;78594;78595;78596;78597;78598;78599;78600;78601;78602;78603;105899;105900;105901;105902;105903;105904;105905;105906;105907;105908;105909;105910;105911;105912;105913;105914;10591…	62844444.4444444,103574666.666667,87066777.7777778,104127555.555556,110765000.0,99538222.2222222,133281111.111111,133281111.111111,121918777.777778	LOC_Os01g23610.1:Chr1:13272788^^LOC_Os01g23610.2:Chr1:13272788	RiceProteome_leaf	Leaf_exp1_LFQ_AnI;ForFigure	k821209	-0.17213263515440627,-0.2113351219423328	0.391949231100969,0.5344983310279334	RiceProteome_leafLeaf_exp1_LFQ_AnI;ForFigureExp00;1,4,7,Exp01;2,5,8,Exp10;1,4,7,Exp11;0,3,62323
LOC_Os01g23620.1	LOC_Os01g23620.1	>LOC_Os01g23620.1 protein|miro, putative, expressed	1	7	2	40.9	21.984	nan	23.808	210	14699;14700;14701;14702;14703;14704;14705;14706;14707;14708;14709;14710;14711;14712;14713;14714;14715;14716;14717;14718;14719;14720;14721;14722;14723;227851;227852;227853;227854;227855;227856;227857;227858;227859;227860;227861;227862;227863;227864;227865;227866;329109;329110;329111;329112;329113;329114;329115;329116;329117;329118;329119;329120;329121;329122;329123;329124;329125;329126;329127;3291…	18294111.1111111,41406777.7777778,26904777.7777778,39298111.1111111,46444555.5555556,33200333.3333333,38043777.7777778,39530000.0,30515444.4444444	LOC_Os01g23620.1:Chr1:13286456	RiceProteome_leaf	Leaf_exp1_LFQ_AnI;ForFigure	k821209	-0.49124363768557794,-0.4135281828805392	0.011652929157308643,0.2562345885201061	RiceProteome_leafLeaf_exp1_LFQ_AnI;ForFigureExp00;1,4,7,Exp01;2,5,8,Exp10;1,4,7,Exp11;0,3,62323
LOC_Os01g23680.3;LOC_Os01g23680.2;LOC_Os01g23680.1	LOC_Os01g23680.3;LOC_Os01g23680.2;LOC_Os01g23680.1	>LOC_Os01g23680.3 protein|rossmann fold nucleotide-binding protein involved in DNA uptake, putative, expressed;>LOC_Os01g23680.2 protein|rossmann fold nucleotide-binding protein involved in DNA uptake, putative, expressed;>LOC_Os01g23680.1 protein|rossmann	3	11	11	57.3	23.887	nan	47.209	211	13112;13113;13114;13115;13116;13117;13118;13119;13120;13121;13122;13123;13124;13125;13126;13127;13128;13129;13130;13131;13132;13133;13134;25535;25536;25537;25538;25539;25540;25541;25542;25543;25544;25545;25546;25547;25548;25549;25550;186128;258037;258038;258039;258040;258041;263807;263808;263809;263810;263811;278219;278220;278221;278222;278223;278224;278225;278226;278227;278228;278229;278230;2782…	26528444.4444444,45837000.0,24176000.0,34438777.7777778,26064333.3333333,30822222.2222222,38788444.4444444,34535444.4444444,38531777.7777778	LOC_Os01g23680.3:Chr1:13321656^^LOC_Os01g23680.2:Chr1:13321656^^LOC_Os01g23680.1:Chr1:13323378	RiceProteome_leaf	Leaf_exp1_LFQ_AnI;ForFigure	k821209	-0.18649564791943452,-0.09352603885850198	0.5787841727632019,0.7612604077731879	RiceProteome_leafLeaf_exp1_LFQ_AnI;ForFigureExp00;1,4,7,Exp01;2,5,8,Exp10;1,4,7,Exp11;0,3,62323
LOC_Os01g23740.1;LOC_Os01g23740.2	LOC_Os01g23740.1;LOC_Os01g23740.2	>LOC_Os01g23740.1 protein|OsPDIL2-2 protein disulfide isomerase PDIL2-2, expressed;>LOC_Os01g23740.2 protein|OsPDIL2-2 protein disulfide isomerase PDIL2-2, expressed	2	12	8	37.7	40.74	nan	38.802	212	18306;18307;18308;18309;18310;18311;18312;18313;105079;178360;178361;178362;178363;178364;178365;178366;200395;200396;200397;200398;200399;200400;200401;200402;200403;200404;200405;200406;200407;200408;200409;210293;210294;210295;210296;210297;210298;210299;210300;210301;210302;210303;210304;210305;210306;210307;210308;210309;210310;210311;278523;278524;278525;278526;278527;278528;278529;278530;3…	33331555.5555556,71819222.2222222,27369111.1111111,52400111.1111111,41553888.8888889,34775000.0,59570555.5555556,52190111.1111111,37829000.0	LOC_Os01g23740.1:Chr1:13353741^^LOC_Os01g23740.2:Chr1:13353741	RiceProteome_leaf	Leaf_exp1_LFQ_AnI;ForFigure	k821209	-0.7277702087834721,-0.1883254645333474	0.12046024009482803,0.5989746541198859	RiceProteome_leafLeaf_exp1_LFQ_AnI;ForFigureExp00;1,4,7,Exp01;2,5,8,Exp10;1,4,7,Exp11;0,3,62323
LOC_Os01g24090.1;LOC_Os01g24090.2	LOC_Os01g24090.1;LOC_Os01g24090.2	>LOC_Os01g24090.1 protein|TPR repeat, putative, expressed;>LOC_Os01g24090.2 protein|TPR repeat, putative, expressed	2	2	2	8.4	28.411	nan	5.2254	213	136554;136555;136556;136557;381036;381037;381038;381039;381040;381041	1617622.22222222,1201700.0,4268300.0,2365800.0,4472833.33333333,2761826.74444444,2944644.44444444,691767.777777778,672747.777777778	LOC_Os01g24090.1:Chr1:13584574^^LOC_Os01g24090.2:Chr1:13584574	RiceProteome_leaf	Leaf_exp1_LFQ_AnI;ForFigure	k821209	0.2749415297084345,0.121997418065181	0.7919013164174873,0.8921140811704689	RiceProteome_leafLeaf_exp1_LFQ_AnI;ForFigureExp00;1,4,7,Exp01;2,5,8,Exp10;1,4,7,Exp11;0,3,62323
LOC_Os01g24390.1	LOC_Os01g24390.1	>LOC_Os01g24390.1 protein|retrotransposon protein, putative, unclassified, expressed	1	1	1	3.7	33.507	0.0061667	2.3718	214	469099;469100;469101;469102;469103;469104;469105;469106;469107;469108;469109;469110;469111;469112;469113;469114;469115;469116;469117;469118	7193200.0,7150300.0,4345166.66666667,8073844.44444444,5773644.44444444,11474822.2222222,7388922.22222222,6269344.44444444,7549266.66666667		RiceProteome_leaf	Leaf_exp1_LFQ_AnI;ForFigure	k821209	0.2840098293199932,0.23928910047823015	0.5714465649063009,0.08498943154574297	RiceProteome_leafLeaf_exp1_LFQ_AnI;ForFigureExp00;1,4,7,Exp01;2,5,8,Exp10;1,4,7,Exp11;0,3,62323
LOC_Os01g24680.1;LOC_Os01g24680.2;LOC_Os05g29880.1;LOC_Os05g29880.3	LOC_Os01g24680.1;LOC_Os01g24680.2	>LOC_Os01g24680.1 protein|3-hydroxyacyl-CoA dehydrogenase, putative, expressed;>LOC_Os01g24680.2 protein|3-hydroxyacyl-CoA dehydrogenase, putative, expressed	4	36	36	60.2	79.391	nan	148.51	215	5662;5663;5664;5665;5666;5667;5668;5669;5670;40823;40824;40825;40826;40827;40828;40829;40830;40831;40832;40833;40834;40835;40836;40837;40838;40839;40840;40841;40842;40843;40844;40845;40846;40847;40848;40849;40850;40851;40852;40853;40854;40855;56816;56817;56818;56819;56820;56821;56822;56823;56824;56825;56826;56827;97504;97505;97506;97507;113699;131290;131291;131292;131293;131294;131295;131296;1312…	107485222.222222,182857777.777778,152940000.0,230152222.222222,323654444.444444,233771111.111111,217023333.333333,500341111.111111,264827777.777778	LOC_Os01g24680.1:Chr1:13887485^^LOC_Os01g24680.2:Chr1:13887485	RiceProteome_leaf	Leaf_exp1_LFQ_AnI;ForFigure	k821209	-0.627930345945539,-0.8601759280375656	0.32685301731614796,0.23778457258735022	RiceProteome_leafLeaf_exp1_LFQ_AnI;ForFigureExp00;1,4,7,Exp01;2,5,8,Exp10;1,4,7,Exp11;0,3,62323
LOC_Os01g24690.3;LOC_Os04g42270.2;LOC_Os04g42270.1;LOC_Os01g24690.1;LOC_Os01g24690.2	LOC_Os01g24690.3;LOC_Os04g42270.2;LOC_Os04g42270.1;LOC_Os01g24690.1;LOC_Os01g24690.2	>LOC_Os01g24690.3 protein|60S ribosomal protein L23A, putative, expressed;>LOC_Os04g42270.2 protein|60S ribosomal protein L23A, putative, expressed;>LOC_Os04g42270.1 protein|60S ribosomal protein L23A, putative, expressed;>LOC_Os01g24690.1 protein|60S ribo	5	2	2	16.8	15.511	nan	6.6208	216	323136;323137;323138;323139;323140;323141;363299;363300;363301;363302;363303;363304;363305	2487785.72222222,3530084.91,2785878.32222222,18011555.5555556,864474.444444444,2177522.22222222,19050888.8888889,838852.222222222,2117211.11111111	LOC_Os01g24690.3:Chr1:13896380^^LOC_Os04g42270.2:Chr4:25009130^^LOC_Os04g42270.1:Chr4:25009130^^LOC_Os01g24690.1:Chr1:13896380^^LOC_Os01g24690.2:Chr1:13896380	RiceProteome_leaf	Leaf_exp1_LFQ_AnI;ForFigure	k821209	0.4361222694832514,2.9178624627314744	0.5652228683969746,0.16300089088555852	RiceProteome_leafLeaf_exp1_LFQ_AnI;ForFigureExp00;1,4,7,Exp01;2,5,8,Exp10;1,4,7,Exp11;0,3,62323
LOC_Os01g25386.1;LOC_Os02g18670.1;LOC_Os02g18700.1;LOC_Os04g13210.1;LOC_Os03g04920.1;LOC_Os04g13220.1	LOC_Os01g25386.1	>LOC_Os01g25386.1 protein|multidrug resistance-associated protein, putative, expressed	6	26	24	21.5	167.64	nan	110.99	218	4838;4839;4840;4841;4842;4843;4844;4845;4846;4847;4848;4849;4850;4851;4852;4853;47889;47890;47891;47892;65561;65562;65563;65564;65565;65566;65567;65568;65569;83442;83443;83444;83445;83446;83447;83448;83449;140697;140698;140699;140700;140701;140702;140703;140704;167701;167702;167703;167704;167705;167706;167707;167708;179220;179221;179222;179223;179224;179225;179226;179227;179228;179229;179230;1792…	40402333.3333333,45942666.6666667,48515666.6666667,52278666.6666667,68040444.4444444,47042666.6666667,49620222.2222222,69497888.8888889,72240333.3333333	LOC_Os01g25386.1:Chr1:14355835	RiceProteome_leaf	Leaf_exp1_LFQ_AnI;ForFigure	k821209	-0.12889942334199825,-0.36668262227124077	0.6642213475269092,0.20658662362823185	RiceProteome_leafLeaf_exp1_LFQ_AnI;ForFigureExp00;1,4,7,Exp01;2,5,8,Exp10;1,4,7,Exp11;0,3,62323
LOC_Os01g25484.2;LOC_Os01g25484.1;LOC_Os01g25484.3;LOC_Os02g52730.1;LOC_Os01g25520.1	LOC_Os01g25484.2;LOC_Os01g25484.1;LOC_Os01g25484.3;LOC_Os02g52730.1	>LOC_Os01g25484.2 protein|ferredoxin--nitrite reductase, putative, expressed;>LOC_Os01g25484.1 protein|ferredoxin--nitrite reductase, putative, expressed;>LOC_Os01g25484.3 protein|ferredoxin--nitrite reductase, putative, expressed;>LOC_Os02g52730.1 protein	5	36	36	72.3	66.142	nan	323.31	219	5767;5768;5769;5770;5771;5772;5773;5774;5775;5776;5777;5778;5779;5780;5781;5782;5783;5784;5785;36344;36345;36346;36347;36348;36349;36350;36351;36352;36353;36354;36355;36356;36357;36358;36359;36360;36361;62277;62278;62279;62280;62281;62282;62283;62284;62285;62286;62287;62288;62289;62290;62291;62292;62293;62294;95533;95534;95535;95536;95537;95538;95539;95540;95541;95542;95543;95544;95545;95546;9554…	103921555.555556,506037777.777778,150808888.888889,1021434544.44444,1498763333.33333,309090000.0,1510674800.0,1645725600.0,396965555.555556	LOC_Os01g25484.2:Chr1:14447427^^LOC_Os01g25484.1:Chr1:14447427^^LOC_Os01g25484.3:Chr1:14451518^^LOC_Os02g52730.1:Chr2:32256739	RiceProteome_leaf	Leaf_exp1_LFQ_AnI;ForFigure	k821209	-2.090965742416384,-0.46973735427505553	0.11619144415886654,0.5698449835701672	RiceProteome_leafLeaf_exp1_LFQ_AnI;ForFigureExp00;1,4,7,Exp01;2,5,8,Exp10;1,4,7,Exp11;0,3,62323
LOC_Os01g25600.1;LOC_Os01g25600.2	LOC_Os01g25600.1;LOC_Os01g25600.2	>LOC_Os01g25600.1 protein|tetratricopeptide repeat domain containing protein, expressed;>LOC_Os01g25600.2 protein|tetratricopeptide repeat domain containing protein, expressed	2	7	7	17.1	49.742	nan	14.732	220	131785;131786;131787;131788;131789;131790;131791;131792;131793;131794;131795;131796;131797;131798;189995;189996;189997;189998;189999;190000;190001;190002;190003;190004;190005;190006;190007;190008;190009;190010;190011;190012;190013;190014;190015;190016;190017;190018;190019;190020;190021;190022;190023;190024;190025;222136;222137;222138;222139;222140;222141;222142;222143;222144;222145;222146;222147;…	3377177.77777778,25198444.4444444,10680100.0,20743333.3333333,16624888.8888889,14189555.5555556,17846333.3333333,12327000.0,14718777.7777778	LOC_Os01g25600.1:Chr1:14512830^^LOC_Os01g25600.2:Chr1:14512830	RiceProteome_leaf	Leaf_exp1_LFQ_AnI;ForFigure	k821209	-0.45189124315957074,-0.3677202299558859	0.32817297364902764,0.5735015820516397	RiceProteome_leafLeaf_exp1_LFQ_AnI;ForFigureExp00;1,4,7,Exp01;2,5,8,Exp10;1,4,7,Exp11;0,3,62323
LOC_Os01g25610.1	LOC_Os01g25610.1	>LOC_Os01g25610.1 protein|40S ribosomal protein S4, putative, expressed	1	17	1	60.4	29.807	nan	16.61	221	41521;41522;41523;41524;41525;41526;41527;41528;41529;41530;41531;41532;41533;41534;41535;41536;119509;119510;119511;119512;119513;119514;119515;119516;119517;119518;119519;119520;119521;119522;119523;119524;119525;119526;126940;126941;126942;126943;126944;126945;126946;126947;126948;126949;126950;126951;126952;126953;126954;126955;126956;126957;126958;126959;126960;126961;126962;126963;126964;12…	5487233.33333333,20259666.6666667,12954000.0,18870000.0,33232777.7777778,17823111.1111111,13747777.7777778,35504888.8888889,20340555.5555556	LOC_Os01g25610.1:Chr1:14513419	RiceProteome_leaf	Leaf_exp1_LFQ_AnI;ForFigure	k821209	-0.7999401245442926,-1.223781372581156	0.10042848975548711,0.052935898924437466	RiceProteome_leafLeaf_exp1_LFQ_AnI;ForFigureExp00;1,4,7,Exp01;2,5,8,Exp10;1,4,7,Exp11;0,3,62323
LOC_Os01g25820.1;LOC_Os01g25820.2;LOC_Os11g33120.3	LOC_Os01g25820.1;LOC_Os01g25820.2	>LOC_Os01g25820.1 protein|respiratory burst oxidase, putative, expressed;>LOC_Os01g25820.2 protein|respiratory burst oxidase, putative, expressed	3	18	17	26.6	101.76	nan	99.289	222	10832;10833;10834;10835;10836;10837;91504;125972;125973;125974;125975;125976;125977;125978;125979;125980;125981;125982;125983;125984;125985;125986;125987;125988;125989;139755;139756;139757;139758;139759;139760;139761;139762;139763;139764;139765;139766;139767;139768;139769;139770;139771;139772;139773;139774;139775;139776;139777;139778;174796;174797;174798;174799;174800;174801;174802;174803;174804;…	32014111.1111111,47542444.4444444,35702555.5555556,38531777.7777778,72240333.3333333,41212777.7777778,51125222.2222222,73434222.2222222,54156777.7777778	LOC_Os01g25820.1:Chr1:14626062^^LOC_Os01g25820.2:Chr1:14626062	RiceProteome_leaf	Leaf_exp1_LFQ_AnI;ForFigure	k821209	-0.5598612852543412,-0.6672353703070975	0.12005315156612328,0.08798627022713545	RiceProteome_leafLeaf_exp1_LFQ_AnI;ForFigureExp00;1,4,7,Exp01;2,5,8,Exp10;1,4,7,Exp11;0,3,62323
LOC_Os01g25880.1	LOC_Os01g25880.1	>LOC_Os01g25880.1 protein|dephospho-CoA kinase, putative, expressed	1	4	4	19.6	25.671	nan	7.1705	223	51376;51377;51378;51379;51380;51381;51382;51383;51384;232362;232363;232364;232365;232366;232367;232368;232369;327348;327349;431082;431083;431084;431085;431086;431087	12060444.4444444,12500111.1111111,10797333.3333333,7465144.44444444,8371033.33333333,9397077.77777778,7743400.0,13467222.2222222,7856255.55555556	LOC_Os01g25880.1:Chr1:14682576	RiceProteome_leaf	Leaf_exp1_LFQ_AnI;ForFigure	k821209	-0.2917863588884423,-0.3325602106377679	0.3214357531293792,0.3362493848747798	RiceProteome_leafLeaf_exp1_LFQ_AnI;ForFigureExp00;1,4,7,Exp01;2,5,8,Exp10;1,4,7,Exp11;0,3,62323
LOC_Os01g26039.1	LOC_Os01g26039.1	>LOC_Os01g26039.1 protein|expressed protein	1	1	1	1.7	77.744	0.0027883	2.6673	225	149509;149510;149511;149512;149513;149514;149515;149516	839485.866666666,808852.222222222,1131199.54444444,1182994.44444444,1069071.11111111,1663766.66666667,838852.222222222,1091512.22222222,1659855.55555556	LOC_Os01g26039.1:Chr1:14764043	RiceProteome_leaf	Leaf_exp1_LFQ_AnI;ForFigure	k821209	0.5851789892496337,-0.05350155073598625	0.08886996984353748,0.8180101036519418	RiceProteome_leafLeaf_exp1_LFQ_AnI;ForFigureExp00;1,4,7,Exp01;2,5,8,Exp10;1,4,7,Exp11;0,3,62323
LOC_Os01g26160.2;LOC_Os01g26160.1	LOC_Os01g26160.2;LOC_Os01g26160.1	>LOC_Os01g26160.2 protein|exportin 1, putative, expressed;>LOC_Os01g26160.1 protein|exportin 1, putative, expressed	2	4	4	4.8	130.38	nan	20.49	226	2417;2418;2419;2420;2421;2422;2423;31642;182582;182583;396943;396944;396945;396946;396947;396948	3957022.22222222,2113923.57777778,2099121.27777778,864474.444444444,1540244.44444444,1576177.77777778,1491755.55555556,1621255.55555556,1434455.55555556	LOC_Os01g26160.2:Chr1:14809963^^LOC_Os01g26160.1:Chr1:14809963	RiceProteome_leaf	Leaf_exp1_LFQ_AnI;ForFigure	k821209	-0.046032926894044576,0.25909645341140863	0.8481474333587807,0.7511839088711967	RiceProteome_leafLeaf_exp1_LFQ_AnI;ForFigureExp00;1,4,7,Exp01;2,5,8,Exp10;1,4,7,Exp11;0,3,62323
LOC_Os01g26920.1;ChrUn.fgenesh.mRNA.74;ChrUn.fgenesh.mRNA.69;LOC_Os01g26920.2	LOC_Os01g26920.1;ChrUn.fgenesh.mRNA.74;ChrUn.fgenesh.mRNA.69;LOC_Os01g26920.2	>LOC_Os01g26920.1 protein|expressed protein;>ChrUn.fgenesh.mRNA.74 protein|expressed protein;>ChrUn.fgenesh.mRNA.69 protein|expressed protein;>LOC_Os01g26920.2 protein|expressed protein	4	16	15	47.9	36.727	nan	187.89	227	13367;13368;13369;13370;13371;13372;13373;13374;13375;13376;140951;140952;140953;140954;140955;140956;140957;140958;140959;140960;140961;140962;140963;140964;140965;140966;140967;140968;140969;140970;140971;140972;140973;140974;140975;140976;140977;140978;140979;140980;140981;140982;140983;140984;140985;140986;140987;140988;140989;140990;140991;140992;140993;150841;150842;150843;150844;150845;150…	108790666.666667,161573333.333333,120962888.888889,181605555.555556,202335555.555556,206955555.555556,176763333.333333,331022222.222222,206592222.222222	LOC_Os01g26920.1:Chr1:14997838^^ChrUn.fgenesh.mRNA.74:ChrUn:476809^^ChrUn.fgenesh.mRNA.69:ChrUn:455732^^LOC_Os01g26920.2:Chr1:14997564	RiceProteome_leaf	Leaf_exp1_LFQ_AnI;ForFigure	k821209	-0.3786512312220303,-0.572954591827161	0.4254944462892101,0.2752452576333502	RiceProteome_leafLeaf_exp1_LFQ_AnI;ForFigureExp00;1,4,7,Exp01;2,5,8,Exp10;1,4,7,Exp11;0,3,62323
LOC_Os01g26970.5;ChrUn.fgenesh.mRNA.79;LOC_Os01g26970.1;LOC_Os01g26970.2;LOC_Os01g26970.4;LOC_Os01g26970.3	LOC_Os01g26970.5;ChrUn.fgenesh.mRNA.79;LOC_Os01g26970.1;LOC_Os01g26970.2	>LOC_Os01g26970.5 protein|expressed protein;>ChrUn.fgenesh.mRNA.79 protein|expressed protein;>LOC_Os01g26970.1 protein|expressed protein;>LOC_Os01g26970.2 protein|expressed protein	6	12	11	43.7	38.51	nan	45.995	228	13343;13344;13345;13346;13347;13348;13349;13350;140951;140952;140953;140954;140955;140956;140957;140958;140959;140960;140961;140962;140963;140964;140965;140966;140967;140968;140969;140970;140971;140972;140973;140974;140975;140976;140977;179770;179771;179772;179773;186335;214849;214850;379570;379571;379572;379573;379574;379575;379576;379577;379578;379579;379580;379581;379582;402078;402079;402080;4…	21014888.8888889,23318444.4444444,14718777.7777778,15966000.0,18971888.8888889,15512555.5555556,17261888.8888889,21283666.6666667,17969666.6666667	LOC_Os01g26970.5:Chr1:15023709^^ChrUn.fgenesh.mRNA.79:ChrUn:507564^^LOC_Os01g26970.1:Chr1:15023709^^LOC_Os01g26970.2:Chr1:15023709	RiceProteome_leaf	Leaf_exp1_LFQ_AnI;ForFigure	k821209	-0.3993737863553309,-0.22900580301701293	0.03509935951250436,0.19135081518368827	RiceProteome_leafLeaf_exp1_LFQ_AnI;ForFigureExp00;1,4,7,Exp01;2,5,8,Exp10;1,4,7,Exp11;0,3,62323
LOC_Os01g27520.1;LOC_Os01g27520.2	LOC_Os01g27520.1;LOC_Os01g27520.2	>LOC_Os01g27520.1 protein|tRNA synthetases class II domain containing protein, expressed;>LOC_Os01g27520.2 protein|tRNA synthetases class II domain containing protein, expressed	2	34	34	47.8	62.588	nan	274.59	229	12194;12195;12196;12197;12198;12199;12200;12201;12202;12203;12204;12205;12206;12207;12208;12209;12210;12211;12212;12213;12214;12215;12216;12217;12218;12219;12220;12221;12222;12223;12224;12225;12226;12227;12228;12229;12230;12231;12232;12233;12234;51857;51858;51859;51860;51861;51862;51863;51864;51865;51866;51867;51868;51869;51870;51871;51872;51873;51874;51875;51876;51877;51878;51879;51880;51881;518…	178447777.777778,497502222.222222,283178888.888889,871798888.888889,789642222.222222,980756666.666667,1588404444.44444,2458853333.33333,1398036544.44444	LOC_Os01g27520.1:Chr1:15360071^^LOC_Os01g27520.2:Chr1:15360071	RiceProteome_leaf	Leaf_exp1_LFQ_AnI;ForFigure	k821209	-0.4928545932248615,-0.5055494371220335	0.6371669147123666,0.6452036097584337	RiceProteome_leafLeaf_exp1_LFQ_AnI;ForFigureExp00;1,4,7,Exp01;2,5,8,Exp10;1,4,7,Exp11;0,3,62323
LOC_Os01g27750.1;LOC_Os01g27770.1	LOC_Os01g27750.1	>LOC_Os01g27750.1 protein|bifunctional 3-dehydroquinate dehydratase/shikimate dehydrogenase,chloroplast precursor, putative, expressed	2	22	22	50.3	54.508	nan	179.36	230	37745;37746;37747;37748;37749;37750;37751;37752;37753;63786;63787;63788;63789;63790;63791;63792;63793;63794;63795;63796;63797;63798;63799;63800;63801;63802;63803;63804;63805;63806;63807;63808;72341;72342;72343;72344;72345;72346;72347;72348;72349;103624;103625;103626;103627;103628;103629;103630;103631;103632;103633;103634;103635;103636;103637;103638;103639;103640;109712;109713;109714;109715;109716…	62279555.5555556,104127555.555556,86025666.6666667,130294444.444444,164431111.111111,143151111.111111,132160000.0,215217777.777778,175598888.888889	LOC_Os01g27750.1:Chr1:15480158	RiceProteome_leaf	Leaf_exp1_LFQ_AnI;ForFigure	k821209	-0.2572179606170972,-0.5750820805147634	0.5608897744355308,0.2573581275102965	RiceProteome_leafLeaf_exp1_LFQ_AnI;ForFigureExp00;1,4,7,Exp01;2,5,8,Exp10;1,4,7,Exp11;0,3,62323
LOC_Os01g27880.1	LOC_Os01g27880.1	>LOC_Os01g27880.1 protein|sucrose-phosphatase, putative, expressed	1	16	13	40.9	47.064	nan	67.081	231	68103;68104;68105;68106;68107;68108;68109;68110;68111;68112;68113;68114;68115;68116;68117;68118;68119;68120;93453;93454;93455;93456;93457;93458;93459;93460;93461;93462;93463;93464;93465;93466;93467;93468;93469;93470;93471;93472;93473;93474;93475;93476;93477;98787;98788;98789;98790;98791;126515;126516;126517;126518;126519;126520;126521;126522;126523;126524;126525;126526;126527;181348;181349;181350…	57587666.6666667,50499222.2222222,80044333.3333333,89326555.5555556,101231888.888889,113009444.444444,123474888.888889,93767777.7777778,98042222.2222222	LOC_Os01g27880.1:Chr1:15571957	RiceProteome_leaf	Leaf_exp1_LFQ_AnI;ForFigure	k821209	0.24577852026112096,0.13932055874044177	0.46595224680585434,0.7547295611589724	RiceProteome_leafLeaf_exp1_LFQ_AnI;ForFigureExp00;1,4,7,Exp01;2,5,8,Exp10;1,4,7,Exp11;0,3,62323
LOC_Os01g27990.1;LOC_Os01g27990.2	LOC_Os01g27990.1;LOC_Os01g27990.2	>LOC_Os01g27990.1 protein|NPL4, putative, expressed;>LOC_Os01g27990.2 protein|NPL4, putative, expressed	2	13	13	38.3	44.891	nan	43.364	232	37662;37663;37664;37665;37666;37667;37668;37669;37670;37671;37672;37673;74329;74330;74331;74332;74333;74334;74335;74336;79431;79432;79433;79434;79435;79436;79437;178796;178797;178798;178799;178800;178801;178802;178803;237949;237950;237951;237952;237953;237954;237955;237956;237957;237958;237959;237960;237961;237962;237963;237964;242726;242727;242728;242729;242730;242731;242732;242733;242734;242735…	28597555.5555556,46716666.6666667,29934666.6666667,50596333.3333333,46572333.3333333,44039777.7777778,44529888.8888889,57587666.6666667,52110000.0	LOC_Os01g27990.1:Chr1:15645013^^LOC_Os01g27990.2:Chr1:15645013	RiceProteome_leaf	Leaf_exp1_LFQ_AnI;ForFigure	k821209	-0.25897941243670314,-0.28624691745597564	0.3439414243923075,0.3110900646514684	RiceProteome_leafLeaf_exp1_LFQ_AnI;ForFigureExp00;1,4,7,Exp01;2,5,8,Exp10;1,4,7,Exp11;0,3,62323
LOC_Os01g28450.1	LOC_Os01g28450.1	>LOC_Os01g28450.1 protein|SCP-like extracellular protein, expressed	1	5	4	50	17.462	nan	18.375	233	8201;8202;8203;8204;8205;8206;8207;8208;8209;8210;8211;8212;189243;189244;189245;189246;189247;189248;403173;403174;403175;406996;406997;406998;406999;481028;481029;481030;481031;481032;481033;481034;481035;481036;481037;481038;481039;481040;481041;481042;481043	10033209.8333333,5899122.22222222,14428666.6666667,4262255.55555556,7376977.77777778,21356333.3333333,4430377.77777778,8005877.77777778,17918000.0	LOC_Os01g28450.1:Chr1:15934576	RiceProteome_leaf	Leaf_exp1_LFQ_AnI;ForFigure	k821209	1.3353704537737179,-0.1846015494420923	0.024248874763774218,0.7044589958813954	RiceProteome_leafLeaf_exp1_LFQ_AnI;ForFigureExp00;1,4,7,Exp01;2,5,8,Exp10;1,4,7,Exp11;0,3,62323
LOC_Os01g28500.1;LOC_Os10g11500.1	LOC_Os01g28500.1	>LOC_Os01g28500.1 protein|SCP-like extracellular protein, expressed	2	7	6	52.1	18.334	nan	51.758	234	165599;165600;165601;165602;165603;165604;165605;165606;165607;165608;165609;165610;165611;165612;269260;269261;269262;269263;269264;269265;269266;269267;269268;269269;269270;269271;269272;269273;269274;314882;314883;314884;314885;314886;314887;314888;314889;314890;314891;314892;314893;314894;315027;315028;315029;315030;315031;315032;315033;315034;315035;315036;400578;400579;400580;400581;400582;…	24691555.5555556,34672555.5555556,39813333.3333333,57321888.8888889,39813333.3333333,58468222.2222222,56088555.5555556,61214000.0,70474444.4444444	LOC_Os01g28500.1:Chr1:15958956	RiceProteome_leaf	Leaf_exp1_LFQ_AnI;ForFigure	k821209	0.3145192575971293,0.02531467345014533	0.4132578248042229,0.9554710492625222	RiceProteome_leafLeaf_exp1_LFQ_AnI;ForFigureExp00;1,4,7,Exp01;2,5,8,Exp10;1,4,7,Exp11;0,3,62323
LOC_Os01g28540.2;LOC_Os01g28540.1	LOC_Os01g28540.2;LOC_Os01g28540.1	>LOC_Os01g28540.2 protein|stress regulated protein, putative, expressed;>LOC_Os01g28540.1 protein|stress regulated protein, putative, expressed	2	2	2	9.2	36.344	0.00027847	3.9317	235	426447;426448;426449;426450;426451;426452;497775;497776;497777;497778	818663.333333333,1039675.55555556,926351.111111111,987524.822222223,986516.999999999,1013020.0,897114.444444444,1033405.55555556,1311444.44444444	LOC_Os01g28540.2:Chr1:15975333^^LOC_Os01g28540.1:Chr1:15975333	RiceProteome_leaf	Leaf_exp1_LFQ_AnI;ForFigure	k821209	0.08745954053019779,-0.17861915024546607	0.6408515363469433,0.1236942002990139	RiceProteome_leafLeaf_exp1_LFQ_AnI;ForFigureExp00;1,4,7,Exp01;2,5,8,Exp10;1,4,7,Exp11;0,3,62323
LOC_Os01g31610.1	LOC_Os01g31610.1	>LOC_Os01g31610.1 protein|tyrosyl-tRNA synthetase, putative, expressed	1	24	24	61	54.558	nan	323.31	239	54655;54656;54657;54658;54659;54660;54661;54662;54663;66442;69389;69390;69391;69392;69393;69394;69395;69396;69397;69398;69399;69400;69401;69402;69403;69404;69405;69406;69407;69408;69409;69410;69411;69412;82143;82144;82145;82146;82147;82148;82149;82150;82151;82152;82153;82154;82155;82156;82157;82158;82159;82160;82161;82162;82163;82164;82165;82166;82167;82168;114874;130826;130827;130828;130829;1308…	92709888.8888889,360476666.666667,191490000.0,392924444.444444,382140000.0,305413333.333333,417036666.666667,496052222.222222,333030000.0	LOC_Os01g31610.1:Chr1:17302067	RiceProteome_leaf	Leaf_exp1_LFQ_AnI;ForFigure	k821209	-0.5777232314567227,-0.4565184252914129	0.08704200486649266,0.4018852857287872	RiceProteome_leafLeaf_exp1_LFQ_AnI;ForFigureExp00;1,4,7,Exp01;2,5,8,Exp10;1,4,7,Exp11;0,3,62323
LOC_Os01g31680.2;LOC_Os01g31680.1	LOC_Os01g31680.2;LOC_Os01g31680.1	>LOC_Os01g31680.2 protein|uncharacterized protein sll0194, putative, expressed;>LOC_Os01g31680.1 protein|uncharacterized protein sll0194, putative, expressed	2	2	2	6.9	37.802	0.00028169	4.1104	240	117139;117140;227635;227636;227637;227638;227639;227640;227641;227642;227643;227644;227645;227646;227647;227648;227649;227650;227651;227652	3552366.66666667,12219222.2222222,2848855.55555556,7235522.22222222,11507922.2222222,7534233.33333333,6788977.77777778,9431977.77777778,7104177.77777778	LOC_Os01g31680.2:Chr1:17345913^^LOC_Os01g31680.1:Chr1:17345913	RiceProteome_leaf	Leaf_exp1_LFQ_AnI;ForFigure	k821209	-0.9231010091950289,-0.9157279048442906	0.052273599302932294,0.026055679844943266	RiceProteome_leafLeaf_exp1_LFQ_AnI;ForFigureExp00;1,4,7,Exp01;2,5,8,Exp10;1,4,7,Exp11;0,3,62323
LOC_Os01g31690.1;LOC_Os01g31690.2	LOC_Os01g31690.1;LOC_Os01g31690.2	>LOC_Os01g31690.1 protein|oxygen-evolving enhancer protein 1, chloroplast precursor, putative, expressed;>LOC_Os01g31690.2 protein|oxygen-evolving enhancer protein 1, chloroplast precursor, putative, expressed	2	38	38	70.6	34.861	nan	323.31	241	12856;12857;12858;12859;12860;12861;12862;12863;12864;12865;78223;78224;78225;78226;78227;78228;78229;78230;78231;78232;78233;78234;78235;78236;78237;78238;78239;78240;78241;78242;78243;78244;78245;78246;78247;78248;78249;78250;78251;78252;78253;78254;78255;78256;78257;78258;78259;78260;78261;78262;78263;78264;78265;78266;78267;78268;78269;78270;78271;78272;78273;78274;78275;78276;78277;78278;782…	3921993333.33333,989559388.888888,978960829.743065,3246993705.55555,1732949866.66667,2385709533.33333,2185484577.77778,3388858377.77778,3166497555.55556	LOC_Os01g31690.1:Chr1:17349411^^LOC_Os01g31690.2:Chr1:17349411	RiceProteome_leaf	Leaf_exp1_LFQ_AnI;ForFigure	k821209	0.09584573101970968,0.6141608958513136	0.8906925419854775,0.2889032431040054	RiceProteome_leafLeaf_exp1_LFQ_AnI;ForFigureExp00;1,4,7,Exp01;2,5,8,Exp10;1,4,7,Exp11;0,3,62323
LOC_Os01g32080.1;LOC_Os01g32080.2	LOC_Os01g32080.1;LOC_Os01g32080.2	>LOC_Os01g32080.1 protein|thiamine pyrophosphate enzyme, C-terminal TPP binding domain containing protein, expressed;>LOC_Os01g32080.2 protein|thiamine pyrophosphate enzyme, C-terminal TPP binding domain containing protein, expressed	2	37	37	61.9	60.825	nan	323.31	242	12235;12236;12237;12238;12239;13492;13493;13494;13495;13496;13497;13498;13499;13500;13501;13502;50150;54521;54522;54523;54524;54525;54526;54527;54528;54529;54530;54531;54532;54533;54534;54535;54536;54537;54538;54539;54540;54541;54542;54543;54544;54545;54546;54547;54548;54549;54550;54551;54552;54553;54554;54555;54556;54557;57055;57056;57057;57058;57059;57060;57061;57062;57063;57064;57065;57066;570…	428342222.222222,1269607000.0,853042222.222222,3272716494.44444,1787448100.0,2465772244.44444,2240410400.0,3417107633.33333,3178106000.0	LOC_Os01g32080.1:Chr1:17560948^^LOC_Os01g32080.2:Chr1:17560948	RiceProteome_leaf	Leaf_exp1_LFQ_AnI;ForFigure	k821209	0.00506241494325009,-0.12387392635617926	0.9939762829867181,0.874792949040687	RiceProteome_leafLeaf_exp1_LFQ_AnI;ForFigureExp00;1,4,7,Exp01;2,5,8,Exp10;1,4,7,Exp11;0,3,62323
LOC_Os01g32364.1	LOC_Os01g32364.1	>LOC_Os01g32364.1 protein|Os1bglu1 - beta-mannosidase/glucosidase homologue, expressed	1	3	2	7.9	58	nan	4.6485	243	76515;142536;142537;142538;142539;142540;142541;142542;142543;142544;142545;142546;142547;142548;142549;142550;142551;142552;142553;142554;523911;523912;523913;523914;523915;523916;523917;523918;523919;523920;523921;523922	2385700.0,3903200.0,2015381.88888889,2219222.22222222,2589655.55555556,1949500.0,2473266.66666667,2767366.66666667,1984022.22222222	LOC_Os01g32364.1:Chr1:17756273	RiceProteome_leaf	Leaf_exp1_LFQ_AnI;ForFigure	k821209	-0.6384228909441736,-0.3876665528751155	0.11507981697356943,0.21631446378902802	RiceProteome_leafLeaf_exp1_LFQ_AnI;ForFigureExp00;1,4,7,Exp01;2,5,8,Exp10;1,4,7,Exp11;0,3,62323
LOC_Os01g32660.2;LOC_Os01g32660.1;LOC_Os01g32660.5;LOC_Os01g32660.4;LOC_Os01g32660.3	LOC_Os01g32660.2;LOC_Os01g32660.1;LOC_Os01g32660.5;LOC_Os01g32660.4;LOC_Os01g32660.3	>LOC_Os01g32660.2 protein|STE_MEK_ste7_MAP2K.2 - STE kinases include homologs to sterile 7, sterile 11 and sterile 20 from yeast, expressed;>LOC_Os01g32660.1 protein|STE_MEK_ste7_MAP2K.2 - STE kinases include homologs to sterile 7, sterile 11 and sterile 2	5	6	6	25.1	39.871	nan	21.739	244	91951;91952;91953;91954;91955;91956;91957;91958;91959;91960;91961;91962;91963;184290;184291;184292;230723;230724;230725;230726;230727;230728;230729;230730;240907;321008;321009;321010;321011;321012;321013;321014;321015;349564;349565;349566;349567;349568;349569;349570;349571;349572;349573;349574;349575;349576;349577;349578;349579;349580;349581;349582;349583;349584	18775888.8888889,24815111.1111111,17074111.1111111,19975555.5555556,22157555.5555556,19213666.6666667,27007000.0,27117333.3333333,28558777.7777778	LOC_Os01g32660.2:Chr1:17905076^^LOC_Os01g32660.1:Chr1:17905076^^LOC_Os01g32660.5:Chr1:17906125^^LOC_Os01g32660.4:Chr1:17905076^^LOC_Os01g32660.3:Chr1:17905076	RiceProteome_leaf	Leaf_exp1_LFQ_AnI;ForFigure	k821209	-0.1922488886023785,-0.17210266210122252	0.4846773990858429,0.4118006195209264	RiceProteome_leafLeaf_exp1_LFQ_AnI;ForFigureExp00;1,4,7,Exp01;2,5,8,Exp10;1,4,7,Exp11;0,3,62323
LOC_Os01g32730.2;LOC_Os01g32730.1	LOC_Os01g32730.2;LOC_Os01g32730.1	>LOC_Os01g32730.2 protein|tetratricopeptide repeat containing protein, putative, expressed;>LOC_Os01g32730.1 protein|tetratricopeptide repeat containing protein, putative, expressed	2	6	6	28.2	25.77	nan	24.975	245	3090;3091;3092;3093;3094;3095;3096;3097;3098;3099;148363;148364;148365;148366;148367;148368;148369;148370;148371;214145;214146;214147;214148;214149;214150;214151;214152;214153;214154;234067;234068;234069;234070;234071;234072;234073;234074;234075;234076;234077;369747;369748;369749;369750	6380700.0,13704444.4444444,11317933.3333333,14582555.5555556,12029000.0,7936866.66666667,18909000.0,9694333.33333333,8287422.22222222	LOC_Os01g32730.2:Chr1:17950552^^LOC_Os01g32730.1:Chr1:17951472	RiceProteome_leaf	Leaf_exp1_LFQ_AnI;ForFigure	k821209	-0.3632360077753722,0.1705042456103939	0.17250547135194627,0.7321333078896187	RiceProteome_leafLeaf_exp1_LFQ_AnI;ForFigureExp00;1,4,7,Exp01;2,5,8,Exp10;1,4,7,Exp11;0,3,62323
LOC_Os01g32780.1	LOC_Os01g32780.1	>LOC_Os01g32780.1 protein|universal stress protein domain containing protein, putative, expressed	1	2	2	21.6	17.922	nan	7.9548	246	40629;40981;40982;40983;40984;40985;40986;40987;40988	1554788.88888889,2002645.47777778,1739700.0,2172755.55555556,1676433.33333333,1846655.55555556,2120066.66666667,2289944.44444444,2562400.0	LOC_Os01g32780.1:Chr1:17993313	RiceProteome_leaf	Leaf_exp1_LFQ_AnI;ForFigure	k821209	0.04279957886370799,-0.029647504949194485	0.8587654470834598,0.8863420370099974	RiceProteome_leafLeaf_exp1_LFQ_AnI;ForFigureExp00;1,4,7,Exp01;2,5,8,Exp10;1,4,7,Exp11;0,3,62323
LOC_Os01g32800.2;LOC_Os01g32800.1	LOC_Os01g32800.2;LOC_Os01g32800.1	>LOC_Os01g32800.2 protein|proteasome subunit, putative, expressed;>LOC_Os01g32800.1 protein|proteasome subunit, putative, expressed	2	3	2	7	43.638	0.00027005	3.4862	247	37528;37529;37530;37531;37532;37533;37534;37535;37536;393734;503211;503212;503213;503214;503215;503216;503217;503218;503219;503220	2105488.88888889,2499322.22222222,580331.111111111,1628822.22222222,2459322.22222222,1389488.88888889,1576177.77777778,1558466.66666667,1676433.33333333	LOC_Os01g32800.2:Chr1:18002665^^LOC_Os01g32800.1:Chr1:18002665	RiceProteome_leaf	Leaf_exp1_LFQ_AnI;ForFigure	k821209	-0.8378177918592749,-0.29538790878348464	0.10062811965767035,0.33164427583613654	RiceProteome_leafLeaf_exp1_LFQ_AnI;ForFigureExp00;1,4,7,Exp01;2,5,8,Exp10;1,4,7,Exp11;0,3,62323
LOC_Os01g32830.1	LOC_Os01g32830.1	>LOC_Os01g32830.1 protein|expressed protein	1	2	2	13.3	26.369	nan	27.638	248	157959;157960;157961;157962;157963;157964;157965;157966;157967;157968;157969;157970;157971;157972;539527;539528;539529;539530;539531;539532;539533	2866188.47777778,795006.666666667,2881033.33333333,3568977.77777778,2161877.77777778,4908533.33333333,3617155.55555556,4430377.77777778,3647888.88888889	LOC_Os01g32830.1:Chr1:18016650	RiceProteome_leaf	Leaf_exp1_LFQ_AnI;ForFigure	k821209	0.6306544429348306,0.44441706859709473	0.3439908379560011,0.49273149074871603	RiceProteome_leafLeaf_exp1_LFQ_AnI;ForFigureExp00;1,4,7,Exp01;2,5,8,Exp10;1,4,7,Exp11;0,3,62323
LOC_Os01g32980.1	LOC_Os01g32980.1	>LOC_Os01g32980.1 protein|mitochondrial carrier protein, putative, expressed	1	4	4	14.9	33.907	nan	9.9497	249	198484;198485;198486;198487;198488;198489;198490;198491;198492;308617;308618;473848;473849;473850;473851;473852;473853;473854;473855;473856;496468;496469;496470;496471;496472;496473;496474;496475	2722866.66666667,5317955.55555556,6634611.11111111,10475455.5555556,7162688.88888889,8798977.77777778,8145644.44444444,6314155.55555556,10070311.1111111	LOC_Os01g32980.1:Chr1:18111013	RiceProteome_leaf	Leaf_exp1_LFQ_AnI;ForFigure	k821209	0.44038431429287983,0.18349475515218025	0.14218143931485322,0.7500465145749344	RiceProteome_leafLeaf_exp1_LFQ_AnI;ForFigureExp00;1,4,7,Exp01;2,5,8,Exp10;1,4,7,Exp11;0,3,62323
LOC_Os01g33420.1	LOC_Os01g33420.1	>LOC_Os01g33420.1 protein|glycosyl hydrolase family protein 27, putative, expressed	1	3	3	4.6	73.161	nan	4.9528	251	212157;212158;212159;212160;212161;212162;212163;212164;216873;216874;216875;216876;216877;216878;216879;216880;216881;216882;216883;481951	1820411.11111111,3036300.0,3419033.33333333,4411933.33333333,2569733.33333333,3941188.88888889,3198366.66666667,3835788.88888889,2013100.0	LOC_Os01g33420.1:Chr1:18401518	RiceProteome_leaf	Leaf_exp1_LFQ_AnI;ForFigure	k821209	-0.010504840632228778,-0.0016987594052942164	0.975237829204775,0.9967460626737046	RiceProteome_leafLeaf_exp1_LFQ_AnI;ForFigureExp00;1,4,7,Exp01;2,5,8,Exp10;1,4,7,Exp11;0,3,62323
LOC_Os01g34480.1;LOC_Os01g34480.2;LOC_Os01g34480.3	LOC_Os01g34480.1;LOC_Os01g34480.2	>LOC_Os01g34480.1 protein|NAD dependent epimerase/dehydratase family protein, putative, expressed;>LOC_Os01g34480.2 protein|NAD dependent epimerase/dehydratase family protein, putative, expressed	3	15	15	48.5	36.892	nan	100.42	252	13280;13281;13282;13283;13284;13285;13286;13287;13288;68152;68153;68154;68155;68156;68157;68158;68159;68160;68161;68162;68163;92601;92602;92603;92604;92605;92606;92607;113101;113102;113103;113104;113105;113106;113107;113108;159077;159078;159079;159080;159081;159082;159083;159084;159085;187096;187097;187098;187099;187100;187101;187102;187103;187104;187105;187106;187107;187108;187109;187110;187111;…	33155222.2222222,60472888.8888889,48515666.6666667,77404555.5555556,58793333.3333333,82950777.7777778,78270888.8888889,70052666.6666667,64340333.3333333	LOC_Os01g34480.1:Chr1:19009881^^LOC_Os01g34480.2:Chr1:19009881	RiceProteome_leaf	Leaf_exp1_LFQ_AnI;ForFigure	k821209	0.04861234410315466,-0.0037252783184125874	0.8531793532709427,0.9923944661181947	RiceProteome_leafLeaf_exp1_LFQ_AnI;ForFigureExp00;1,4,7,Exp01;2,5,8,Exp10;1,4,7,Exp11;0,3,62323
LOC_Os01g34620.7;LOC_Os01g34620.9;LOC_Os01g34620.6;LOC_Os01g34620.5;LOC_Os01g34620.4;LOC_Os01g34620.3;LOC_Os01g34620.2;LOC_Os01g34620.1;LOC_Os01g34620.8;LOC_Os01g07950.1	LOC_Os01g34620.7;LOC_Os01g34620.9;LOC_Os01g34620.6;LOC_Os01g34620.5;LOC_Os01g34620.4;LOC_Os01g34620.3;LOC_Os01g34620.2;LOC_Os01g34620.1	>LOC_Os01g34620.7 protein|OsGrx_S15.1 - glutaredoxin subgroup II, expressed;>LOC_Os01g34620.9 protein|OsGrx_S15.1 - glutaredoxin subgroup II, expressed;>LOC_Os01g34620.6 protein|OsGrx_S15.1 - glutaredoxin subgroup II, expressed;>LOC_Os01g34620.5 protein|Os	10	3	3	32.1	18.206	nan	17.321	253	23981;23982;23983;23984;23985;23986;23987;23988;23989;23990;23991;23992;23993;23994;23995;23996;428890;428891;428892;428893;428894;428895;473487;473488;473489;473490;473491;473492	1593222.22222222,7917088.88888889,11329688.8888889,18971888.8888889,12238888.8888889,16285111.1111111,25549666.6666667,17028888.8888889,15201000.0	LOC_Os01g34620.7:Chr1:19090166^^LOC_Os01g34620.9:Chr1:19090166^^LOC_Os01g34620.6:Chr1:19090166^^LOC_Os01g34620.5:Chr1:19090166^^LOC_Os01g34620.4:Chr1:19090166^^LOC_Os01g34620.3:Chr1:19090166^^LOC_Os01g34620.2:Chr1:19090166^^LOC_Os01g34620.1:Chr1:19090166	RiceProteome_leaf	Leaf_exp1_LFQ_AnI;ForFigure	k821209	0.20342768292926608,0.3105135465715671	0.5772871196812152,0.7263909884208309	RiceProteome_leafLeaf_exp1_LFQ_AnI;ForFigureExp00;1,4,7,Exp01;2,5,8,Exp10;1,4,7,Exp11;0,3,62323
LOC_Os01g34700.1;LOC_Os01g34700.3;LOC_Os01g34700.2	LOC_Os01g34700.1;LOC_Os01g34700.3;LOC_Os01g34700.2	>LOC_Os01g34700.1 protein|dienelactone hydrolase family protein, expressed;>LOC_Os01g34700.3 protein|dienelactone hydrolase family protein, expressed;>LOC_Os01g34700.2 protein|dienelactone hydrolase family protein, expressed	3	13	13	48.4	30.41	nan	129.99	254	35512;35513;35514;35515;35516;35517;35518;35519;35520;35521;35522;35523;35524;35525;35526;35527;35528;35529;35530;35531;35532;35533;35534;35535;35536;35537;35538;35539;35540;48132;48133;48134;48135;48136;48137;48138;48139;48140;48141;48142;48143;48144;48145;48146;48147;48148;48149;48150;48151;48152;48153;48154;48155;48156;48157;48158;48159;48160;48161;48162;48163;48164;48165;48166;48167;48168;481…	132160000.0,188677777.777778,129032666.666667,249954444.444444,218320000.0,234315555.555556,237418888.888889,218320000.0,272953333.333333	LOC_Os01g34700.1:Chr1:19135886^^LOC_Os01g34700.3:Chr1:19135886^^LOC_Os01g34700.2:Chr1:19135886	RiceProteome_leaf	Leaf_exp1_LFQ_AnI;ForFigure	k821209	0.025121114889105005,-0.013407626507447406	0.940784408533138,0.9642343862058513	RiceProteome_leafLeaf_exp1_LFQ_AnI;ForFigureExp00;1,4,7,Exp01;2,5,8,Exp10;1,4,7,Exp11;0,3,62323
LOC_Os01g34780.2;LOC_Os01g34780.1	LOC_Os01g34780.2;LOC_Os01g34780.1	>LOC_Os01g34780.2 protein|protein binding protein, putative, expressed;>LOC_Os01g34780.1 protein|protein binding protein, putative, expressed	2	3	3	7.2	53.706	nan	5.5132	255	105525;108331;108332;108333;108334;108335;294180;294181;294182;294183;294184;294185;294186;294187;294188	1318233.33333333,707093.333333333,1266533.33333333,1724611.11111111,727705.555555556,1676433.33333333,1095755.55555556,1059540.0,1000072.22222222	LOC_Os01g34780.2:Chr1:19185666^^LOC_Os01g34780.1:Chr1:19185666	RiceProteome_leaf	Leaf_exp1_LFQ_AnI;ForFigure	k821209	0.6606504516757815,0.7304853296636764	0.11787086746309497,0.07691844186481883	RiceProteome_leafLeaf_exp1_LFQ_AnI;ForFigureExp00;1,4,7,Exp01;2,5,8,Exp10;1,4,7,Exp11;0,3,62323
LOC_Os01g36090.1	LOC_Os01g36090.1	>LOC_Os01g36090.1 protein|DNA-damage-repair/toleration protein DRT102, putative, expressed	1	18	18	67.9	33.281	nan	157.64	256	21561;21562;21563;21564;21565;21566;21567;21568;21569;21570;21571;21572;21573;21574;21575;21576;21577;21578;21579;21580;21581;21582;21583;21584;21585;21586;21587;21588;23893;23894;23895;23896;23897;23898;23899;23900;23901;23902;23903;23904;23905;23906;23907;23908;23909;23910;23911;24680;24681;45368;45369;45370;45371;45372;45373;45374;45375;45376;45377;45378;45379;116163;116164;116165;116166;11616…	83373222.2222222,122192333.333333,137134444.444444,152940000.0,147915555.555556,211406666.666667,175931111.111111,185233333.333333,211406666.666667	LOC_Os01g36090.1:Chr1:19972083	RiceProteome_leaf	Leaf_exp1_LFQ_AnI;ForFigure	k821209	0.29834421083308155,-0.14344841035939088	0.32569168711701646,0.6917125677366149	RiceProteome_leafLeaf_exp1_LFQ_AnI;ForFigureExp00;1,4,7,Exp01;2,5,8,Exp10;1,4,7,Exp11;0,3,62323
LOC_Os01g36240.1	LOC_Os01g36240.1	>LOC_Os01g36240.1 protein|peroxidase precursor, putative, expressed	1	1	1	6.5	36.912	nan	5.3427	257	314919;314920;314921;314922;314923;314924;314925;314926	1084415.73555556,835811.111111111,1422044.44444444,3548377.77777778,1293233.33333333,1603477.77777778,1573155.55555556,1234788.88888889,768292.222222222	LOC_Os01g36240.1:Chr1:20062028	RiceProteome_leaf	Leaf_exp1_LFQ_AnI;ForFigure	k821209	0.17354289156549585,0.8835456303149374	0.655056607866036,0.3347757164218864	RiceProteome_leafLeaf_exp1_LFQ_AnI;ForFigureExp00;1,4,7,Exp01;2,5,8,Exp10;1,4,7,Exp11;0,3,62323
LOC_Os01g36920.2;LOC_Os01g36890.2	LOC_Os01g36920.2;LOC_Os01g36890.2	>LOC_Os01g36920.2 protein|DEAD-box ATP-dependent RNA helicase, putative, expressed;>LOC_Os01g36890.2 protein|DEAD-box ATP-dependent RNA helicase, putative, expressed	2	8	8	29.7	39.062	nan	41.028	258	107520;107521;107522;107523;107524;107525;107526;198133;198134;198135;198136;198137;198138;198139;198140;230639;230640;230641;230642;230643;230644;230645;230646;230647;230648;230649;230650;230651;230652;230653;230654;230655;322816;322817;322818;322819;322820;322821;322822;322823;322824;322825;322826;322827;322828;322829;441541;441542;441543;441544;441545;441546;441547;480184;480185;480186;480187;…	5223322.22222222,9527800.0,9955211.11111111,31132777.7777778,31847333.3333333,35166444.4444444,41640888.8888889,29934666.6666667,40604444.4444444	LOC_Os01g36920.2:Chr1:20572876^^LOC_Os01g36890.2:Chr1:20543036	RiceProteome_leaf	Leaf_exp1_LFQ_AnI;ForFigure	k821209	0.2656341535815322,0.12931807138401652	0.7070391210990838,0.8730692711932811	RiceProteome_leafLeaf_exp1_LFQ_AnI;ForFigureExp00;1,4,7,Exp01;2,5,8,Exp10;1,4,7,Exp11;0,3,62323
LOC_Os01g36930.1	LOC_Os01g36930.1	>LOC_Os01g36930.1 protein|ubiquitin carboxyl-terminal hydrolase 6, putative, expressed	1	19	19	55.9	53.165	nan	144.72	259	69767;69768;69769;69770;69771;69772;69773;69774;69775;69776;69777;69778;69779;69780;69781;69782;69783;69784;69785;69786;69787;69788;69789;108350;108351;108352;108353;108354;108355;108356;108357;108358;108359;108360;108361;108362;108363;108364;108365;108366;108367;108368;108369;108370;108371;108372;113159;117183;117184;117185;117186;117187;117188;117189;117190;117191;117192;117193;117194;117195;11…	98865888.8888889,167428888.888889,142558888.888889,223104444.444444,243807777.777778,235971111.111111,182857777.777778,333030000.0,175931111.111111	LOC_Os01g36930.1:Chr1:20589445	RiceProteome_leaf	Leaf_exp1_LFQ_AnI;ForFigure	k821209	-0.4247333477406423,-0.560027375344514	0.3299218315184235,0.26030996371670656	RiceProteome_leafLeaf_exp1_LFQ_AnI;ForFigureExp00;1,4,7,Exp01;2,5,8,Exp10;1,4,7,Exp11;0,3,62323
LOC_Os01g37130.2;LOC_Os01g37130.1	LOC_Os01g37130.2;LOC_Os01g37130.1	>LOC_Os01g37130.2 protein|protein phosphatase 2C, putative, expressed;>LOC_Os01g37130.1 protein|protein phosphatase 2C, putative, expressed	2	4	4	11.3	41.61	nan	11.435	260	3516;3517;3518;3519;3520;363900;363901;363902;363903;363904;363905;363906;363907;363908;363909;363910;363911;363912;363913;363914;363915;363916;363917;426058;426059;426060;426061;426062;426063;426064;426065;426066;426067;426068;426069;426070;426071;426072;426073;426074;427721;427722;427723;427724;427725;427726;427727;427728;427729;427730;427731;427732	10108244.4444444,11601100.0,14258666.6666667,14479666.6666667,8205333.33333333,19384111.1111111,14739666.6666667,18011555.5555556,23290888.8888889	LOC_Os01g37130.2:Chr1:20738657^^LOC_Os01g37130.1:Chr1:20738657	RiceProteome_leaf	Leaf_exp1_LFQ_AnI;ForFigure	k821209	0.5902093710970471,0.05646868738789779	0.17709608491942147,0.8865260102961521	RiceProteome_leafLeaf_exp1_LFQ_AnI;ForFigureExp00;1,4,7,Exp01;2,5,8,Exp10;1,4,7,Exp11;0,3,62323
LOC_Os01g37480.1	LOC_Os01g37480.1	>LOC_Os01g37480.1 protein|expressed protein	1	1	1	8.3	26.208	0.0015727	3.0947	261	53452;53453;53454;53455;53456;53457;53458;53459;53460;53461;53462	2593566.66666667,992394.444444444,2089515.16111111,2670500.0,2538588.88888889,2226455.55555556,2582488.88888889,3023755.55555556,1849022.22222222	LOC_Os01g37480.1:Chr1:20945488	RiceProteome_leaf	Leaf_exp1_LFQ_AnI;ForFigure	k821209	-0.088439068925368,0.25952117425593546	0.8529219806439716,0.5549518325864474	RiceProteome_leafLeaf_exp1_LFQ_AnI;ForFigureExp00;1,4,7,Exp01;2,5,8,Exp10;1,4,7,Exp11;0,3,62323
LOC_Os01g37510.1	LOC_Os01g37510.1	>LOC_Os01g37510.1 protein|peptide deformylase, putative, expressed	1	10	10	54.6	27.492	nan	66.002	262	18143;18144;18145;18146;18147;18148;18149;18150;18151;18152;18153;18154;18155;18156;18157;18158;18159;46259;46260;46261;46262;46263;46264;46265;46266;160071;160072;160073;160074;160075;160076;160077;160078;200589;200590;200591;200592;200593;200594;200595;200596;200597;200598;200599;200600;200601;200602;200603;200604;200605;200606;200607;200608;224707;224708;224709;224710;224711;224712;224713;2299…	38677111.1111111,85763777.7777778,36935000.0,41989666.6666667,43214222.2222222,39008777.7777778,59651888.8888889,52609111.1111111,26960333.3333333	LOC_Os01g37510.1:Chr1:20955127	RiceProteome_leaf	Leaf_exp1_LFQ_AnI;ForFigure	k821209	-0.8193611847356728,-0.3719548608624649	0.17172921756372247,0.4124153818811212	RiceProteome_leafLeaf_exp1_LFQ_AnI;ForFigureExp00;1,4,7,Exp01;2,5,8,Exp10;1,4,7,Exp11;0,3,62323
LOC_Os01g37800.1	LOC_Os01g37800.1	>LOC_Os01g37800.1 protein|ras-related protein, putative, expressed	1	11	8	64.4	22.476	nan	47.753	263	15856;15857;15858;15859;15860;15861;15862;15863;15864;15865;15866;15867;15868;15869;15870;15871;30908;30909;30910;30911;30912;30913;30914;30915;30916;30917;30918;30919;30920;30921;30922;30923;30924;30925;30926;30927;30928;30929;30930;30931;30932;30933;30934;30935;30936;30937;30938;30939;30940;30941;150855;150856;150857;150858;150859;150860;150861;150862;304604;304605;304606;304607;304608;304609;3…	86102666.6666667,133281111.111111,93909222.2222222,134930000.0,112093444.444444,94447777.7777778,123964111.111111,159897777.777778,125842000.0	LOC_Os01g37800.1:Chr1:21146223	RiceProteome_leaf	Leaf_exp1_LFQ_AnI;ForFigure	k821209	-0.3672131015173255,-0.23230880311510507	0.16090057418909892,0.3774829772715756	RiceProteome_leafLeaf_exp1_LFQ_AnI;ForFigureExp00;1,4,7,Exp01;2,5,8,Exp10;1,4,7,Exp11;0,3,62323
LOC_Os01g37825.2;LOC_Os01g37825.1	LOC_Os01g37825.2;LOC_Os01g37825.1	>LOC_Os01g37825.2 protein|M16 domain containing zinc peptidase, putative, expressed;>LOC_Os01g37825.1 protein|M16 domain containing zinc peptidase, putative, expressed	2	3	3	5.3	93.091	nan	4.5259	264	456356;456357;456358;456359;456360;456361;456362;456363;526381;526382;526383;526384;535482	1599100.0,2708488.88888889,2979933.33333333,2360044.44444444,2641277.77777778,3391600.0,1989922.22222222,2124444.44444444,2834988.88888889	LOC_Os01g37825.2:Chr1:21159913^^LOC_Os01g37825.1:Chr1:21159127	RiceProteome_leaf	Leaf_exp1_LFQ_AnI;ForFigure	k821209	0.3007349653721339,-0.3292579680401612	0.08161814537107703,0.15321681425525355	RiceProteome_leafLeaf_exp1_LFQ_AnI;ForFigureExp00;1,4,7,Exp01;2,5,8,Exp10;1,4,7,Exp11;0,3,62323
LOC_Os01g37832.1;LOC_Os01g37832.2;LOC_Os01g37832.3	LOC_Os01g37832.1;LOC_Os01g37832.2	>LOC_Os01g37832.1 protein|thioredoxin, putative, expressed;>LOC_Os01g37832.2 protein|thioredoxin, putative, expressed	3	3	3	19.1	22.655	nan	5.5825	265	404373;404374;413577;413578;413579;413580;413581;413582;524215;524216;524217;524218;524219;524220;524221;524222;524223	2603966.66666667,2105488.88888889,983434.444444444,3738244.44444444,1758211.11111111,4182466.66666667,3828688.88888889,4669355.55555556,3270388.88888889	LOC_Os01g37832.1:Chr1:21168031^^LOC_Os01g37832.2:Chr1:21168031	RiceProteome_leaf	Leaf_exp1_LFQ_AnI;ForFigure	k821209	-0.01645375183898256,0.2533129996634276	0.9817064481997693,0.6264276504392596	RiceProteome_leafLeaf_exp1_LFQ_AnI;ForFigureExp00;1,4,7,Exp01;2,5,8,Exp10;1,4,7,Exp11;0,3,62323
LOC_Os06g01610.1;LOC_Os01g37910.3;LOC_Os01g37910.1	LOC_Os06g01610.1;LOC_Os01g37910.3;LOC_Os01g37910.1	>LOC_Os06g01610.1 protein|vacuolar-processing enzyme precursor, putative, expressed;>LOC_Os01g37910.3 protein|vacuolar-processing enzyme precursor, putative, expressed;>LOC_Os01g37910.1 protein|vacuolar-processing enzyme precursor, putative, expressed	3	1	1	2.9	49.497	0.0073314	2.2895	267	203195;203196;203197;203198;203199;203200;203201;203202;203203	292125.555555556,1380355.55555556,1781877.77777778,1205566.66666667,1593222.22222222,1318233.33333333,1061372.22222222,1380355.55555556,1452349.1	LOC_Os06g01610.1:Chr6:359669^^LOC_Os01g37910.3:Chr1:21230502^^LOC_Os01g37910.1:Chr1:21230502	RiceProteome_leaf	Leaf_exp1_LFQ_AnI;ForFigure	k821209	0.06432709057920476,-0.7667028384440864	0.6981940470118952,0.16291600399529077	RiceProteome_leafLeaf_exp1_LFQ_AnI;ForFigureExp00;1,4,7,Exp01;2,5,8,Exp10;1,4,7,Exp11;0,3,62323
LOC_Os01g37960.1	LOC_Os01g37960.1	>LOC_Os01g37960.1 protein|hydrolase, putative, expressed	1	17	17	59.5	47.134	nan	155.81	268	11244;11245;11246;11247;11248;11249;11250;11251;11252;11253;11254;11255;11256;11257;15730;15731;15732;15733;15734;15735;15736;15737;15738;15739;15740;15741;15742;15743;15744;15745;15746;15747;29407;29408;29409;29410;29411;29412;29413;29414;29415;29416;29417;96238;96239;96240;96241;96242;96243;96244;96354;96355;96356;96357;96358;96359;96360;96361;96362;107589;140994;140995;140996;140997;140998;140…	52997111.1111111,64481666.6666667,53915888.8888889,65229888.8888889,62279555.5555556,64340333.3333333,70798000.0,76952111.1111111,66263222.2222222	LOC_Os01g37960.1:Chr1:21270389	RiceProteome_leaf	Leaf_exp1_LFQ_AnI;ForFigure	k821209	-0.1427675560564242,-0.10796335537482486	0.3455344668252704,0.5215395832206604	RiceProteome_leafLeaf_exp1_LFQ_AnI;ForFigureExp00;1,4,7,Exp01;2,5,8,Exp10;1,4,7,Exp11;0,3,62323
LOC_Os01g38359.2;LOC_Os01g38359.1	LOC_Os01g38359.2;LOC_Os01g38359.1	>LOC_Os01g38359.2 protein|peptidyl-prolyl cis-trans isomerase, FKBP-type, putative, expressed;>LOC_Os01g38359.1 protein|peptidyl-prolyl cis-trans isomerase, FKBP-type, putative, expressed	2	1	1	3.1	45.061	0.0010602	3.2589	270	375822;375823;375824;375825;375826;375827;375828;375829;375830;375831;375832;375833	2201411.11111111,374962.222222222,2248822.22222222,682621.231111113,636987.777777778,860073.333333333,391701.111111111,324058.888888889,2293577.77777778	LOC_Os01g38359.2:Chr1:21525859^^LOC_Os01g38359.1:Chr1:21525859	RiceProteome_leaf	Leaf_exp1_LFQ_AnI;ForFigure	k821209	2.015690439392196,1.2938883630041902	0.0967524073374733,0.36820638414439383	RiceProteome_leafLeaf_exp1_LFQ_AnI;ForFigureExp00;1,4,7,Exp01;2,5,8,Exp10;1,4,7,Exp11;0,3,62323
LOC_Os01g38480.3;LOC_Os01g38480.2;LOC_Os01g38480.1	LOC_Os01g38480.3;LOC_Os01g38480.2;LOC_Os01g38480.1	>LOC_Os01g38480.3 protein|GA18326-PA, putative, expressed;>LOC_Os01g38480.2 protein|GA18326-PA, putative, expressed;>LOC_Os01g38480.1 protein|GA18326-PA, putative, expressed	3	3	3	36.7	15.485	nan	12.456	271	74480;74481;74482;74483;74484;74485;74486;74487;74488;74489;74490;74491;74492;74493;153322;153323;153324;153325;153326;153327;548357;548358;548359;548360;548361;548362;548363	6716866.66666667,5461144.44444444,9853547.88888889,8191200.0,9419433.33333333,16678333.3333333,8423322.22222222,11317933.3333333,9047877.77777778	LOC_Os01g38480.3:Chr1:21626483^^LOC_Os01g38480.2:Chr1:21626483^^LOC_Os01g38480.1:Chr1:21626483	RiceProteome_leaf	Leaf_exp1_LFQ_AnI;ForFigure	k821209	0.44157191430414533,-0.16721263247865564	0.3579421930833433,0.641967225316952	RiceProteome_leafLeaf_exp1_LFQ_AnI;ForFigureExp00;1,4,7,Exp01;2,5,8,Exp10;1,4,7,Exp11;0,3,62323
LOC_Os01g38620.3;LOC_Os01g38620.2;LOC_Os01g38620.1	LOC_Os01g38620.3;LOC_Os01g38620.2;LOC_Os01g38620.1	>LOC_Os01g38620.3 protein|3-5 exonuclease/ nucleic acid binding protein, putative, expressed;>LOC_Os01g38620.2 protein|3-5 exonuclease/ nucleic acid binding protein, putative, expressed;>LOC_Os01g38620.1 protein|3-5 exonuclease/ nucleic acid binding protei	3	2	2	9.2	23.624	0.0023107	2.832	272	137340;137341;137342;137343;137344;137345;137346;137347;137348;485998;485999;486000;486001;486002;486003;486004;486005	1226600.0,1834333.33333333,3101488.88888889,2428633.33333333,2360044.44444444,2703966.66666667,3428166.66666667,2043566.66666667,4147322.22222222	LOC_Os01g38620.3:Chr1:21702527^^LOC_Os01g38620.2:Chr1:21703235^^LOC_Os01g38620.1:Chr1:21703235	RiceProteome_leaf	Leaf_exp1_LFQ_AnI;ForFigure	k821209	0.6740285278512336,0.1833713096292634	0.08932899293379207,0.7048710007417551	RiceProteome_leafLeaf_exp1_LFQ_AnI;ForFigureExp00;1,4,7,Exp01;2,5,8,Exp10;1,4,7,Exp11;0,3,62323
LOC_Os01g38970.1	LOC_Os01g38970.1	>LOC_Os01g38970.1 protein|carbamoyl-phosphate synthase large chain, putative, expressed	1	6	6	6.7	127.77	nan	14.689	273	19913;19914;19915;19916;19917;19918;19919;138771;138772;138773;138774;247636;247637;247638;247639;247640;294398;294399;294400;294401;294402;294403;294404;294405;294406;294407;294408;294409;294410;503768;503769;503770;503771;503772;503773;506313;506314;506315;506316;506317;506318;506319;506320	2767366.66666667,4103422.22222222,3198366.66666667,15115888.8888889,3658322.22222222,7801677.77777778,16103888.8888889,4783600.0,11579822.2222222	LOC_Os01g38970.1:Chr1:21892788	RiceProteome_leaf	Leaf_exp1_LFQ_AnI;ForFigure	k821209	0.8478848852068293,1.4378370717505164	0.3007719026333168,0.23715783883764985	RiceProteome_leafLeaf_exp1_LFQ_AnI;ForFigureExp00;1,4,7,Exp01;2,5,8,Exp10;1,4,7,Exp11;0,3,62323
LOC_Os01g39000.2;LOC_Os01g39000.1	LOC_Os01g39000.2;LOC_Os01g39000.1	>LOC_Os01g39000.2 protein|ZmGR2c, putative, expressed;>LOC_Os01g39000.1 protein|ZmGR2c, putative, expressed	2	2	2	8.7	28.642	nan	4.8727	274	160974;160975;160976;160977;160978;160979;160980;160981;160982;170126	4373616.66666667,1846655.55555556,2601391.57777778,2130377.77777778,1312966.66666667,1552266.66666667,3387811.11111111,1530733.33333333,1239822.22222222	LOC_Os01g39000.2:Chr1:21926882^^LOC_Os01g39000.1:Chr1:21926882	RiceProteome_leaf	Leaf_exp1_LFQ_AnI;ForFigure	k821209	0.20151926762045894,1.0765365894179735	0.6370173750004692,0.10916122811823366	RiceProteome_leafLeaf_exp1_LFQ_AnI;ForFigureExp00;1,4,7,Exp01;2,5,8,Exp10;1,4,7,Exp11;0,3,62323
LOC_Os01g39260.1	LOC_Os01g39260.1	>LOC_Os01g39260.1 protein|OsFtsH5 FtsH protease, homologue of AtFtsH4, expressed	1	3	2	7.3	77.434	nan	7.9473	275	172508;190038;190039;190040;190041;190042;190043;190044;190045;190046;190047;190048;190049;190050;190051;190052;190053;190054;190055;190056;190057;190058;190059;190060;190061;190062;497779;497780;497781;497782;497783;497784;497785;497786;497787;497788;497789;497790	2864009.26666667,2622666.66666667,2806644.44444444,3935411.11111111,3431711.11111111,4826211.11111111,3377177.77777778,2756188.88888889,7569011.11111111	LOC_Os01g39260.1:Chr1:22082541	RiceProteome_leaf	Leaf_exp1_LFQ_AnI;ForFigure	k821209	0.786941769223831,0.20794865967198398	0.2606621012407025,0.3189840092903059	RiceProteome_leafLeaf_exp1_LFQ_AnI;ForFigureExp00;1,4,7,Exp01;2,5,8,Exp10;1,4,7,Exp11;0,3,62323
LOC_Os01g39270.1	LOC_Os01g39270.1	>LOC_Os01g39270.1 protein|NAD binding domain of 6-phosphogluconate dehydrogenase containing protein, expressed	1	13	13	50.1	34.838	nan	214.3	276	9020;9021;9022;9023;9024;9025;9026;9027;9028;9029;9030;9031;9032;9033;9034;9035;9036;9037;9038;9039;9040;9041;9042;9043;9044;9045;9046;9047;9048;9049;9050;128942;128943;128944;128945;128946;128947;128948;128949;128950;128951;128952;128953;128954;194963;194964;194965;194966;194967;194968;194969;194970;194971;199853;199854;199855;199856;199857;199858;199859;199860;199861;199862;199863;199864;199865…	42896111.1111111,47175666.6666667,131282222.222222,1081448888.88889,183671111.111111,1698806666.66667,793904444.444444,219344444.444444,1395066666.66667	LOC_Os01g39270.1:Chr1:22090733	RiceProteome_leaf	Leaf_exp1_LFQ_AnI;ForFigure	k821209	2.840758913541977,2.09118050439978	0.19248534261925906,0.2528512146300426	RiceProteome_leafLeaf_exp1_LFQ_AnI;ForFigureExp00;1,4,7,Exp01;2,5,8,Exp10;1,4,7,Exp11;0,3,62323
LOC_Os01g39290.1	LOC_Os01g39290.1	>LOC_Os01g39290.1 protein|harpin-induced protein 1 domain containing protein, expressed	1	2	2	7.9	29.913	0.00028265	4.188	277	67882;67883;67884;67885;67886;67887;67888;67889;67890;67891;67892;67893;67894;67895;67896;67897;67898;67899;67900;67901;499607;499608;499609;499610	8749011.11111111,9673000.0,3610133.33333333,560478.888888889,9593622.22222222,1340766.66666667,4454695.31111111,11090777.7777778,3952477.77777778	LOC_Os01g39290.1:Chr1:22098674	RiceProteome_leaf	Leaf_exp1_LFQ_AnI;ForFigure	k821209	-1.7696235574974226,-1.1411290137750603	0.0036843494448145905,0.13916259630727246	RiceProteome_leafLeaf_exp1_LFQ_AnI;ForFigureExp00;1,4,7,Exp01;2,5,8,Exp10;1,4,7,Exp11;0,3,62323
LOC_Os01g39310.3;LOC_Os01g39310.1	LOC_Os01g39310.3;LOC_Os01g39310.1	>LOC_Os01g39310.3 protein|SEY1, putative, expressed;>LOC_Os01g39310.1 protein|SEY1, putative, expressed	2	17	17	35.5	80.097	nan	69.164	278	13649;13650;13651;13652;13653;13654;13655;13656;13657;13658;13659;13660;31068;31069;80868;80869;80870;80871;80872;80873;80874;80875;80876;80877;80878;80879;80880;80881;126319;126320;126321;126322;126323;126324;126325;141378;141379;141380;141381;141382;141383;141384;192120;192121;192122;192123;192124;192125;210229;210230;210231;210232;210233;210234;210235;210236;247308;247309;247310;247311;247312;…	15760444.4444444,31180777.7777778,17302333.3333333,23318444.4444444,35315444.4444444,30073777.7777778,31943555.5555556,41270666.6666667,40004444.4444444	LOC_Os01g39310.3:Chr1:22121502^^LOC_Os01g39310.1:Chr1:22121502	RiceProteome_leaf	Leaf_exp1_LFQ_AnI;ForFigure	k821209	-0.3025297982617944,-0.601567060794301	0.4198702523914424,0.10342608677643132	RiceProteome_leafLeaf_exp1_LFQ_AnI;ForFigureExp00;1,4,7,Exp01;2,5,8,Exp10;1,4,7,Exp11;0,3,62323
LOC_Os01g39790.2;LOC_Os01g39790.1	LOC_Os01g39790.2;LOC_Os01g39790.1	>LOC_Os01g39790.2 protein|esterase/lipase/thioesterase, putative, expressed;>LOC_Os01g39790.1 protein|esterase/lipase/thioesterase, putative, expressed	2	6	6	40.9	26.38	nan	12.718	279	96144;96145;96146;96147;96148;111117;111118;111119;111120;129232;129233;129234;129235;129236;129237;129238;129239;129240;129241;132530;132531;292324;471565;471566;471567;471568;471569;471570;471571;471572;471573;471574	6798955.55555556,13840222.2222222,4902588.88888889,7225377.77777778,5190488.88888889,8335277.77777778,6834166.66666667,6474533.33333333,7456955.55555556	LOC_Os01g39790.2:Chr1:22441363^^LOC_Os01g39790.1:Chr1:22441780	RiceProteome_leaf	Leaf_exp1_LFQ_AnI;ForFigure	k821209	-0.30152407248790236,-0.2901585148403038	0.6229637816758841,0.6236403534979938	RiceProteome_leafLeaf_exp1_LFQ_AnI;ForFigureExp00;1,4,7,Exp01;2,5,8,Exp10;1,4,7,Exp11;0,3,62323
LOC_Os01g39800.1;LOC_Os01g39800.2	LOC_Os01g39800.1;LOC_Os01g39800.2	>LOC_Os01g39800.1 protein|esterase, putative, expressed;>LOC_Os01g39800.2 protein|esterase, putative, expressed	2	6	6	25.9	35.445	nan	83.15	280	107085;107086;107087;107088;107089;107090;107091;107092;107093;129242;129243;129244;129245;129246;129247;129248;129249;129250;129251;129252;217434;217435;217436;217437;217438;217439;246986;246987;316332;545903;545904;545905	4681900.0,18909000.0,15224888.8888889,7162688.88888889,14564333.3333333,13930555.5555556,15350666.6666667,11389988.8888889,17743888.8888889	LOC_Os01g39800.1:Chr1:22449558^^LOC_Os01g39800.2:Chr1:22447903	RiceProteome_leaf	Leaf_exp1_LFQ_AnI;ForFigure	k821209	0.06403095625742315,-0.7221814759807301	0.7998417996573999,0.21425670808283298	RiceProteome_leafLeaf_exp1_LFQ_AnI;ForFigureExp00;1,4,7,Exp01;2,5,8,Exp10;1,4,7,Exp11;0,3,62323
LOC_Os01g39860.1	LOC_Os01g39860.1	>LOC_Os01g39860.1 protein|1-aminocyclopropane-1-carboxylate oxidase protein, putative, expressed	1	2	2	10.6	34.031	0.0037688	2.5576	281	23965;23966;337693;337694;337695;337696;337697;337698;337699	745724.444444444,1056518.88888889,683254.283333334,727705.555555556,917911.111111111,539748.888888889,788443.455555556,1719822.22222222,655367.777777778	LOC_Os01g39860.1:Chr1:22489618	RiceProteome_leaf	Leaf_exp1_LFQ_AnI;ForFigure	k821209	-0.9758003668819953,-0.7077641510716177	0.13023657757989354,0.1928629482945837	RiceProteome_leafLeaf_exp1_LFQ_AnI;ForFigureExp00;1,4,7,Exp01;2,5,8,Exp10;1,4,7,Exp11;0,3,62323
LOC_Os01g39960.1	LOC_Os01g39960.1	>LOC_Os01g39960.1 protein|lycopene epsilon cyclase, chloroplast precursor, putative, expressed	1	13	13	28.1	60.136	nan	37.488	282	72115;72116;72117;72118;72119;72120;72121;72122;85743;85744;85745;85746;85747;85748;85749;85750;85751;85752;85753;85754;85755;85756;85757;85758;97496;97497;97498;97499;97500;97501;97502;97503;200926;200927;200928;200929;200930;200931;200932;200933;200934;200935;214741;214742;214743;214744;214745;214746;214747;214748;214749;214750;214751;214752;214753;214754;214755;214756;214757;268157;268158;2681…	20196111.1111111,38327222.2222222,25598777.7777778,40402333.3333333,51916333.3333333,45559888.8888889,40351444.4444444,54208000.0,41640888.8888889	LOC_Os01g39960.1:Chr1:22535100	RiceProteome_leaf	Leaf_exp1_LFQ_AnI;ForFigure	k821209	-0.35682435658926426,-0.5169464171779847	0.2536157355233991,0.16393131728887314	RiceProteome_leafLeaf_exp1_LFQ_AnI;ForFigureExp00;1,4,7,Exp01;2,5,8,Exp10;1,4,7,Exp11;0,3,62323
LOC_Os01g40420.1;LOC_Os01g40420.3;LOC_Os01g40420.2	LOC_Os01g40420.1;LOC_Os01g40420.3;LOC_Os01g40420.2	>LOC_Os01g40420.1 protein|CBS domain containing membrane protein, putative, expressed;>LOC_Os01g40420.3 protein|CBS domain containing membrane protein, putative, expressed;>LOC_Os01g40420.2 protein|CBS domain containing membrane protein, putative, expresse	3	4	4	10.4	47.873	nan	8.6223	284	78731;78732;78733;78734;78735;78736;78737;78738;78739;78740;78741;218116;218117;218118;218119;218120;218121;218122;358560;358561;358562;358563;358564;358565;504917;504918;504919;504920;504921;504922;504923;504924;504925;504926;504927	1293233.33333333,3205311.11111111,5044655.55555556,4099066.66666667,4947511.11111111,5400233.33333333,5991466.66666667,5205622.22222222,5860433.33333333	LOC_Os01g40420.1:Chr1:22822363^^LOC_Os01g40420.3:Chr1:22821230^^LOC_Os01g40420.2:Chr1:22821230	RiceProteome_leaf	Leaf_exp1_LFQ_AnI;ForFigure	k821209	0.2875909320253219,-0.23077402324158172	0.25442112092277663,0.6927676603099527	RiceProteome_leafLeaf_exp1_LFQ_AnI;ForFigureExp00;1,4,7,Exp01;2,5,8,Exp10;1,4,7,Exp11;0,3,62323
LOC_Os01g40470.1	LOC_Os01g40470.1	>LOC_Os01g40470.1 protein|vacuolar ATP synthase subunit d, putative, expressed	1	7	7	29.9	40.784	nan	44.605	285	17020;63193;63194;63195;63196;63197;63198;63199;63200;63201;63202;63203;63204;63205;67094;67095;67096;67097;67098;67099;67100;67101;67102;240625;333591;333592;333593;333594;333595;342654;342655;342656;342657;342658;342659;342660;342661;342662;342663;342664;342665;342666;342667;342668;493073;493074;493075;493076;493077;493078;493079;493080;493081;493082;493083;493084;493085;493086;493087;493088;49…	9857222.22222222,17074111.1111111,12079222.2222222,15822333.3333333,16226777.7777778,15152111.1111111,14017888.8888889,15925111.1111111,15840777.7777778	LOC_Os01g40470.1:Chr1:22859421	RiceProteome_leaf	Leaf_exp1_LFQ_AnI;ForFigure	k821209	-0.19266647728808597,-0.31037437832604486	0.212167928427809,0.2106550603290976	RiceProteome_leafLeaf_exp1_LFQ_AnI;ForFigureExp00;1,4,7,Exp01;2,5,8,Exp10;1,4,7,Exp11;0,3,62323
LOC_Os01g40570.1	LOC_Os01g40570.1	>LOC_Os01g40570.1 protein|outer mitochondrial membrane porin, putative, expressed	1	11	11	58.9	29.891	nan	178.45	286	43959;43960;43961;43962;43963;43964;43965;43966;43967;43968;43969;43970;43971;43972;43973;43974;46170;46171;46172;46173;46174;46175;46176;46177;46178;46179;46180;46181;46182;46183;46184;46185;46186;46187;46188;46189;46190;46191;46192;46193;46194;46195;46196;46197;46198;46199;46200;46201;46202;46203;46204;46205;46206;46207;46208;46209;46210;46211;46212;46213;46214;46215;46216;46217;46218;46219;858…	107248555.555556,132160000.0,89326555.5555556,180386666.666667,133281111.111111,142558888.888889,152445555.555556,188677777.777778,138177777.777778	LOC_Os01g40570.1:Chr1:22910500	RiceProteome_leaf	Leaf_exp1_LFQ_AnI;ForFigure	k821209	-0.29529828207772846,-0.045301688470132676	0.3303326966741784,0.876911271764908	RiceProteome_leafLeaf_exp1_LFQ_AnI;ForFigureExp00;1,4,7,Exp01;2,5,8,Exp10;1,4,7,Exp11;0,3,62323
LOC_Os01g40640.1;LOC_Os01g40640.4;LOC_Os01g40640.3	LOC_Os01g40640.1	>LOC_Os01g40640.1 protein|S1 RNA binding domain containing protein, expressed	3	3	3	8.9	47.664	nan	5.3076	287	200492;200493;200494;200495;200496;200497;200498;408675;408676;408677;408678;408679;408680;408681;408682;457975;457976	1174577.77777778,2557977.77777778,877712.222222222,1010404.44444444,1499222.22222222,1026054.44444444,1301500.0,1695322.22222222,1033405.55555556	LOC_Os01g40640.1:Chr1:22982531	RiceProteome_leaf	Leaf_exp1_LFQ_AnI;ForFigure	k821209	-0.9697667905265634,-0.7224225263913302	0.09866944170953927,0.13841567766984045	RiceProteome_leafLeaf_exp1_LFQ_AnI;ForFigureExp00;1,4,7,Exp01;2,5,8,Exp10;1,4,7,Exp11;0,3,62323
LOC_Os01g40710.1	LOC_Os01g40710.1	>LOC_Os01g40710.1 protein|high light inducible protein, putative, expressed	1	4	4	45.3	19.885	nan	25.131	288	258749;258750;258751;258752;258753;258754;376724;376725;376726;395099;395100;395101;395102;395103;395104;395105;395106;395107;395108;395109;395110;395111;462408;462409;462410;462411;462412;462413;462414;462415;462416;462417;462418	5664866.66666667,2664966.66666667,10347555.5555556,25688111.1111111,6122877.77777778,12096444.4444444,17950000.0,17801222.2222222,12060444.4444444	LOC_Os01g40710.1:Chr1:23003765	RiceProteome_leaf	Leaf_exp1_LFQ_AnI;ForFigure	k821209	0.37594906796348965,0.8908416480521643	0.6236719324493596,0.36783499583498797	RiceProteome_leafLeaf_exp1_LFQ_AnI;ForFigureExp00;1,4,7,Exp01;2,5,8,Exp10;1,4,7,Exp11;0,3,62323
LOC_Os01g40860.1;LOC_Os01g40870.1	LOC_Os01g40860.1	>LOC_Os01g40860.1 protein|aldehyde dehydrogenase, putative, expressed	2	23	23	58	54.171	nan	126.72	289	52390;52391;52392;52393;52394;52395;52396;52397;52398;65129;65130;65131;65132;65133;65134;65135;65136;65137;65138;96492;96493;96494;96495;96496;96497;96498;96499;96500;96501;96502;96503;96504;96505;96506;96507;96508;96509;96510;96511;96512;96513;96514;96515;96516;96517;96518;96519;96520;113973;113974;113975;113976;113977;113978;113979;122332;122333;122334;122335;122336;122337;122338;122339;122340…	70298444.4444444,135946666.666667,99874888.8888889,176763333.333333,142558888.888889,162407777.777778,207340000.0,190328888.888889,190945555.555556	LOC_Os01g40860.1:Chr1:23097408	RiceProteome_leaf	Leaf_exp1_LFQ_AnI;ForFigure	k821209	-0.04884086630507981,-0.04511008675015709	0.8796475049114837,0.9222759937228884	RiceProteome_leafLeaf_exp1_LFQ_AnI;ForFigureExp00;1,4,7,Exp01;2,5,8,Exp10;1,4,7,Exp11;0,3,62323
LOC_Os01g41190.2;LOC_Os01g41190.1	LOC_Os01g41190.2;LOC_Os01g41190.1	>LOC_Os01g41190.2 protein|glycine-rich protein, putative, expressed;>LOC_Os01g41190.1 protein|glycine-rich protein, putative, expressed	2	2	2	6.8	74.384	nan	6.8891	290	408076;408077;408078;408079;408080;408081;408082;408083;408084;462913	1179122.22222222,749027.777777778,613023.333333333,1281722.22222222,770721.111111111,888334.187777777,1278455.55555556,842825.555555556,539748.888888889	LOC_Os01g41190.2:Chr1:23316308^^LOC_Os01g41190.1:Chr1:23316308	RiceProteome_leaf	Leaf_exp1_LFQ_AnI;ForFigure	k821209	-0.2110083921433571,0.6624084325015949	0.4209815423593552,0.0005535254055035255	RiceProteome_leafLeaf_exp1_LFQ_AnI;ForFigureExp00;1,4,7,Exp01;2,5,8,Exp10;1,4,7,Exp11;0,3,62323
LOC_Os01g41610.2;LOC_Os01g41610.1	LOC_Os01g41610.2;LOC_Os01g41610.1	>LOC_Os01g41610.2 protein|mitochondrial ATP synthase g subunit family protein, putative, expressed;>LOC_Os01g41610.1 protein|mitochondrial ATP synthase g subunit family protein, putative, expressed	2	5	5	43.4	14.009	nan	12.419	291	6037;6038;6039;158525;158526;158527;158528;158529;158530;158531;158532;158533;276310;363531;363532;363533;363534;363535;363536;414016;414017;414018;414019;414020;414021;414022;414023;414024;414025;414026;414027;414028	4124933.33333333,4914922.22222222,2864788.88888889,4512755.55555556,4448844.44444444,4832411.11111111,5975277.77777778,7128811.11111111,11474822.2222222	LOC_Os01g41610.2:Chr1:23557125^^LOC_Os01g41610.1:Chr1:23557125	RiceProteome_leaf	Leaf_exp1_LFQ_AnI;ForFigure	k821209	0.21718560871983594,-0.17456781045886827	0.7701684517119713,0.5693342517961831	RiceProteome_leafLeaf_exp1_LFQ_AnI;ForFigureExp00;1,4,7,Exp01;2,5,8,Exp10;1,4,7,Exp11;0,3,62323
LOC_Os01g41630.1;LOC_Os06g36770.3;LOC_Os06g36770.2;LOC_Os06g36770.1	LOC_Os01g41630.1;LOC_Os06g36770.3;LOC_Os06g36770.2;LOC_Os06g36770.1	>LOC_Os01g41630.1 protein|serine/threonine protein phosphatase 2A 55 kDa regulatory subunit B, putative, expressed;>LOC_Os06g36770.3 protein|serine/threonine protein phosphatase 2A 55 kDa regulatory subunit B, putative, expressed;>LOC_Os06g36770.2 protein|	4	2	2	4.3	56.207	nan	4.9004	292	376606;376607;376608;376609;376610;376611;405352;405353;405354;405355;405356;405357;405358;405359;405360;405361;405362;405363;405364;405365;405366;405367	7174887.94444445,1590555.55555556,12531111.1111111,6355733.33333333,3945677.77777778,7869022.22222222,4902588.88888889,5623655.55555556,3966977.77777778	LOC_Os01g41630.1:Chr1:23570112^^LOC_Os06g36770.3:Chr6:21656762^^LOC_Os06g36770.2:Chr6:21655134^^LOC_Os06g36770.1:Chr6:21655134	RiceProteome_leaf	Leaf_exp1_LFQ_AnI;ForFigure	k821209	1.1266125564177034,0.7239846766534098	0.21091373910221103,0.16438042428386127	RiceProteome_leafLeaf_exp1_LFQ_AnI;ForFigureExp00;1,4,7,Exp01;2,5,8,Exp10;1,4,7,Exp11;0,3,62323
LOC_Os01g41710.1	LOC_Os01g41710.1	>LOC_Os01g41710.1 protein|chlorophyll A-B binding protein, putative, expressed	1	16	6	88.1	27.552	nan	137.76	293	21419;21420;21421;21422;21423;21424;21425;21426;21427;21428;21429;21430;21431;21432;21433;21434;21435;21436;21437;21438;21439;21440;21441;21442;21443;21444;21445;21446;21447;21448;21449;21450;21451;21452;21453;21454;21455;21456;21457;21458;21459;21460;21461;21462;21463;21464;21465;21466;21467;21468;21469;21470;21471;21472;21473;21474;21475;21476;21477;21478;21479;21480;21481;21482;21483;21484;214…	526705555.555556,1274142966.66667,762341111.111111,3272716494.44444,1787448100.0,2465772244.44444,2240410400.0,3417107633.33333,3178106000.0	LOC_Os01g41710.1:Chr1:23607433	RiceProteome_leaf	Leaf_exp1_LFQ_AnI;ForFigure	k821209	-0.016230866701414135,-0.10119553648611121	0.9812345644519707,0.8941015173070109	RiceProteome_leafLeaf_exp1_LFQ_AnI;ForFigureExp00;1,4,7,Exp01;2,5,8,Exp10;1,4,7,Exp11;0,3,62323
LOC_Os01g41880.1	LOC_Os01g41880.1	>LOC_Os01g41880.1 protein|hyaluronan/mRNA binding family domain containing protein, expressed	1	3	1	13.8	40.912	0.0093863	2.1476	294	213171;213172;213173;213174;213175;213176;213177;213178;213179;369857;369858;369859;369860;369861;369862;369863;369864;418913;418914;418915;418916;418917	961615.555555556,1722166.66666667,424623.333333333,1344133.33333333,732138.888888889,674718.888888889,828339.444444444,686355.555555556,733925.555555556	LOC_Os01g41880.1:Chr1:23744582	RiceProteome_leaf	Leaf_exp1_LFQ_AnI;ForFigure	k821209	-0.7766507495676866,-0.003022436977619761	0.32540489155043667,0.9956898536805439	RiceProteome_leafLeaf_exp1_LFQ_AnI;ForFigureExp00;1,4,7,Exp01;2,5,8,Exp10;1,4,7,Exp11;0,3,62323
LOC_Os01g42080.1	LOC_Os01g42080.1	>LOC_Os01g42080.1 protein|zinc ion binding protein, putative, expressed	1	5	5	11.9	90.051	nan	11.006	295	11223;11224;11225;11226;21629;21630;322841;322842;322843;322844;322845;418690;418691;418692;533284;533285;533286;533287;533288	3137641.68888889,4526546.1,1383988.88888889,2270133.33333333,5725500.0,2722866.66666667,1992944.44444444,2002166.66666667,2930577.77777778	LOC_Os01g42080.1:Chr1:23855728	RiceProteome_leaf	Leaf_exp1_LFQ_AnI;ForFigure	k821209	-0.8001565502761827,-0.72754037039265	0.2507852329978227,0.27545022943130815	RiceProteome_leafLeaf_exp1_LFQ_AnI;ForFigureExp00;1,4,7,Exp01;2,5,8,Exp10;1,4,7,Exp11;0,3,62323
LOC_Os01g42140.1;LOC_Os01g42140.2	LOC_Os01g42140.1;LOC_Os01g42140.2	>LOC_Os01g42140.1 protein|expressed protein;>LOC_Os01g42140.2 protein|expressed protein	2	4	4	28.6	33.908	nan	17.706	296	63736;63737;63738;63739;63740;63741;63742;63743;63744;63745;63746;63747;63748;63749;284623;284624;284625;284626;284627;284628;284629;284630;284631;284632;284633;284634;284635;284636;284637;284638;284639;306844;306845;306846;306847;306848;306849;518966;518967;518968;518969;518970	7822355.55555556,11489166.6666667,9974733.33333333,10413933.3333333,13309555.5555556,9724622.22222222,8415300.0,10637244.4444444,10358866.6666667	LOC_Os01g42140.1:Chr1:23887189^^LOC_Os01g42140.2:Chr1:23887753	RiceProteome_leaf	Leaf_exp1_LFQ_AnI;ForFigure	k821209	-0.23745472087870304,-0.41099286045624894	0.144569890460123,0.0579405079226465	RiceProteome_leafLeaf_exp1_LFQ_AnI;ForFigureExp00;1,4,7,Exp01;2,5,8,Exp10;1,4,7,Exp11;0,3,62323
LOC_Os01g42260.3;LOC_Os01g42260.2;LOC_Os01g42260.1;LOC_Os01g42260.4;LOC_Os01g08190.3;LOC_Os01g42270.1;LOC_Os01g08190.2;LOC_Os01g08190.1	LOC_Os01g42260.3;LOC_Os01g42260.2;LOC_Os01g42260.1;LOC_Os01g42260.4	>LOC_Os01g42260.3 protein|transcriptional corepressor LEUNIG, putative, expressed;>LOC_Os01g42260.2 protein|transcriptional corepressor LEUNIG, putative, expressed;>LOC_Os01g42260.1 protein|transcriptional corepressor LEUNIG, putative, expressed;>LOC_Os01g	8	6	6	10	91.364	nan	9.8393	297	50647;50648;157069;193085;193086;193087;193088;193089;193090;193091;203637;203638;203639;203640;203641;203642;203643;203644;276802;276803;276804;276805;533445;533446;533447;533448;533449;533450;533451	4718491.02222222,3798085.62222223,6396000.0,4224933.33333333,2953744.44444444,5647222.22222222,3931077.77777778,2783044.44444444,4262255.55555556	LOC_Os01g42260.3:Chr1:23949568^^LOC_Os01g42260.2:Chr1:23949568^^LOC_Os01g42260.1:Chr1:23949568^^LOC_Os01g42260.4:Chr1:23949568	RiceProteome_leaf	Leaf_exp1_LFQ_AnI;ForFigure	k821209	0.7740708586790196,0.4332307868688562	0.049529892243130196,0.05080237809889692	RiceProteome_leafLeaf_exp1_LFQ_AnI;ForFigureExp00;1,4,7,Exp01;2,5,8,Exp10;1,4,7,Exp11;0,3,62323
LOC_Os01g42294.1	LOC_Os01g42294.1	>LOC_Os01g42294.1 protein|inactive receptor kinase At2g26730 precursor, putative, expressed	1	23	22	48.7	70.665	nan	266.16	298	11830;11831;11832;11833;11834;11835;11836;11837;11838;11839;11840;62321;62322;62323;62324;62325;62326;62327;62328;62329;62330;62331;62332;62333;62334;62335;62336;62337;62338;62339;62340;62341;62342;62343;62344;62345;62346;62347;62348;62349;62350;62351;62352;62353;62354;62355;62356;62357;62358;62359;62360;62361;62362;62363;62364;62365;62366;62367;62368;62369;62370;62371;62372;62373;67999;68000;680…	194067777.777778,221755555.555556,193450000.0,296484444.444444,330386666.666667,405593333.333333,318093333.333333,532243333.333333,494586666.666667	LOC_Os01g42294.1:Chr1:23980398	RiceProteome_leaf	Leaf_exp1_LFQ_AnI;ForFigure	k821209	0.012246922857632564,-0.42329841500431514	0.9818745044987092,0.42755322261608153	RiceProteome_leafLeaf_exp1_LFQ_AnI;ForFigureExp00;1,4,7,Exp01;2,5,8,Exp10;1,4,7,Exp11;0,3,62323
LOC_Os01g42480.2;LOC_Os01g42480.1	LOC_Os01g42480.2;LOC_Os01g42480.1	>LOC_Os01g42480.2 protein|Yip1 domain containing protein, expressed;>LOC_Os01g42480.1 protein|Yip1 domain containing protein, expressed	2	3	3	20.5	24.667	nan	9.0321	299	160091;160092;160093;160094;160095;160096;160097;160098;238615;238616;238617;238618;238619;238620;247401;247402;247403;247404;247405;247406;247407;247408;247409	3050722.22222222,7344800.0,4472833.33333333,5623655.55555556,7880744.44444444,8073844.44444444,4783600.0,8782888.88888889,6339377.77777778	LOC_Os01g42480.2:Chr1:24153920^^LOC_Os01g42480.1:Chr1:24153920	RiceProteome_leaf	Leaf_exp1_LFQ_AnI;ForFigure	k821209	-0.34621984447430365,-0.8350796197561464	0.23728310598323174,0.02495222997060373	RiceProteome_leafLeaf_exp1_LFQ_AnI;ForFigureExp00;1,4,7,Exp01;2,5,8,Exp10;1,4,7,Exp11;0,3,62323
LOC_Os01g42520.1;LOC_Os02g32600.1	LOC_Os01g42520.1	>LOC_Os01g42520.1 protein|expressed protein	2	13	12	41.6	39.851	nan	66.921	300	39400;39401;39402;39403;39404;39405;39406;39407;51751;51752;51753;60376;60377;60378;60379;60380;60381;60382;60383;60384;60385;60386;60387;60388;60389;60390;60391;60392;60393;60394;60395;60396;60397;60398;60399;60400;60401;60402;60403;60404;60405;60406;60407;60408;60409;60410;77262;77263;77264;77265;77266;77267;77268;77269;77270;77271;77272;77273;115232;115233;115234;115235;153156;153157;288523;28…	72006555.5555556,101590000.0,47878000.0,53712444.4444444,70159000.0,53422000.0,57743555.5555556,110145777.777778,49806000.0	LOC_Os01g42520.1:Chr1:24181227	RiceProteome_leaf	Leaf_exp1_LFQ_AnI;ForFigure	k821209	-0.8995958045513596,-0.6196711104841599	0.06727525837523972,0.09736972685197014	RiceProteome_leafLeaf_exp1_LFQ_AnI;ForFigureExp00;1,4,7,Exp01;2,5,8,Exp10;1,4,7,Exp11;0,3,62323
LOC_Os01g42650.1	LOC_Os01g42650.1	>LOC_Os01g42650.1 protein|cytochrome c oxidase subunit 5B, mitochondrial precursor, putative, expressed	1	4	4	38.5	18.047	nan	16.552	301	97717;97718;97719;97720;97721;97722;97723;97724;97725;97726;97727;97728;97729;97730;97731;97732;97733;97734;97735;97736;97737;97738;97739;244832;244833;244834;244835;244836;244837;244838;244839;251670;251671;251672;251673;251674;251675;251676;251677;251678;251679;251680;251681;251682;393085;393086;393087;393088;393089;393090;393091;393092;393093;393094;393095;393096;393097;393098;393099;393100;39…	25410444.4444444,34343888.8888889,11507922.2222222,45875500.0,24620444.4444444,43149777.7777778,42734777.7777778,43779333.3333333,47106777.7777778	LOC_Os01g42650.1:Chr1:24255457	RiceProteome_leaf	Leaf_exp1_LFQ_AnI;ForFigure	k821209	-0.013815408215643823,0.15024657890785187	0.9809297696678816,0.6791912096334369	RiceProteome_leafLeaf_exp1_LFQ_AnI;ForFigureExp00;1,4,7,Exp01;2,5,8,Exp10;1,4,7,Exp11;0,3,62323
LOC_Os01g42770.1	LOC_Os01g42770.1	>LOC_Os01g42770.1 protein|expressed protein	1	2	2	17.3	22.117	nan	9.6611	303	302559;302560;302561;302562;302563;302564;302565;302566;409464;409465;409466;409467;409468;409469;409470;409471	3074788.88888889,4048144.44444444,3682044.44444444,5889222.22222222,8561655.55555556,5157277.77777778,5400233.33333333,7739544.44444444,4886833.33333333	LOC_Os01g42770.1:Chr1:24341214	RiceProteome_leaf	Leaf_exp1_LFQ_AnI;ForFigure	k821209	-0.5680547090803048,-0.5025002092394911	0.24828273181937902,0.3016298139659334	RiceProteome_leafLeaf_exp1_LFQ_AnI;ForFigureExp00;1,4,7,Exp01;2,5,8,Exp10;1,4,7,Exp11;0,3,62323
LOC_Os01g42820.3;LOC_Os01g42820.2;LOC_Os01g42820.1;LOC_Os03g14190.1;LOC_Os02g48340.6;LOC_Os01g65550.2;LOC_Os02g48340.5;LOC_Os02g48340.3;LOC_Os02g48340.2;LOC_Os01g65550.1;LOC_Os01g72834.1;LOC_Os06g11730.1;LOC_Os02g39060.1	LOC_Os01g42820.3;LOC_Os01g42820.2;LOC_Os01g42820.1	>LOC_Os01g42820.3 protein|RNA recognition motif containing protein, putative, expressed;>LOC_Os01g42820.2 protein|RNA recognition motif containing protein, putative, expressed;>LOC_Os01g42820.1 protein|RNA recognition motif containing protein, putative, ex	13	19	16	51.2	44.269	nan	187.32	304	25386;25387;25388;25389;25390;25391;25392;25393;25394;25395;25396;25397;25398;25399;47117;47118;47119;47120;47121;47122;47123;47124;89648;89649;89650;89651;89652;89653;89654;89655;89656;89657;89658;89659;89660;89661;89662;89663;89664;89665;89666;89667;89668;89669;89670;89671;89672;89673;89674;89675;89676;156419;156420;156421;156422;156423;156424;156425;156426;156427;156428;156429;156430;156431;15…	135946666.666667,125451777.777778,112654222.222222,204467777.777778,118751222.222222,216416666.666667,167841111.111111,169536666.666667,172277777.777778	LOC_Os01g42820.3:Chr1:24370746^^LOC_Os01g42820.2:Chr1:24370746^^LOC_Os01g42820.1:Chr1:24370746	RiceProteome_leaf	Leaf_exp1_LFQ_AnI;ForFigure	k821209	0.2770910050727699,0.2968307993124213	0.4530557930639313,0.2856401111561992	RiceProteome_leafLeaf_exp1_LFQ_AnI;ForFigureExp00;1,4,7,Exp01;2,5,8,Exp10;1,4,7,Exp11;0,3,62323
LOC_Os01g42830.1	LOC_Os01g42830.1	>LOC_Os01g42830.1 protein|adaptin ear-binding coat-associated protein 2, putative, expressed	1	2	2	6.1	34.22	0.0002751	3.7568	305	195595;195596;195597;195598;195599;195600;195601;398074;398075;398076	1124811.11111111,1708466.66666667,1307710.98333333,1553527.77777778,1075433.33333333,1391888.88888889,2201411.11111111,1520277.77777778,1194011.11111111	LOC_Os01g42830.1:Chr1:24376122	RiceProteome_leaf	Leaf_exp1_LFQ_AnI;ForFigure	k821209	-0.1446289181607756,0.18106956980031283	0.5476933736411334,0.6325885186564455	RiceProteome_leafLeaf_exp1_LFQ_AnI;ForFigureExp00;1,4,7,Exp01;2,5,8,Exp10;1,4,7,Exp11;0,3,62323
LOC_Os01g42870.1	LOC_Os01g42870.1	>LOC_Os01g42870.1 protein|transferase family protein, putative, expressed	1	18	17	76	46.497	nan	237.37	306	358;359;360;361;362;363;364;365;366;367;368;369;370;371;372;373;374;375;376;377;378;379;380;381;382;383;384;385;386;387;388;389;390;391;392;393;394;395;396;397;398;399;400;30859;30860;30861;30862;30863;30864;30865;30866;30867;30868;38994;38995;38996;38997;38998;38999;39000;39001;39002;39003;39004;39005;39006;39007;39008;39009;71717;71718;71719;71720;71721;71722;71723;71724;71725;71726;71727;71728…	177173333.333333,231990000.0,159595555.555556,271897777.777778,232963888.888889,306994444.444444,298443333.333333,370017777.777778,330386666.666667	LOC_Os01g42870.1:Chr1:24396274	RiceProteome_leaf	Leaf_exp1_LFQ_AnI;ForFigure	k821209	-0.06718975642880312,-0.15962578582574416	0.8662204530378916,0.6471598661068969	RiceProteome_leafLeaf_exp1_LFQ_AnI;ForFigureExp00;1,4,7,Exp01;2,5,8,Exp10;1,4,7,Exp11;0,3,62323
LOC_Os01g42880.1	LOC_Os01g42880.1	>LOC_Os01g42880.1 protein|transferase family protein, putative, expressed	1	21	20	58.3	45.705	nan	142.03	307	38850;38851;38852;38853;38854;38855;38856;38857;38858;38859;38860;38861;38862;38863;38864;38865;38866;38867;38868;38869;38870;38871;38872;38873;38874;38875;38876;38877;38878;38879;38880;38881;38882;71375;71376;71377;71378;71379;71380;71381;71382;71383;71384;71385;71386;71387;71388;71389;71390;71391;71392;71393;71394;71395;71396;71397;71398;73597;73598;73599;73600;73601;73602;73603;73604;73605;736…	226024444.444444,1005202222.22222,345558888.888889,1498763333.33333,2182028888.88889,1496141633.33333,2822860000.0,3108142000.0,2461770133.33334	LOC_Os01g42880.1:Chr1:24400147	RiceProteome_leaf	Leaf_exp1_LFQ_AnI;ForFigure	k821209	-0.5487912539932295,-0.46917136578943885	0.48449258582095267,0.5801122585167076	RiceProteome_leafLeaf_exp1_LFQ_AnI;ForFigureExp00;1,4,7,Exp01;2,5,8,Exp10;1,4,7,Exp11;0,3,62323
LOC_Os01g42950.1;LOC_Os01g42950.3;LOC_Os01g42950.2	LOC_Os01g42950.1	>LOC_Os01g42950.1 protein|protein kinase family protein, putative, expressed	3	3	3	4.4	87.456	nan	5.6138	308	136066;136067;136068;136069;136070;149848;149849;149850;149851;149852;149853;149854;431016;431017	613023.333333333,756808.888888889,632557.777777778,356418.888888889,1044703.33333333,587143.333333333,857908.888888889,707093.333333333,695416.666666667	LOC_Os01g42950.1:Chr1:24428742	RiceProteome_leaf	Leaf_exp1_LFQ_AnI;ForFigure	k821209	-0.389452525067062,-0.4571317811304621	0.1941102861499042,0.27936870108417416	RiceProteome_leafLeaf_exp1_LFQ_AnI;ForFigureExp00;1,4,7,Exp01;2,5,8,Exp10;1,4,7,Exp11;0,3,62323
LOC_Os01g42970.2;LOC_Os01g42970.1	LOC_Os01g42970.2;LOC_Os01g42970.1	>LOC_Os01g42970.2 protein|zinc finger C-x8-C-x5-C-x3-H type family protein, expressed;>LOC_Os01g42970.1 protein|zinc finger C-x8-C-x5-C-x3-H type family protein, expressed	2	4	4	12.4	50.23	nan	9.7598	309	126236;126237;349088;349089;349090;349091;392793;392794;392795;392796;548930;548931;548932;548933;548934;548935;548936;548937;548938;548939	3140533.33333333,3068866.66666667,2643500.48888889,2207922.22222222,2921911.11111111,2693855.55555556,2394555.55555556,2428633.33333333,2593566.66666667	LOC_Os01g42970.2:Chr1:24478147^^LOC_Os01g42970.1:Chr1:24478147	RiceProteome_leaf	Leaf_exp1_LFQ_AnI;ForFigure	k821209	-0.08623060483566884,-0.12082461628320156	0.48980725658647856,0.5530183828981466	RiceProteome_leafLeaf_exp1_LFQ_AnI;ForFigureExp00;1,4,7,Exp01;2,5,8,Exp10;1,4,7,Exp11;0,3,62323
LOC_Os01g43030.1;LOC_Os01g43030.2	LOC_Os01g43030.1;LOC_Os01g43030.2	>LOC_Os01g43030.1 protein|tetratricopeptide repeat domain containing protein, expressed;>LOC_Os01g43030.2 protein|tetratricopeptide repeat domain containing protein, expressed	2	19	19	26.7	103.72	nan	42.859	310	425;426;427;428;429;430;431;41928;41929;41930;41931;41932;41933;41934;41935;41936;41937;41938;41939;41940;41941;41942;41943;41944;41945;41946;68235;68236;68237;68238;68239;86465;86466;86467;191001;191002;191003;191004;191005;191006;191007;191008;212457;212458;212459;212460;212461;212462;228879;228880;228881;228882;228883;228884;228885;228886;228887;228888;229893;229894;229895;229896;229897;229898…	12531111.1111111,19755111.1111111,23465888.8888889,22302222.2222222,25634444.4444444,21898111.1111111,24742111.1111111,28098222.2222222,27678888.8888889	LOC_Os01g43030.1:Chr1:24546534^^LOC_Os01g43030.2:Chr1:24546534	RiceProteome_leaf	Leaf_exp1_LFQ_AnI;ForFigure	k821209	-0.00876050018140231,-0.30278651682054825	0.9634222941636947,0.3669109818552247	RiceProteome_leafLeaf_exp1_LFQ_AnI;ForFigureExp00;1,4,7,Exp01;2,5,8,Exp10;1,4,7,Exp11;0,3,62323
LOC_Os01g43070.2;LOC_Os01g43070.1	LOC_Os01g43070.2;LOC_Os01g43070.1	>LOC_Os01g43070.2 protein|psbP-related thylakoid lumenal protein 4, chloroplast precursor, putative, expressed;>LOC_Os01g43070.1 protein|psbP-related thylakoid lumenal protein 4, chloroplast precursor, putative, expressed	2	14	14	48.1	34.4	nan	250.71	311	79951;79952;79953;79954;79955;79956;79957;79958;79959;79960;79961;79962;79963;92543;92544;92545;92546;92547;92548;92549;92550;92551;92552;92553;92554;92555;92556;92557;92558;92559;92560;92561;92562;202431;202432;202433;202434;202435;202436;202437;202438;202439;202440;202441;202442;202443;202444;202445;202446;202447;202448;202449;202450;202451;202452;202453;202454;202455;202456;202457;202458;20245…	166214444.444444,364446666.666667,167057777.777778,581662222.222222,337710000.0,767396666.666667,632830000.0,700584444.444444,428342222.222222	LOC_Os01g43070.2:Chr1:24573066^^LOC_Os01g43070.1:Chr1:24573066	RiceProteome_leaf	Leaf_exp1_LFQ_AnI;ForFigure	k821209	-0.04167844697763307,-0.022841921480470557	0.9527546890907488,0.9708519126232114	RiceProteome_leafLeaf_exp1_LFQ_AnI;ForFigureExp00;1,4,7,Exp01;2,5,8,Exp10;1,4,7,Exp11;0,3,62323
LOC_Os01g43090.1	LOC_Os01g43090.1	>LOC_Os01g43090.1 protein|oxidoreductase, aldo/keto reductase family protein, putative, expressed	1	25	25	79.7	37.915	nan	305.05	312	13448;13449;13450;13451;13452;13453;13454;22855;22856;22857;22858;22859;22860;22861;22862;22863;22864;22865;22866;22867;22868;22869;22870;22871;59590;59591;59592;80963;80964;80965;80966;80967;80968;80969;80970;80971;80972;105620;105621;105622;108619;108620;108621;108622;108623;108624;108625;108626;108627;108628;108629;108630;108631;108632;108633;108634;108635;108636;108637;108638;108639;108640;10…	149854444.444444,395197777.777778,163093333.333333,776428888.888889,256095555.555556,446423333.333333,517883333.333333,345558888.888889,573783333.333333	LOC_Os01g43090.1:Chr1:24581911	RiceProteome_leaf	Leaf_exp1_LFQ_AnI;ForFigure	k821209	0.24736432992673751,0.5347856945641841	0.6674408740925986,0.5007688500658178	RiceProteome_leafLeaf_exp1_LFQ_AnI;ForFigureExp00;1,4,7,Exp01;2,5,8,Exp10;1,4,7,Exp11;0,3,62323
LOC_Os01g43120.1;LOC_Os06g33520.1	LOC_Os01g43120.1	>LOC_Os01g43120.1 protein|DEAD/DEAH box helicase, putative, expressed	2	18	14	41.4	65.634	nan	101.39	313	72606;72607;102399;102400;102401;102402;102403;102404;102405;102406;102407;102408;102409;102410;102411;102412;102413;126790;169428;173221;173222;173223;173224;173225;173226;173227;173228;173229;173230;173231;191255;191256;191257;191258;191259;221653;221654;297835;297836;297837;297838;297839;297840;297841;297842;297843;297844;297845;297846;297847;341288;341289;341290;351192;351193;351194;351195;35…	11875777.7777778,29934666.6666667,13621000.0,22595555.5555556,54782333.3333333,18435444.4444444,22386777.7777778,47042666.6666667,15760444.4444444	LOC_Os01g43120.1:Chr1:24598247	RiceProteome_leaf	Leaf_exp1_LFQ_AnI;ForFigure	k821209	-1.462316638244952,-1.212470733356299	0.05785909412053673,0.057788084068391476	RiceProteome_leafLeaf_exp1_LFQ_AnI;ForFigureExp00;1,4,7,Exp01;2,5,8,Exp10;1,4,7,Exp11;0,3,62323
LOC_Os01g43130.1	LOC_Os01g43130.1	>LOC_Os01g43130.1 protein|DEAD/DEAH box helicase, putative, expressed	1	5	1	12.9	58.848	nan	5.9639	314	173221;173222;173223;173224;173225;173226;173227;173228;173229;173230;173231;341288;341289;341290;389218;389219;389220;389221;389222;389223;389224;389225;389226;389227;389228;389229;389230;389231;389232;389233;467890;467891;467892;467893;467894;467895;467896;467897;467898;467899;467900;467901;467902;467903;467904;467905;467906;467907;467908;467909;467910;467911;467912;507763;507764;507765;507766;…	784058.888888889,1020861.11111111,1248477.77777778,835811.111111111,945376.666666667,881905.555555556,661942.222222222,674718.888888889,366641.111111111	LOC_Os01g43130.1:Chr1:24602315	RiceProteome_leaf	Leaf_exp1_LFQ_AnI;ForFigure	k821209	-0.08085068518034995,-0.21088055725047788	0.8746130526752547,0.38378030314569517	RiceProteome_leafLeaf_exp1_LFQ_AnI;ForFigureExp00;1,4,7,Exp01;2,5,8,Exp10;1,4,7,Exp11;0,3,62323
LOC_Os01g43270.1	LOC_Os01g43270.1	>LOC_Os01g43270.1 protein|hydroquinone glucosyltransferase, putative, expressed	1	4	4	18.1	50.658	nan	22.184	315	757;758;759;760;761;762;763;764;765;111121;111122;111123;111124;371367;371368;371369;371370;425258	3605977.77777778,1872244.44444444,2487044.44444444,5560566.66666667,2580750.05555555,3711855.55555556,3572455.55555556,2399244.44444444,5560566.66666667	LOC_Os01g43270.1:Chr1:24712170	RiceProteome_leaf	Leaf_exp1_LFQ_AnI;ForFigure	k821209	0.7791752647090653,0.8946046661456375	0.20387152935141173,0.08452411247028968	RiceProteome_leafLeaf_exp1_LFQ_AnI;ForFigureExp00;1,4,7,Exp01;2,5,8,Exp10;1,4,7,Exp11;0,3,62323
LOC_Os01g43390.1;LOC_Os01g43390.2	LOC_Os01g43390.1;LOC_Os01g43390.2	>LOC_Os01g43390.1 protein|uroporphyrinogen decarboxylase, putative, expressed;>LOC_Os01g43390.2 protein|uroporphyrinogen decarboxylase, putative, expressed	2	11	11	35.6	43.981	nan	93.751	316	14362;14363;14364;14365;14366;14367;14368;14369;111532;111533;111534;111535;111536;111537;111538;111539;111540;111541;111542;111543;111544;111545;111546;111547;111548;111549;111550;111551;111552;111553;111554;111555;111556;111557;155155;155156;155157;155158;155159;155160;155161;155162;155163;155164;163547;163548;163549;163550;163551;163552;163553;163554;163555;163556;163557;163558;163559;163560;1…	68244444.4444444,134504444.444444,85657000.0,138177777.777778,148884444.444444,99239111.1111111,148248888.888889,152445555.555556,103372222.222222	LOC_Os01g43390.1:Chr1:24827948^^LOC_Os01g43390.2:Chr1:24827460	RiceProteome_leaf	Leaf_exp1_LFQ_AnI;ForFigure	k821209	-0.5963678550989691,-0.2972983948553016	0.0030324731139158654,0.39536971868062776	RiceProteome_leafLeaf_exp1_LFQ_AnI;ForFigureExp00;1,4,7,Exp01;2,5,8,Exp10;1,4,7,Exp11;0,3,62323
LOC_Os01g43410.1	LOC_Os01g43410.1	>LOC_Os01g43410.1 protein|CAMK_CAMK_like.9 - CAMK includes calcium/calmodulin depedent protein kinases, expressed	1	9	7	24.5	58.739	nan	39.364	317	54381;54382;54383;54384;54385;54386;54387;54388;85122;85123;85124;85125;85126;85127;85128;85129;85130;85131;85132;85133;85134;85135;85136;85137;85138;85139;85140;85141;85142;85143;85144;85145;85146;85147;85148;85149;85150;86930;86931;86932;86933;86934;86935;86936;86937;120271;120272;120273;120274;120275;120276;120277;120278;120279;120280;120281;120282;163537;163538;181648;181649;181650;181651;181…	39486555.5555556,56343222.2222222,34672555.5555556,46043000.0,50806555.5555556,44835000.0,54609333.3333333,53422000.0,62651000.0	LOC_Os01g43410.1:Chr1:24839238	RiceProteome_leaf	Leaf_exp1_LFQ_AnI;ForFigure	k821209	-0.17571741829885185,-0.19636098314219846	0.5332375925529017,0.2562082878885794	RiceProteome_leafLeaf_exp1_LFQ_AnI;ForFigureExp00;1,4,7,Exp01;2,5,8,Exp10;1,4,7,Exp11;0,3,62323
LOC_Os01g43520.2;LOC_Os01g43520.1	LOC_Os01g43520.2;LOC_Os01g43520.1	>LOC_Os01g43520.2 protein|neutral ceramidase precursor, putative, expressed;>LOC_Os01g43520.1 protein|neutral ceramidase precursor, putative, expressed	2	10	10	20.1	86.592	nan	52.098	318	84554;84555;145524;145525;145526;145527;145528;145529;145530;145531;145532;179756;179757;179758;179759;179760;179761;205079;205080;205081;205082;205083;205084;205085;205086;205087;216662;216663;216664;216665;216666;216667;216668;216669;216670;216671;216672;216673;357332;357333;357334;357335;357336;357337;357338;357339;357340;382492;382493;382494;382495;382496;382497;382498;424604;424605;424606;42…	11140222.2222222,21340333.3333333,18625444.4444444,23129444.4444444,22745666.6666667,24572000.0,23042555.5555556,24363111.1111111,21628666.6666667	LOC_Os01g43520.2:Chr1:24922398^^LOC_Os01g43520.1:Chr1:24922398	RiceProteome_leaf	Leaf_exp1_LFQ_AnI;ForFigure	k821209	-0.07845677768716894,-0.25618897023459525	0.5755272536349118,0.4512874139443725	RiceProteome_leafLeaf_exp1_LFQ_AnI;ForFigureExp00;1,4,7,Exp01;2,5,8,Exp10;1,4,7,Exp11;0,3,62323
LOC_Os01g43540.1	LOC_Os01g43540.1	>LOC_Os01g43540.1 protein|suppressor of G2 allele of SKP1, putative, expressed	1	13	13	54.8	40.938	nan	49.842	319	3197;3198;3199;3200;3201;3202;3203;3204;3205;4894;4895;12271;12272;12273;12274;12275;12276;13455;13456;13457;13458;13459;13460;13461;13462;25109;25110;25111;25112;25113;25114;25115;25116;25117;25118;25119;25120;25121;25122;25123;25124;25125;25126;25127;25128;25129;25130;25131;25132;25133;25134;25135;25136;25137;53855;53856;53857;53858;82491;82492;82493;82494;82495;82496;82497;82498;208350;208351;…	38531777.7777778,48246666.6666667,32201111.1111111,38788444.4444444,42567222.2222222,37571444.4444444,42567222.2222222,46503888.8888889,33708777.7777778	LOC_Os01g43540.1:Chr1:24937749	RiceProteome_leaf	Leaf_exp1_LFQ_AnI;ForFigure	k821209	-0.40814786732127445,-0.19583783907395214	0.008311708847317287,0.05586025296385593	RiceProteome_leafLeaf_exp1_LFQ_AnI;ForFigureExp00;1,4,7,Exp01;2,5,8,Exp10;1,4,7,Exp11;0,3,62323
LOC_Os01g43710.1	LOC_Os01g43710.1	>LOC_Os01g43710.1 protein|cytochrome P450 72A1, putative, expressed	1	6	6	13.6	59.873	nan	9.6076	320	122299;122300;122301;122302;216087;229611;229612;229613;229614;229615;229616;284807;284808;284809;284810;284811;284812;300402;300403;300404;450933;450934;450935;450936;450937;450938	3383912.24444445,3590288.88888889,2610444.44444444,4034300.0,2794833.33333333,933564.444444444,2301977.77777778,3270388.88888889,6011244.44444444	LOC_Os01g43710.1:Chr1:25048974	RiceProteome_leaf	Leaf_exp1_LFQ_AnI;ForFigure	k821209	-0.015058506642146608,0.009631887926909541	0.9842857325554537,0.971642130097617	RiceProteome_leafLeaf_exp1_LFQ_AnI;ForFigureExp00;1,4,7,Exp01;2,5,8,Exp10;1,4,7,Exp11;0,3,62323
LOC_Os01g44210.1	LOC_Os01g44210.1	>LOC_Os01g44210.1 protein|50S ribosomal protein L31, putative, expressed	1	2	2	14.8	15.215	0.00027181	3.5925	322	121799;121800;172948;172949;172950;172951;172952;172953;172954;172955;172956;172957;172958;172959;172960;172961;172962;172963;172964;172965;172966;172967;172968;172969;172970;172971	2348577.77777778,1473800.0,3494044.44444444,8058455.55555556,3174286.45555555,4745400.0,10546777.7777778,3120777.77777778,3920688.88888889	LOC_Os01g44210.1:Chr1:25351363	RiceProteome_leaf	Leaf_exp1_LFQ_AnI;ForFigure	k821209	0.6463834429061464,1.4314370625505672	0.10423130563225652,0.20747289646893777	RiceProteome_leafLeaf_exp1_LFQ_AnI;ForFigureExp00;1,4,7,Exp01;2,5,8,Exp10;1,4,7,Exp11;0,3,62323
LOC_Os01g45070.1;LOC_Os01g45070.2;LOC_Os01g44980.1	LOC_Os01g45070.1;LOC_Os01g45070.2;LOC_Os01g44980.1	>LOC_Os01g45070.1 protein|peptide deformylase, putative, expressed;>LOC_Os01g45070.2 protein|peptide deformylase, putative, expressed;>LOC_Os01g44980.1 protein|peptide deformylase, putative, expressed	3	8	8	37.5	29.676	nan	44.197	323	155349;155350;155351;155352;155353;155354;211416;211417;233443;233444;233445;233446;233447;233448;233449;233450;233451;233452;233453;233454;233455;233456;268588;268589;268590;268591;268592;268593;268594;268595;268596;268597;268598;350380;419291;419292;419293;419294;419295;419296;419297;419298;419299;419300;419301;419302;419303;419304;419305;419306;419307;486847;486848;486849;486850;486851;486852;…	14875666.6666667,24986777.7777778,24299000.0,34997666.6666667,29986888.8888889,40098777.7777778,27606222.2222222,27894222.2222222,28515555.5555556	LOC_Os01g45070.1:Chr1:25588904^^LOC_Os01g45070.2:Chr1:25588904^^LOC_Os01g44980.1:Chr1:25522796	RiceProteome_leaf	Leaf_exp1_LFQ_AnI;ForFigure	k821209	0.16507247330725713,-0.09699749082576702	0.5580360301177869,0.7919244119536213	RiceProteome_leafLeaf_exp1_LFQ_AnI;ForFigureExp00;1,4,7,Exp01;2,5,8,Exp10;1,4,7,Exp11;0,3,62323
LOC_Os03g36930.1;LOC_Os01g45190.1;LOC_Os01g45190.3	LOC_Os03g36930.1;LOC_Os01g45190.1;LOC_Os01g45190.3	>LOC_Os03g36930.1 protein|DEAD-box ATP-dependent RNA helicase, putative, expressed;>LOC_Os01g45190.1 protein|DEAD-box ATP-dependent RNA helicase, putative, expressed;>LOC_Os01g45190.3 protein|DEAD-box ATP-dependent RNA helicase, putative, expressed	3	6	5	18.8	45.628	nan	5.6558	324	62666;62667;62668;62669;62670;62671;62672;62673;93674;157677;157678;157679;157680;157681;157682;157683;168945;168946;168947;168948;168949;168950;168951;168952;168953;168954;168955;168956;168957;168958;168959;168960;168961;168962;168963;168964;168965;168966;168967;168968;168969;259222;303869;303870;303871;303872;303873;303874;303875	7113933.33333333,10278244.4444444,11475528.2777778,14067666.6666667,10278244.4444444,15614444.4444444,23644666.6666667,14784333.3333333,16852555.5555556	LOC_Os03g36930.1:Chr3:20496517^^LOC_Os01g45190.1:Chr1:25637020^^LOC_Os01g45190.3:Chr1:25637658	RiceProteome_leaf	Leaf_exp1_LFQ_AnI;ForFigure	k821209	0.31428227375189427,0.34300874493792766	0.265290758418269,0.5839088454200854	RiceProteome_leafLeaf_exp1_LFQ_AnI;ForFigureExp00;1,4,7,Exp01;2,5,8,Exp10;1,4,7,Exp11;0,3,62323
LOC_Os01g45274.3;LOC_Os01g45274.2;LOC_Os01g45274.4;LOC_Os01g45274.1	LOC_Os01g45274.3;LOC_Os01g45274.2;LOC_Os01g45274.4;LOC_Os01g45274.1	>LOC_Os01g45274.3 protein|carbonic anhydrase, chloroplast precursor, putative, expressed;>LOC_Os01g45274.2 protein|carbonic anhydrase, chloroplast precursor, putative, expressed;>LOC_Os01g45274.4 protein|carbonic anhydrase, chloroplast precursor, putative,	4	29	29	77.1	28.04	nan	323.31	325	36144;36145;36146;36147;36148;36149;36150;36151;36152;36153;36154;36155;36156;36157;36158;36159;36160;36161;36162;36163;36164;36165;36166;36167;36168;36169;36170;36171;36172;36173;36174;36175;36176;36177;36178;36179;36180;36181;36182;36183;36184;36185;36186;36187;36188;36189;36190;36191;36192;36193;36194;36195;36196;36197;36198;36199;36200;36201;36202;36203;36204;36205;36206;36207;36208;36209;362…	1518457777.77778,989559388.888888,978960829.743065,3246993705.55555,1732949866.66667,2385709533.33333,2185484577.77778,3388858377.77778,3166497555.55556	LOC_Os01g45274.3:Chr1:25700217^^LOC_Os01g45274.2:Chr1:25700217^^LOC_Os01g45274.4:Chr1:25700780^^LOC_Os01g45274.1:Chr1:25696720	RiceProteome_leaf	Leaf_exp1_LFQ_AnI;ForFigure	k821209	0.09584573101970968,0.18571200430556115	0.8906925419854775,0.7653541394585219	RiceProteome_leafLeaf_exp1_LFQ_AnI;ForFigureExp00;1,4,7,Exp01;2,5,8,Exp10;1,4,7,Exp11;0,3,62323
LOC_Os01g46070.1	LOC_Os01g46070.1	>LOC_Os01g46070.1 protein|lactate/malate dehydrogenase, putative, expressed	1	18	8	76.2	35.46	nan	323.31	327	21731;21732;21733;21734;21735;21736;21737;21738;21739;21740;21741;21742;21743;21744;21745;21746;21747;44999;45000;45001;45002;45003;45004;45005;45006;45007;45008;45009;45010;45011;45012;45013;45014;45015;45016;45017;45018;45019;45020;45021;45022;45023;45024;45025;45026;45027;45028;45029;45030;45031;45032;45033;45034;45035;45036;45037;45038;45039;45040;45041;45042;45043;45044;45045;45046;45047;450…	520238888.888889,1097526381.11111,1163272222.22222,3294987588.88889,1619152833.33334,2531012300.0,2102960166.66667,3418535211.11111,3214329622.22222	LOC_Os01g46070.1:Chr1:26190884	RiceProteome_leaf	Leaf_exp1_LFQ_AnI;ForFigure	k821209	0.1712825706927281,-0.05195857076192113	0.7948513066336612,0.9492894889516409	RiceProteome_leafLeaf_exp1_LFQ_AnI;ForFigureExp00;1,4,7,Exp01;2,5,8,Exp10;1,4,7,Exp11;0,3,62323
LOC_Os01g46120.2;LOC_Os01g46120.1;LOC_Os01g46090.1	LOC_Os01g46120.2;LOC_Os01g46120.1;LOC_Os01g46090.1	>LOC_Os01g46120.2 protein|GDSL-like lipase/acylhydrolase, putative, expressed;>LOC_Os01g46120.1 protein|GDSL-like lipase/acylhydrolase, putative, expressed;>LOC_Os01g46090.1 protein|GDSL-like lipase/acylhydrolase, putative, expressed	3	2	2	9.4	33.618	nan	4.2461	328	240145;240146;240147;240148;240149;544257;544258;544259;544260;544261;544262;544263;544264;544265;544266;544267;544268	2092534.22222222,1912744.44444444,2270133.33333333,2770855.55555556,4051688.88888889,3250300.0,4701822.22222222,3788744.44444444,2783044.44444444	LOC_Os01g46120.2:Chr1:26223105^^LOC_Os01g46120.1:Chr1:26222696^^LOC_Os01g46090.1:Chr1:26203215	RiceProteome_leaf	Leaf_exp1_LFQ_AnI;ForFigure	k821209	-0.23215664137861772,-0.028075409656789396	0.5606015656583131,0.9545496291831861	RiceProteome_leafLeaf_exp1_LFQ_AnI;ForFigureExp00;1,4,7,Exp01;2,5,8,Exp10;1,4,7,Exp11;0,3,62323
LOC_Os01g46350.1	LOC_Os01g46350.1	>LOC_Os01g46350.1 protein| proteins of unknown function domain containing protein, expressed	1	3	3	14.3	43.115	nan	4.8914	329	139256;400934;400935;400936;400937;400938;400939;400940;534502;534503;534504	1609511.11111111,3510355.55555556,3111547.87777778,2632412.55555556,4165288.88888889,3180977.77777778,1745144.44444444,5560566.66666667,2050122.22222222	LOC_Os01g46350.1:Chr1:26373654	RiceProteome_leaf	Leaf_exp1_LFQ_AnI;ForFigure	k821209	-0.6659129479609018,-1.1445686191469315	0.09639903316875205,0.03774861225745794	RiceProteome_leafLeaf_exp1_LFQ_AnI;ForFigureExp00;1,4,7,Exp01;2,5,8,Exp10;1,4,7,Exp11;0,3,62323
LOC_Os01g46380.1;LOC_Os02g05780.1	LOC_Os01g46380.1	>LOC_Os01g46380.1 protein|ketol-acid reductoisomerase, chloroplast precursor, putative, expressed	2	26	9	45.6	62.816	nan	45.409	330	90932;90933;90934;90935;90936;90937;90938;90939;90940;90941;90942;90943;90944;90945;90946;90947;90948;101647;101648;101649;101650;101651;101652;101653;101654;101655;101656;101657;101658;101659;101660;101661;101662;101663;101664;107032;107033;107034;107035;107036;107037;107038;107039;107040;107041;107042;107043;107044;107045;107046;107047;107048;107049;107050;107051;107052;107053;107054;107055;107…	44978222.2222222,79906666.6666667,55513666.6666667,101231888.888889,99016555.5555556,125842000.0,93995000.0,131664444.444444,76325333.3333333	LOC_Os01g46380.1:Chr1:26392213	RiceProteome_leaf	Leaf_exp1_LFQ_AnI;ForFigure	k821209	-0.2694143773126147,-0.37073369272465634	0.5345593848629318,0.37128491063894403	RiceProteome_leafLeaf_exp1_LFQ_AnI;ForFigureExp00;1,4,7,Exp01;2,5,8,Exp10;1,4,7,Exp11;0,3,62323
LOC_Os01g46510.2;LOC_Os01g46510.1	LOC_Os01g46510.2;LOC_Os01g46510.1	>LOC_Os01g46510.2 protein|peptidase S8 and S53, subtilisin, kexin, sedolisin, putative, expressed;>LOC_Os01g46510.1 protein|peptidase S8 and S53, subtilisin, kexin, sedolisin, putative, expressed	2	5	5	5.4	144.96	nan	15.783	331	93505;93506;93507;93508;228889;228890;228891;228892;228893;228894;228895;228896;228897;228898;228899;236382;236383;427187;427188;427189;427190;427191;427192;427193;427194;427195;519868;519869;519870;519871;519872	1104666.66666667,897114.444444444,1722166.66666667,3788744.44444444,3442511.11111111,4239711.11111111,5016311.11111111,4070944.44444444,6396000.0	LOC_Os01g46510.2:Chr1:26465666^^LOC_Os01g46510.1:Chr1:26465666	RiceProteome_leaf	Leaf_exp1_LFQ_AnI;ForFigure	k821209	0.5551555270044148,0.2366410401085966	0.4772894685327049,0.7575367306900833	RiceProteome_leafLeaf_exp1_LFQ_AnI;ForFigureExp00;1,4,7,Exp01;2,5,8,Exp10;1,4,7,Exp11;0,3,62323
LOC_Os01g46610.1	LOC_Os01g46610.1	>LOC_Os01g46610.1 protein|dehydrogenase, putative, expressed	1	37	19	69.7	46.042	nan	323.31	332	14153;14154;14155;14156;14157;14158;14159;14160;14161;14162;14163;14164;14165;14166;14167;14168;14169;14170;14171;14172;14173;14174;14175;14176;14177;14178;14179;14180;14181;14182;14183;14184;14185;14186;14187;14188;14189;14190;14191;14192;14193;14194;14195;14196;14197;14198;14199;14200;14201;14202;14203;14204;14205;14206;14207;14208;14209;14210;14211;14212;14213;14214;14215;14216;14217;14218;142…	327170000.0,1267302066.66667,1138852222.22222,2608605455.55556,2416003066.66667,2251414933.33333,2414739855.55556,3335637811.11111,2957897944.44445	LOC_Os01g46610.1:Chr1:26536974	RiceProteome_leaf	Leaf_exp1_LFQ_AnI;ForFigure	k821209	-0.1449141268765399,-0.39157593148213976	0.7936512597110272,0.5886273782073614	RiceProteome_leafLeaf_exp1_LFQ_AnI;ForFigureExp00;1,4,7,Exp01;2,5,8,Exp10;1,4,7,Exp11;0,3,62323
LOC_Os01g46750.1;LOC_Os01g46750.2;LOC_Os01g46750.4;LOC_Os01g46750.3	LOC_Os01g46750.1;LOC_Os01g46750.2;LOC_Os01g46750.4;LOC_Os01g46750.3	>LOC_Os01g46750.1 protein|AMP-binding enzyme, putative, expressed;>LOC_Os01g46750.2 protein|AMP-binding enzyme, putative, expressed;>LOC_Os01g46750.4 protein|AMP-binding enzyme, putative, expressed;>LOC_Os01g46750.3 protein|AMP-binding enzyme, putative, ex	4	20	15	29.9	72.77	nan	55.42	333	29705;29706;29707;29708;29709;29710;29711;29712;29713;29714;29715;29716;29717;29718;29719;29720;29721;29722;29723;29724;29725;29726;29727;29728;61424;61425;61426;61427;61428;61429;61430;61431;61432;61433;61434;61435;61436;61437;61438;61439;61440;61441;61442;61443;61444;61445;61446;61447;61448;61449;61450;61451;61452;61453;61454;61455;61456;61457;61458;61459;61460;61461;61462;61463;61464;61465;614…	42668888.8888889,64340333.3333333,50116888.8888889,53915888.8888889,68733777.7777778,72835888.8888889,67037333.3333333,76325333.3333333,71255333.3333333	LOC_Os01g46750.1:Chr1:26629027^^LOC_Os01g46750.2:Chr1:26629899^^LOC_Os01g46750.4:Chr1:26630381^^LOC_Os01g46750.3:Chr1:26629027	RiceProteome_leaf	Leaf_exp1_LFQ_AnI;ForFigure	k821209	-0.10865415843087989,-0.3558898942986627	0.5788211770578561,0.14978172819716784	RiceProteome_leafLeaf_exp1_LFQ_AnI;ForFigureExp00;1,4,7,Exp01;2,5,8,Exp10;1,4,7,Exp11;0,3,62323
LOC_Os01g46980.1;LOC_Os01g12260.1;LOC_Os05g40230.1	LOC_Os01g46980.1	>LOC_Os01g46980.1 protein|vacuolar ATP synthase subunit E, putative, expressed	3	12	12	49.1	26.629	nan	61.692	334	13781;13782;13783;112185;112186;112187;112188;112189;112190;112191;112192;112193;112194;112195;112196;112197;112198;112199;112200;112201;112202;112203;112204;112205;112206;112207;112208;112209;124986;124987;124988;124989;124990;124991;124992;124993;124994;124995;124996;124997;124998;124999;125000;125001;125002;125003;125004;125005;125006;125007;226405;226406;226407;226408;226409;226410;243573;243…	35889555.5555556,97465111.1111111,51125222.2222222,108790666.666667,63980555.5555556,80044333.3333333,129910000.0,74498000.0,98454444.4444444	LOC_Os01g46980.1:Chr1:26812071	RiceProteome_leaf	Leaf_exp1_LFQ_AnI;ForFigure	k821209	-0.039169007866259244,0.21883780766761585	0.9076971357610595,0.7035345920233929	RiceProteome_leafLeaf_exp1_LFQ_AnI;ForFigureExp00;1,4,7,Exp01;2,5,8,Exp10;1,4,7,Exp11;0,3,62323
LOC_Os01g47070.1	LOC_Os01g47070.1	>LOC_Os01g47070.1 protein|glycosyl hydrolase, putative, expressed	1	2	2	7.3	31.039	nan	23.007	335	148393;148394;148395;148396;148397;148398;148399;148400;148401;148402;148403;148404;148405;148406;148407;148408;148409;148410;148411;148412;148413;148414;148415;148416;148417;148418;148419;148420;148421;148422;548839;548840;548841;548842;548843;548844;548845;548846;548847;548848;548849;548850;548851;548852;548853;548854;548855;548856;548857;548858;548859;548860;548861;548862;548863;548864;548865;…	77059000.0,29284055.5555556,80344444.4444444,77737666.6666667,28160000.0,141801111.111111,91852666.6666667,42143666.6666667,116106888.888889	LOC_Os01g47070.1:Chr1:26885562	RiceProteome_leaf	Leaf_exp1_LFQ_AnI;ForFigure	k821209	1.7640605659609931,1.3084215937043104	0.03979120591516254,0.0017759966845083735	RiceProteome_leafLeaf_exp1_LFQ_AnI;ForFigureExp00;1,4,7,Exp01;2,5,8,Exp10;1,4,7,Exp11;0,3,62323
LOC_Os01g47190.1	LOC_Os01g47190.1	>LOC_Os01g47190.1 protein|phosphoglycerate mutase, putative, expressed	1	4	4	21.8	24.802	nan	14.317	337	18561;18562;18563;18564;18565;18566;18567;18568;18569;67532;67533;67534;67535;67536;172332;172333;172334;172335;410713;410714;410715;410716;410717;410718;410719;410720;410721;410722;410723;410724;410725;410726	7674644.44444444,9999811.11111111,3920688.88888889,4165288.88888889,15060222.2222222,3564666.66666667,11436433.3333333,11053400.0,7070400.0	LOC_Os01g47190.1:Chr1:26971640	RiceProteome_leaf	Leaf_exp1_LFQ_AnI;ForFigure	k821209	-1.3109458566295324,-0.6336697072040233	0.023067824616907234,0.18209583452037403	RiceProteome_leafLeaf_exp1_LFQ_AnI;ForFigureExp00;1,4,7,Exp01;2,5,8,Exp10;1,4,7,Exp11;0,3,62323
LOC_Os01g47330.1	LOC_Os01g47330.1	>LOC_Os01g47330.1 protein|ribosomal protein L7/L12 C-terminal domain containing protein, expressed	1	11	3	58.4	18.59	nan	98.352	338	38198;38199;38200;38201;38202;38203;38204;38205;38206;38207;38208;38209;38210;38211;38212;38213;38214;38215;38216;38217;38218;38219;38220;38221;38222;38223;59551;59552;59553;59554;59555;84820;84821;84822;84823;84824;84825;84826;84827;84828;84829;84830;84831;84832;84833;84834;84835;84836;84837;84838;84839;96922;96923;96924;96925;96926;96927;96928;96929;96930;96931;96932;96933;96934;96935;96936;969…	22386777.7777778,20800888.8888889,14603222.2222222,693117777.777778,33859888.8888889,82322777.7777778,492150000.0,45135000.0,88368444.4444444	LOC_Os01g47330.1:Chr1:27041875	RiceProteome_leaf	Leaf_exp1_LFQ_AnI;ForFigure	k821209	0.8927689431613309,3.5970852482649285	0.3518286730885886,0.2041206673752302	RiceProteome_leafLeaf_exp1_LFQ_AnI;ForFigureExp00;1,4,7,Exp01;2,5,8,Exp10;1,4,7,Exp11;0,3,62323
LOC_Os01g47340.1;LOC_Os05g49300.1;LOC_Os01g47340.2	LOC_Os01g47340.1;LOC_Os05g49300.1	>LOC_Os01g47340.1 protein|iron-sulfur cluster assembly enzyme ISCU, mitochondrial precursor, putative, expressed;>LOC_Os05g49300.1 protein|iron-sulfur cluster assembly enzyme ISCU, mitochondrial precursor, putative, expressed	3	4	4	38.6	17.943	nan	15.021	339	201547;201548;201549;201550;201551;201552;201553;201554;201555;201556;201557;201558;201559;201560;291038;291039;291040;291041;291042;373200;373201;373202;373203;373204;445768;445769;445770;445771	1704455.55555556,3174544.44444444,3514811.11111111,5069666.66666667,3120777.77777778,7265788.88888889,4873644.44444444,4307300.0,5733322.22222222	LOC_Os01g47340.1:Chr1:27050063^^LOC_Os05g49300.1:Chr5:28289918	RiceProteome_leaf	Leaf_exp1_LFQ_AnI;ForFigure	k821209	0.639261701732501,0.13563224645411706	0.20475264511625269,0.7866484999858848	RiceProteome_leafLeaf_exp1_LFQ_AnI;ForFigureExp00;1,4,7,Exp01;2,5,8,Exp10;1,4,7,Exp11;0,3,62323
LOC_Os01g47350.1	LOC_Os01g47350.1	>LOC_Os01g47350.1 protein|enoyl-CoA hydratase/isomerase family protein, putative, expressed	1	3	3	21.3	19.722	nan	5.1352	340	6997;6998;6999;7000;354178;354179;354180;354181;354182;354183;354184;354185;493191;493192;493193;493194;493195;493196;493197;493198;493199;493200;493201;493202;493203;493204;493205;493206;493207;493208	2911100.0,4416144.44444444,1872244.44444444,2859355.55555556,3079144.44444444,3498711.11111111,3750133.33333333,4117288.88888889,2703966.66666667	LOC_Os01g47350.1:Chr1:27054277	RiceProteome_leaf	Leaf_exp1_LFQ_AnI;ForFigure	k821209	-0.5241679904806725,-0.2865655411794763	0.13155879141582622,0.24075954240394343	RiceProteome_leafLeaf_exp1_LFQ_AnI;ForFigureExp00;1,4,7,Exp01;2,5,8,Exp10;1,4,7,Exp11;0,3,62323
LOC_Os01g47410.2;LOC_Os01g47410.1	LOC_Os01g47410.2;LOC_Os01g47410.1	>LOC_Os01g47410.2 protein|aspartic proteinase oryzasin-1 precursor, putative, expressed;>LOC_Os01g47410.1 protein|aspartic proteinase oryzasin-1 precursor, putative, expressed	2	2	nan	4.2	55.824	0.0052148	2.4462	341	126116;126117;126118;126119;126120;126121;126122;126123;126124;126125;126126;126127;126128;126129;126130;126131;126132;217035;217036;217037;217038;217039;217040;217041;217042;217043;217044;217045;217046;217047;217048;217049;217050;217051;217052;217053;217054;217055;217056;217057;217058;217059;217060;217061	1431522.22222222,3017100.0,3401733.33333333,2848855.55555556,2885266.66666667,4319977.77777778,1695322.22222222,2450555.55555556,3748483.33333333	LOC_Os01g47410.2:Chr1:27091420^^LOC_Os01g47410.1:Chr1:27091420	RiceProteome_leaf	Leaf_exp1_LFQ_AnI;ForFigure	k821209	0.45753693869996015,-0.48317328266991943	0.039016063781648624,0.20241608180476106	RiceProteome_leafLeaf_exp1_LFQ_AnI;ForFigureExp00;1,4,7,Exp01;2,5,8,Exp10;1,4,7,Exp11;0,3,62323
LOC_Os01g47430.2;LOC_Os01g47430.1	LOC_Os01g47430.2;LOC_Os01g47430.1	>LOC_Os01g47430.2 protein|protein of unknown function DUF1296 domain containing protein, expressed;>LOC_Os01g47430.1 protein|protein of unknown function DUF1296 domain containing protein, expressed	2	4	3	9.6	89.891	nan	15.198	342	306466;306467;306468;306469;306470;306471;306472;306473;306474;306475;400322;400323;400324;400325;400326;400327;428308;429267;429268;429269;429270;429271;429272;429273;429274	3721955.55555556,1949500.0,2241022.22222222,3868711.11111111,1689522.22222222,4360900.0,3250300.0,2241022.22222222,1405144.44444444	LOC_Os01g47430.2:Chr1:27109612^^LOC_Os01g47430.1:Chr1:27109612	RiceProteome_leaf	Leaf_exp1_LFQ_AnI;ForFigure	k821209	0.44544675835420466,0.8825944397147104	0.5064036826477163,0.0027523960045815147	RiceProteome_leafLeaf_exp1_LFQ_AnI;ForFigureExp00;1,4,7,Exp01;2,5,8,Exp10;1,4,7,Exp11;0,3,62323
LOC_Os01g47450.1	LOC_Os01g47450.1	>LOC_Os01g47450.1 protein|OsCttP1 - Putative C-terminal processing peptidase homologue, expressed	1	5	5	12.2	51.94	nan	6.6944	343	87127;87128;87129;138134;138135;138136;233857;345419;345420;345421;345422;345423;345424;345425;441185;441186;441187;441188;441189;441190;441191;441192	14243444.4444444,8335277.77777778,5787611.11111111,9724622.22222222,7752019.0,10855244.4444444,9742877.77777778,8378488.88888889,7059588.88888889	LOC_Os01g47450.1:Chr1:27115662	RiceProteome_leaf	Leaf_exp1_LFQ_AnI;ForFigure	k821209	-0.045729759970818636,0.46245143377628173	0.8831616893227736,0.17478477793858302	RiceProteome_leafLeaf_exp1_LFQ_AnI;ForFigureExp00;1,4,7,Exp01;2,5,8,Exp10;1,4,7,Exp11;0,3,62323
LOC_Os01g47550.1	LOC_Os01g47550.1	>LOC_Os01g47550.1 protein|kinase, pfkB family, putative, expressed	1	10	10	36	37.164	nan	46.165	344	21958;21959;21960;21961;21962;21963;21964;21965;21966;21967;21968;21969;21970;21971;21972;21973;21974;21975;21976;21977;21978;21979;21980;21981;105170;105171;105172;105173;105174;105175;105176;105177;105178;105179;105180;105181;105182;105183;150788;150789;150790;150791;150792;150793;150794;150795;150796;150797;150798;150799;151083;151084;151085;151086;151087;151088;151089;151090;151091;151092;151…	109206777.777778,113379777.777778,63660555.5555556,109365333.333333,88016000.0,113684444.444444,100286555.555556,98865888.8888889,117289888.888889	LOC_Os01g47550.1:Chr1:27185694	RiceProteome_leaf	Leaf_exp1_LFQ_AnI;ForFigure	k821209	-0.02729202718763596,0.08669679164644485	0.9274793878953141,0.49852832049266116	RiceProteome_leafLeaf_exp1_LFQ_AnI;ForFigureExp00;1,4,7,Exp01;2,5,8,Exp10;1,4,7,Exp11;0,3,62323
LOC_Os01g47690.1;LOC_Os01g47690.2	LOC_Os01g47690.1;LOC_Os01g47690.2	>LOC_Os01g47690.1 protein|metallo-beta-lactamase family protein, putative, expressed;>LOC_Os01g47690.2 protein|metallo-beta-lactamase family protein, putative, expressed	2	13	13	59.3	33.177	nan	116.34	346	10548;10549;10550;10551;10552;10553;10554;10555;92134;92135;92136;92137;92138;92139;92140;92141;92142;92143;92144;92145;92146;92147;92148;92149;92150;92151;92152;92153;92154;92155;92156;92157;92158;92159;92160;92161;92162;92163;92164;92165;92166;92167;92168;92169;92170;92171;92172;92173;92174;92175;92176;92177;92178;116356;116357;116358;116359;116360;116361;116362;116363;116364;116365;116366;1163…	101231888.888889,149854444.444444,151040000.0,214646666.666667,184441111.111111,261600000.0,184056111.111111,202962222.222222,208606666.666667	LOC_Os01g47690.1:Chr1:27277903^^LOC_Os01g47690.2:Chr1:27277903	RiceProteome_leaf	Leaf_exp1_LFQ_AnI;ForFigure	k821209	0.2095517424121271,-0.10387489300541312	0.4899004627072584,0.7619510066196273	RiceProteome_leafLeaf_exp1_LFQ_AnI;ForFigureExp00;1,4,7,Exp01;2,5,8,Exp10;1,4,7,Exp11;0,3,62323
LOC_Os01g47730.1;LOC_Os05g20050.3;LOC_Os05g20050.2;LOC_Os05g20050.1;LOC_Os06g50060.1	LOC_Os01g47730.1	>LOC_Os01g47730.1 protein|ras-related protein, putative, expressed	5	7	3	30.8	24.444	nan	6.7784	347	108;109;110;111;112;113;28257;28258;49319;49320;49321;49322;49323;49324;49325;49326;49327;49328;49329;49330;49331;49332;49333;49334;49335;49336;152800;152801;152802;152803;152804;152805;354564;354565;354566;354567;354568;354569;528568;528569;528570;528571;528572;528573;528574;528575;528576;528577;528578;528579;528580;528581;528582	1000072.22222222,644584.444444444,698258.933333332,800504.444444444,964238.733333332,1030565.55555556,574941.111111111,864474.444444444,1016470.0	LOC_Os01g47730.1:Chr1:27301715	RiceProteome_leaf	Leaf_exp1_LFQ_AnI;ForFigure	k821209	0.1505250603446359,-0.05819385213147238	0.5632880473941722,0.8442766098778713	RiceProteome_leafLeaf_exp1_LFQ_AnI;ForFigureExp00;1,4,7,Exp01;2,5,8,Exp10;1,4,7,Exp11;0,3,62323
LOC_Os01g47780.1	LOC_Os01g47780.1	>LOC_Os01g47780.1 protein|fasciclin domain containing protein, expressed	1	2	2	8.1	24.976	nan	5.3453	348	161720;161721;161722;161723;161724;161725;161726;161727;161728;161729;161730;161731;161732;161733;161734;161735;161736;161737;161738;504671;504672;504673;504674;504675;504676;504677;504678;504679;504680;504681;504682;504683;504684;504685;504686;504687;504688;504689;504690;504691;504692;504693;504694;504695;504696	8902300.0,29753666.6666667,24956666.6666667,25752444.4444444,53983000.0,51280111.1111111,19646111.1111111,68134666.6666667,59016888.8888889	LOC_Os01g47780.1:Chr1:27341154	RiceProteome_leaf	Leaf_exp1_LFQ_AnI;ForFigure	k821209	-0.16718187239812302,-1.4838027436077412	0.7345525307496512,0.08408995590648066	RiceProteome_leafLeaf_exp1_LFQ_AnI;ForFigureExp00;1,4,7,Exp01;2,5,8,Exp10;1,4,7,Exp11;0,3,62323
LOC_Os01g48280.1;LOC_Os01g48280.2	LOC_Os01g48280.1;LOC_Os01g48280.2	>LOC_Os01g48280.1 protein|ubiquitin-conjugating enzyme, putative, expressed;>LOC_Os01g48280.2 protein|ubiquitin-conjugating enzyme, putative, expressed	2	5	5	45.8	17.16	nan	22.493	349	41537;41538;41539;41540;41541;41542;41543;41544;41545;41546;41547;41548;41549;41550;41551;41552;41553;41554;41555;41556;41557;41558;248656;248657;248658;248659;248660;248661;248662;248663;248664;248665;248666;248667;248668;248669;248670;248671;248672;248673;248674;306304;306305;306306;306307;306308;306309;306310;306311;306312;306313;306314;306315;306316;306317;306318;306319;306320;469999;470000;4…	8531833.33333333,28617111.1111111,6114988.88888889,8954800.0,10390233.3333333,8625322.22222222,14854000.0,11218700.0,8452655.55555556	LOC_Os01g48280.1:Chr1:27671425^^LOC_Os01g48280.2:Chr1:27669502	RiceProteome_leaf	Leaf_exp1_LFQ_AnI;ForFigure	k821209	-1.114748289649452,-0.6350877282526164	0.2675351444978436,0.42614775354191614	RiceProteome_leafLeaf_exp1_LFQ_AnI;ForFigureExp00;1,4,7,Exp01;2,5,8,Exp10;1,4,7,Exp11;0,3,62323
LOC_Os01g48420.1	LOC_Os01g48420.1	>LOC_Os01g48420.1 protein|peroxiredoxin, putative, expressed	1	19	19	92.6	17.291	nan	323.31	351	29919;29920;29921;29922;29923;29924;29925;29926;29927;29928;29929;29930;29931;29932;29933;29934;29935;29936;29937;29938;29939;29940;29941;29942;29943;29944;29945;29946;29947;29948;29949;29950;29951;34243;34244;34245;34246;34247;34248;34249;34250;34251;34252;34253;34254;34255;34256;34257;34258;34259;34260;34261;34262;34263;34264;34265;34266;34267;34268;34269;34270;34271;34272;34273;34274;34275;342…	278828888.888889,2458853333.33333,351107777.777778,2839853927.77778,2463132222.22222,2152213666.66667,2452526822.22222,3363683644.44444,2845220366.66667	LOC_Os01g48420.1:Chr1:27747636	RiceProteome_leaf	Leaf_exp1_LFQ_AnI;ForFigure	k821209	-0.6314726039239873,-0.572627618651141	0.31992405155002224,0.3780207786303965	RiceProteome_leafLeaf_exp1_LFQ_AnI;ForFigureExp00;1,4,7,Exp01;2,5,8,Exp10;1,4,7,Exp11;0,3,62323
LOC_Os01g48760.2;LOC_Os01g48760.1	LOC_Os01g48760.2;LOC_Os01g48760.1	>LOC_Os01g48760.2 protein|THAP domain-containing protein 4, putative, expressed;>LOC_Os01g48760.1 protein|THAP domain-containing protein 4, putative, expressed	2	2	2	23.3	19.119	nan	11.305	353	16235;16236;16237;16238;16239;471136;471137;471138;471139;471140	2789380.32222222,2666892.57777778,2427972.81111111,1378066.66666667,1875688.88888889,2748100.0,1726577.77777778,2994022.22222222,1181766.66666667	LOC_Os01g48760.2:Chr1:27961747^^LOC_Os01g48760.1:Chr1:27961747	RiceProteome_leaf	Leaf_exp1_LFQ_AnI;ForFigure	k821209	-0.24537793889232223,-0.35466140810607183	0.5406792265624055,0.3701310347363495	RiceProteome_leafLeaf_exp1_LFQ_AnI;ForFigureExp00;1,4,7,Exp01;2,5,8,Exp10;1,4,7,Exp11;0,3,62323
LOC_Os01g48910.3;LOC_Os01g48910.2;LOC_Os01g48910.1;LOC_Os11g35400.4;LOC_Os11g35400.3;LOC_Os11g35400.2;LOC_Os11g35400.1	LOC_Os01g48910.3;LOC_Os01g48910.2;LOC_Os01g48910.1	>LOC_Os01g48910.3 protein|AMP-binding enzyme, putative, expressed;>LOC_Os01g48910.2 protein|AMP-binding enzyme, putative, expressed;>LOC_Os01g48910.1 protein|AMP-binding enzyme, putative, expressed	7	15	10	25.1	72.25	nan	31.925	354	61424;61425;61426;61427;61428;61429;61430;61431;61432;61433;61434;61435;61436;61437;61438;61439;61440;61441;61442;61443;61444;61445;61446;61447;61448;61449;61450;61451;61452;61453;61454;61455;61456;61457;61458;61459;61460;61461;61462;61463;61464;61465;61466;61467;61468;61469;84993;95854;95855;95856;95857;99767;99768;99769;99770;99771;99772;99773;99774;99775;99776;99777;99778;99779;99780;99781;997…	10390233.3333333,13373666.6666667,17969666.6666667,11574600.0,18843888.8888889,16852555.5555556,13416444.4444444,21507666.6666667,14532777.7777778	LOC_Os01g48910.3:Chr1:28066818^^LOC_Os01g48910.2:Chr1:28066818^^LOC_Os01g48910.1:Chr1:28066818	RiceProteome_leaf	Leaf_exp1_LFQ_AnI;ForFigure	k821209	-0.12240329805915814,-0.6026133938422658	0.6184020560272996,0.11207212026141296	RiceProteome_leafLeaf_exp1_LFQ_AnI;ForFigureExp00;1,4,7,Exp01;2,5,8,Exp10;1,4,7,Exp11;0,3,62323
LOC_Os01g48960.1	LOC_Os01g48960.1	>LOC_Os01g48960.1 protein|glutamate synthase, chloroplast precursor, putative, expressed	1	26	14	14.5	236.89	nan	35.975	355	37046;37047;37048;37049;37050;37051;37052;37053;57335;57336;57337;57338;61196;61197;61198;61199;61200;61201;61202;61203;61204;61205;61206;61207;61208;81474;81475;81476;81477;81478;81479;81480;81481;143607;143608;143609;174338;174339;174340;174341;174342;174343;273353;273354;273355;273356;273357;273358;273359;291108;291109;291110;291111;291112;291113;291114;291115;291116;291117;291118;291119;29112…	11039444.4444444,13621000.0,15284222.2222222,16103888.8888889,19975555.5555556,15048333.3333333,14230555.5555556,18870000.0,12622777.7777778	LOC_Os01g48960.1:Chr1:28101702	RiceProteome_leaf	Leaf_exp1_LFQ_AnI;ForFigure	k821209	-0.2885608122733134,-0.34267751141527325	0.24317929094112167,0.21173745993449603	RiceProteome_leafLeaf_exp1_LFQ_AnI;ForFigureExp00;1,4,7,Exp01;2,5,8,Exp10;1,4,7,Exp11;0,3,62323
LOC_Os01g48990.2;LOC_Os01g48990.1	LOC_Os01g48990.2;LOC_Os01g48990.1	>LOC_Os01g48990.2 protein|uncharacterized kinase mug58, putative, expressed;>LOC_Os01g48990.1 protein|uncharacterized kinase mug58, putative, expressed	2	24	24	74	44.129	nan	323.31	356	10460;10461;10462;10463;10464;10465;10466;10467;10468;10469;10470;10471;10472;10473;10474;10475;10476;10477;10478;10479;10480;10481;10482;10483;10484;10485;10486;10487;10488;10489;10490;10491;10492;10493;10494;10495;10496;10497;10498;10499;10500;10501;10502;10503;10504;10505;10506;10507;10508;11333;11334;11335;11336;11337;11338;11339;11340;11341;11342;11343;11344;30745;30746;30747;30748;30749;307…	242640000.0,4718798888.88889,376757777.777778,2004180288.88889,1518457777.77778,1593670038.88889,2636292911.11111,2387241988.88889,1286742222.22222	LOC_Os01g48990.2:Chr1:28127253^^LOC_Os01g48990.1:Chr1:28126644	RiceProteome_leaf	Leaf_exp1_LFQ_AnI;ForFigure	k821209	-1.4048215581084715,-0.8206393721399267	0.19361700675632704,0.3595363415355508	RiceProteome_leafLeaf_exp1_LFQ_AnI;ForFigureExp00;1,4,7,Exp01;2,5,8,Exp10;1,4,7,Exp11;0,3,62323
LOC_Os01g49190.1	LOC_Os01g49190.1	>LOC_Os01g49190.1 protein|ATP synthase, putative, expressed	1	40	4	77.6	59.462	nan	323.31	357	23081;23082;23083;23084;23085;23086;23087;23088;23089;23090;23091;23092;23093;23094;23095;23096;23097;23098;23099;23100;23101;23102;23103;23104;23105;23106;23107;23108;23109;23110;23111;23112;23113;23114;23115;23116;23117;23118;23119;23120;23121;23122;23123;23124;23125;23126;23127;50222;50223;68331;68332;68333;68334;68335;68336;68337;68338;68339;68340;68341;68342;68343;68344;68345;68346;68347;683…	1545141111.11111,989559388.888888,978960829.743065,3246993705.55555,1732949866.66667,2385709533.33333,2185484577.77778,3388858377.77778,3166497555.55556	LOC_Os01g49190.1:Chr1:28277809	RiceProteome_leaf	Leaf_exp1_LFQ_AnI;ForFigure	k821209	0.09584573101970968,0.1912396356368739	0.8906925419854775,0.7572815803818818	RiceProteome_leafLeaf_exp1_LFQ_AnI;ForFigureExp00;1,4,7,Exp01;2,5,8,Exp10;1,4,7,Exp11;0,3,62323
LOC_Os01g49290.1	LOC_Os01g49290.1	>LOC_Os01g49290.1 protein|WD repeat-containing protein, putative, expressed	1	24	19	87.1	36.231	nan	323.31	358	17698;17699;17700;17701;17702;17703;17704;17705;17706;17707;17708;17709;17710;17711;17712;17713;17714;17715;17716;17717;17718;17719;17720;17721;17722;17723;17724;17725;17726;17727;17728;17729;17730;17731;17732;17733;17734;17735;17736;17737;17738;17739;17740;17741;17742;17743;17744;17745;17746;17747;17748;17749;17750;17751;17752;17753;17754;17755;17756;17757;17758;17759;17760;17761;17762;17763;177…	164431111.111111,362706666.666667,360476666.666667,2518649166.66667,1504442944.44445,2500518411.11111,1866586011.11111,3019846166.66667,3339664366.66667	LOC_Os01g49290.1:Chr1:28330897	RiceProteome_leaf	Leaf_exp1_LFQ_AnI;ForFigure	k821209	0.34347379714128656,-0.10318712843629704	0.7284945421527078,0.9192663294436261	RiceProteome_leafLeaf_exp1_LFQ_AnI;ForFigureExp00;1,4,7,Exp01;2,5,8,Exp10;1,4,7,Exp11;0,3,62323
LOC_Os01g49320.1	LOC_Os01g49320.1	>LOC_Os01g49320.1 protein|glycosyl hydrolase, putative, expressed	1	4	4	15.6	31.33	nan	11.341	359	182749;182750;182751;182752;182753;182754;182755;182756;419068;419069;419070;419071;419072;419073;419074;419075;419076;419077;419078;504933;504934;504935;504936;504937;504938;504939;504940;504941;504942;504943;504944;504945;504946;540545;540546;540547;540548;540549;540550;540551;540552;540553;540554;540555	8115588.88888889,3128400.0,10108244.4444444,4857844.44444444,3674900.0,7465144.44444444,6958555.55555556,5868677.77777778,8816977.77777778	LOC_Os01g49320.1:Chr1:28355140	RiceProteome_leaf	Leaf_exp1_LFQ_AnI;ForFigure	k821209	1.0583696849994189,0.6534439643528368	0.015918450389575834,0.13037055060400288	RiceProteome_leafLeaf_exp1_LFQ_AnI;ForFigureExp00;1,4,7,Exp01;2,5,8,Exp10;1,4,7,Exp11;0,3,62323
LOC_Os01g49330.1	LOC_Os01g49330.1	>LOC_Os01g49330.1 protein|formyl transferase, putative, expressed	1	16	16	62.7	38.69	nan	173.42	360	9125;9126;9127;14317;14318;14319;14320;14321;14322;14323;14324;14325;14326;14327;14328;14329;14330;14331;14332;14333;14334;14335;18314;18315;18316;18317;18318;18319;18320;18321;18322;18323;18324;18325;18326;18327;18328;18329;18330;18331;32138;32139;32140;32141;32142;32143;32144;32145;32146;37261;37262;37263;37264;37265;37266;37267;37268;37269;37270;37271;37272;37273;37274;45636;45637;45638;45639;…	63406333.3333333,126403888.888889,100188333.333333,268265555.555556,160332222.222222,275375555.555556,218685555.555556,147615555.555556,177173333.333333	LOC_Os01g49330.1:Chr1:28364063	RiceProteome_leaf	Leaf_exp1_LFQ_AnI;ForFigure	k821209	0.34773019589612414,0.34150534679002814	0.5197550336788631,0.5964454023178039	RiceProteome_leafLeaf_exp1_LFQ_AnI;ForFigureExp00;1,4,7,Exp01;2,5,8,Exp10;1,4,7,Exp11;0,3,62323
LOC_Os01g49380.1;LOC_Os01g49380.2	LOC_Os01g49380.1;LOC_Os01g49380.2	>LOC_Os01g49380.1 protein|lipase, putative, expressed;>LOC_Os01g49380.2 protein|lipase, putative, expressed	2	2	2	7.5	42.431	nan	5.1015	361	150287;150288;150289;150290;150291;150292;150293;238207;238208;238209;238210;238211;238212;238213	1917546.1,1758211.11111111,2148996.51666667,1851355.55555556,2263222.22222222,2440966.66666667,2859355.55555556,2381066.66666667,2428633.33333333	LOC_Os01g49380.1:Chr1:28386880^^LOC_Os01g49380.2:Chr1:28386880	RiceProteome_leaf	Leaf_exp1_LFQ_AnI;ForFigure	k821209	0.13254722104360278,0.049994239950013036	0.4084087569499093,0.8538639558920906	RiceProteome_leafLeaf_exp1_LFQ_AnI;ForFigureExp00;1,4,7,Exp01;2,5,8,Exp10;1,4,7,Exp11;0,3,62323
LOC_Os01g49670.3;LOC_Os01g49670.1;LOC_Os01g49670.5;LOC_Os01g49670.4;LOC_Os01g49670.2	LOC_Os01g49670.3;LOC_Os01g49670.1;LOC_Os01g49670.5;LOC_Os01g49670.4;LOC_Os01g49670.2	>LOC_Os01g49670.3 protein|cytidylyltransferase domain containing protein, expressed;>LOC_Os01g49670.1 protein|cytidylyltransferase domain containing protein, expressed;>LOC_Os01g49670.5 protein|cytidylyltransferase domain containing protein, expressed;>LOC	5	3	3	11.2	28.29	nan	8.4722	362	223513;223514;223515;223516;223517;223518;223519;223520;223521;223522;223523;223524;223525;223526;257154;257155;257156;257157;257158;371986;371987;371988;371989;371990;371991;371992;371993;371994;371995	6572511.11111111,9033988.88888889,6508511.11111111,4253477.77777778,9217788.88888889,7606033.33333333,6716866.66666667,9673000.0,6142277.77777778	LOC_Os01g49670.3:Chr1:28544668^^LOC_Os01g49670.1:Chr1:28545296^^LOC_Os01g49670.5:Chr1:28544668^^LOC_Os01g49670.4:Chr1:28544668^^LOC_Os01g49670.2:Chr1:28545296	RiceProteome_leaf	Leaf_exp1_LFQ_AnI;ForFigure	k821209	-0.4631379300473166,-0.6706621969494324	0.016428480468040345,0.04290092261214423	RiceProteome_leafLeaf_exp1_LFQ_AnI;ForFigureExp00;1,4,7,Exp01;2,5,8,Exp10;1,4,7,Exp11;0,3,62323
LOC_Os01g49690.1	LOC_Os01g49690.1	>LOC_Os01g49690.1 protein|Ser/Thr protein phosphatase family protein, putative, expressed	1	2	2	6.3	34.705	0.0027912	2.6772	363	23942;23943;23944;23945;23946;23947;23948;556188;556189;556190	92177.6666666667,190237.777777778,500184.27888889,443477.777777778,313907.471111113,190237.777777778,600128.888888889,160798.0,272640.0	LOC_Os01g49690.1:Chr1:28556192	RiceProteome_leaf	Leaf_exp1_LFQ_AnI;ForFigure	k821209	0.5343975480168912,0.7723857960557641	0.4101650313359708,0.4086668342038246	RiceProteome_leafLeaf_exp1_LFQ_AnI;ForFigureExp00;1,4,7,Exp01;2,5,8,Exp10;1,4,7,Exp11;0,3,62323
LOC_Os01g49760.1;LOC_Os01g49760.3	LOC_Os01g49760.1	>LOC_Os01g49760.1 protein|expressed protein	2	3	3	5.5	66.442	nan	6.8128	364	48060;48061;48062;48063;48064;48065;48066;48067;48068;296169;296170;296171;296172;296173;296174;296175;296176;296177;296178;296179;296180;296181;296182;296183;296184;296185;296186;328600;328601;328602;328603;328604;328605	1423511.11111111,3548377.77777778,3143222.22222222,4669355.55555556,3966977.77777778,4147322.22222222,3851233.33333333,4334333.33333333,4588711.11111111	LOC_Os01g49760.1:Chr1:28578189	RiceProteome_leaf	Leaf_exp1_LFQ_AnI;ForFigure	k821209	0.003595246771353981,-0.2529364723368002	0.9850219902503563,0.584911850065699	RiceProteome_leafLeaf_exp1_LFQ_AnI;ForFigureExp00;1,4,7,Exp01;2,5,8,Exp10;1,4,7,Exp11;0,3,62323
LOC_Os01g49890.1	LOC_Os01g49890.1	>LOC_Os01g49890.1 protein|threonine synthase, chloroplast precursor, putative, expressed	1	8	4	21	57.702	nan	26.724	365	10306;103579;103580;325177;325178;325179;325180;325181;325182;325183;441703;441704;441705;441706;448634;448635;448636;448637;448638;448639;448640;448641;471777;471778;471779;471780;471781;471782;471783;471784;471785;471786;471787;471788;471789;471790;471791;471792;471793;471794;475297;475298;475299;475300;503277;503278;503279;503280;503281;503282	8675377.77777778,6824011.11111111,6973522.22222222,15633222.2222222,11234755.5555556,10252677.7777778,21405166.6666667,10888911.1111111,11671422.2222222	LOC_Os01g49890.1:Chr1:28654300	RiceProteome_leaf	Leaf_exp1_LFQ_AnI;ForFigure	k821209	-0.002496829294477997,0.6591810793582543	0.9936964143299047,0.2651510599283698	RiceProteome_leafLeaf_exp1_LFQ_AnI;ForFigureExp00;1,4,7,Exp01;2,5,8,Exp10;1,4,7,Exp11;0,3,62323
LOC_Os01g49900.1	LOC_Os01g49900.1	>LOC_Os01g49900.1 protein|peptidyl-tRNA hydrolase, mitochondrial precursor protein, putative, expressed	1	2	2	14	26.959	nan	4.4729	366	234355;234356;234357;234358;234359;234360;234361;234362;400547;400548;400549;400550	1405144.44444444,1657211.11111111,1508827.35555556,1244666.66666667,1340766.66666667,1337622.22222222,1626733.33333333,1325127.77777778,1168644.44444444	LOC_Os01g49900.1:Chr1:28660202	RiceProteome_leaf	Leaf_exp1_LFQ_AnI;ForFigure	k821209	-0.10663429037403026,-0.015622528940006224	0.5213192352378118,0.9249775234664066	RiceProteome_leafLeaf_exp1_LFQ_AnI;ForFigureExp00;1,4,7,Exp01;2,5,8,Exp10;1,4,7,Exp11;0,3,62323
LOC_Os01g50310.1	LOC_Os01g50310.1	>LOC_Os01g50310.1 protein|VIP1 protein, putative, expressed	1	8	8	32.9	36.002	nan	32.481	370	35;36;37;38;39;40;41;42;43;44;45;46;47;48;49;54700;54701;54702;54703;337710;337711;337712;337713;436866;436867;436868;436869;440982;440983;440984;440985;440986;440987;470395;470396;470397;470398;470399;473718;473719;473720;473721;473722;473723;473724;473725	6238977.77777778,6238977.77777778,8265088.88888889,9447988.88888889,6114988.88888889,7581055.55555556,7894322.22222222,9168244.44444444,6880833.33333333	LOC_Os01g50310.1:Chr1:28881816	RiceProteome_leaf	Leaf_exp1_LFQ_AnI;ForFigure	k821209	0.07857954546326247,0.131816271668986	0.7367581755018493,0.6408335815136647	RiceProteome_leafLeaf_exp1_LFQ_AnI;ForFigureExp00;1,4,7,Exp01;2,5,8,Exp10;1,4,7,Exp11;0,3,62323
LOC_Os01g50450.1	LOC_Os01g50450.1	>LOC_Os01g50450.1 protein|expressed protein	1	7	7	30.4	27.422	nan	27.592	371	12049;12050;12051;12052;12053;12054;12055;12056;12057;12058;12059;12060;12061;12062;179189;179190;179191;179192;179193;179194;179195;179196;179197;179198;179199;179200;179201;179202;179203;179204;179205;179206;179207;179208;179209;179210;179211;179212;179213;179214;179215;179216;179217;179218;179219;392679;392680;392681;392682;408087;408088;408089;408090;408091;408092;408093;408094;408095;408096;…	21628666.6666667,16413333.3333333,20607666.6666667,19602777.7777778,19070166.6666667,17218888.8888889,31180777.7777778,31265000.0,28160000.0	LOC_Os01g50450.1:Chr1:28970749	RiceProteome_leaf	Leaf_exp1_LFQ_AnI;ForFigure	k821209	-0.0165633041112124,0.11749780931735726	0.966230177528288,0.7620676758512351	RiceProteome_leafLeaf_exp1_LFQ_AnI;ForFigureExp00;1,4,7,Exp01;2,5,8,Exp10;1,4,7,Exp11;0,3,62323
LOC_Os01g50830.1;LOC_Os01g50830.2	LOC_Os01g50830.1;LOC_Os01g50830.2	>LOC_Os01g50830.1 protein|expressed protein;>LOC_Os01g50830.2 protein|expressed protein	2	2	2	5.9	41.269	0.0027806	2.6365	373	137810;137811;137812;137813;137814;137815;424754;424755;424756;424757;424758;424759;424760;424761;424762;424763	1351667.46666667,1248477.77777778,1273700.0,1258755.55555556,1626733.33333333,2296922.22222222,1215755.55555556,742476.666666667,1773877.77777778	LOC_Os01g50830.1:Chr1:29192075^^LOC_Os01g50830.2:Chr1:29192671	RiceProteome_leaf	Leaf_exp1_LFQ_AnI;ForFigure	k821209	0.5629870817299611,0.08083630715035724	0.21633876361518983,0.8127319027545747	RiceProteome_leafLeaf_exp1_LFQ_AnI;ForFigureExp00;1,4,7,Exp01;2,5,8,Exp10;1,4,7,Exp11;0,3,62323
LOC_Os01g51170.1	LOC_Os01g51170.1	>LOC_Os01g51170.1 protein|glycylpeptide N-tetradecanoyltransferase 1, putative, expressed	1	15	15	35	49.709	nan	102.74	374	9051;9052;9053;9054;9055;9056;9057;9058;131315;131316;131317;131318;131319;131320;131321;131322;131323;139939;139940;139941;139942;139943;139944;139945;139946;139947;139948;139949;139950;139951;139952;139953;139954;139955;147804;147805;147806;147807;147808;147809;147810;147811;147812;147813;147814;147815;147816;147817;147818;147819;147820;147821;147822;147823;147824;147825;148176;148177;148178;14…	30822222.2222222,57845777.7777778,39740222.2222222,65131111.1111111,72969111.1111111,52508444.4444444,67907666.6666667,83206222.2222222,63077555.5555556	LOC_Os01g51170.1:Chr1:29412288	RiceProteome_leaf	Leaf_exp1_LFQ_AnI;ForFigure	k821209	-0.4624517050258699,-0.38528058720044295	0.12228549840234659,0.3109112990117466	RiceProteome_leafLeaf_exp1_LFQ_AnI;ForFigureExp00;1,4,7,Exp01;2,5,8,Exp10;1,4,7,Exp11;0,3,62323
LOC_Os01g51200.1	LOC_Os01g51200.1	>LOC_Os01g51200.1 protein|CK1_CaseinKinase_1.3 - CK1 includes the casein kinase 1 kinases, expressed	1	4	2	12.3	52.907	nan	6.3682	375	47374;47375;47376;47377;47378;47379;47380;47381;47382;61022;61023;61024;61025;61026;61027;61028;453508;453509;453510;544243;544244;544245;544246;544247;544248;544249;544250;544251;544252;544253;544254;544255;544256	1903466.66666667,3721955.55555556,3224188.88888889,4647255.55555556,3910977.77777778,3920688.88888889,3806311.11111111,4567511.11111111,4673844.44444444	LOC_Os01g51200.1:Chr1:29431942	RiceProteome_leaf	Leaf_exp1_LFQ_AnI;ForFigure	k821209	-0.04585963664304954,-0.23632288712337174	0.8107162580862903,0.5342943850192218	RiceProteome_leafLeaf_exp1_LFQ_AnI;ForFigureExp00;1,4,7,Exp01;2,5,8,Exp10;1,4,7,Exp11;0,3,62323
LOC_Os01g51280.1;LOC_Os01g51280.2	LOC_Os01g51280.1;LOC_Os01g51280.2	>LOC_Os01g51280.1 protein|5-nucleotidase surE, putative, expressed;>LOC_Os01g51280.2 protein|5-nucleotidase surE, putative, expressed	2	10	10	44.3	43.326	nan	111.01	376	6800;6801;6802;6803;6804;6805;6806;6807;6808;6809;6810;6811;6812;6813;6814;14968;29425;46151;46152;46153;46154;46155;46156;46157;46158;46159;46160;46161;46162;46163;46164;46165;46166;46167;46168;46169;117648;117649;153432;153433;153434;153435;153436;153437;153438;153439;153440;244650;244651;244652;244653;244654;257868;257869;257870;257871;257872;257873;257874;257875;257876;257877;257878;257879;25…	18418333.3333333,23613444.4444444,19686666.6666667,21283666.6666667,27438444.4444444,29753666.6666667,22723888.8888889,28797777.7777778,33232777.7777778	LOC_Os01g51280.1:Chr1:29479274^^LOC_Os01g51280.2:Chr1:29480132	RiceProteome_leaf	Leaf_exp1_LFQ_AnI;ForFigure	k821209	0.05013179345416282,-0.3551419261140784	0.8446379723382846,0.04627023497083578	RiceProteome_leafLeaf_exp1_LFQ_AnI;ForFigureExp00;1,4,7,Exp01;2,5,8,Exp10;1,4,7,Exp11;0,3,62323
LOC_Os01g51300.2;LOC_Os01g51300.1	LOC_Os01g51300.2;LOC_Os01g51300.1	>LOC_Os01g51300.2 protein|WD domain, G-beta repeat domain containing protein, expressed;>LOC_Os01g51300.1 protein|WD domain, G-beta repeat domain containing protein, expressed	2	17	17	62.5	50.11	nan	323.31	377	8304;23062;23063;23064;23065;23066;23067;23068;23069;23070;23071;23072;23073;23074;23075;23076;23077;23078;23079;23080;53665;53666;53667;53668;53669;163591;163592;163593;163594;163595;163596;163597;163598;163599;163600;221655;221656;221657;221658;221659;221660;221661;221662;221663;221664;221665;221666;221667;221668;221669;221670;221671;221672;221673;221674;221675;221676;221677;221678;221679;22168…	111022444.444444,94285222.2222222,192692222.222222,304328888.888889,191217777.777778,287087777.777778,278828888.888889,189568888.888889,249954444.444444	LOC_Os01g51300.2:Chr1:29501291^^LOC_Os01g51300.1:Chr1:29501291	RiceProteome_leaf	Leaf_exp1_LFQ_AnI;ForFigure	k821209	0.619225710862167,0.5471644205125166	0.11620882445836415,0.3641494921315857	RiceProteome_leafLeaf_exp1_LFQ_AnI;ForFigureExp00;1,4,7,Exp01;2,5,8,Exp10;1,4,7,Exp11;0,3,62323
LOC_Os01g51360.2;LOC_Os01g51360.1	LOC_Os01g51360.2;LOC_Os01g51360.1	>LOC_Os01g51360.2 protein|lipase, putative, expressed;>LOC_Os01g51360.1 protein|lipase, putative, expressed	2	14	14	39	50.591	nan	71.967	378	89745;89746;89747;89748;89749;89750;89751;89752;89753;92324;92325;92326;92327;92328;92329;92330;92331;92332;92333;92334;92335;92336;92337;92338;92339;92340;92341;92342;92343;92344;177729;177730;177731;177732;177733;177734;177735;177736;221854;221855;221856;221857;221858;221859;221860;221861;221862;221863;221864;221865;221866;221867;221868;221869;221870;221871;221872;221873;221874;221875;221876;22…	47376666.6666667,39298111.1111111,42734777.7777778,46632444.4444444,60006555.5555556,47175666.6666667,41270666.6666667,55406555.5555556,52508444.4444444	LOC_Os01g51360.2:Chr1:29531291^^LOC_Os01g51360.1:Chr1:29531291	RiceProteome_leaf	Leaf_exp1_LFQ_AnI;ForFigure	k821209	-0.11943734640259275,-0.1936316537727569	0.5967060551359885,0.4136012948922866	RiceProteome_leafLeaf_exp1_LFQ_AnI;ForFigureExp00;1,4,7,Exp01;2,5,8,Exp10;1,4,7,Exp11;0,3,62323
LOC_Os01g51410.1;LOC_Os01g51410.2	LOC_Os01g51410.1;LOC_Os01g51410.2	>LOC_Os01g51410.1 protein|glycine dehydrogenase, putative, expressed;>LOC_Os01g51410.2 protein|glycine dehydrogenase, putative, expressed	2	78	19	84.1	111.43	nan	323.31	379	2579;2580;2581;2582;2583;2584;2585;2586;2587;2588;2589;2590;2591;2592;2593;2594;2595;2596;2597;2598;2599;2600;2601;2602;2603;2604;2605;2606;2607;2608;2609;2610;2611;2612;2613;2614;2615;2616;2617;2618;2619;2620;2621;2622;2623;2624;2625;2626;2627;2628;2629;2630;2631;2632;2633;2634;2635;2636;2637;2638;2639;2640;2641;2642;3392;3393;3394;3395;3396;3397;3398;3399;3400;3401;3402;3403;3404;3405;3406;1176…	1720932222.22222,989559388.888888,978960829.743065,3246993705.55555,1732949866.66667,2385709533.33333,2185484577.77778,3388858377.77778,3166497555.55556	LOC_Os01g51410.1:Chr1:29560452^^LOC_Os01g51410.2:Chr1:29560452	RiceProteome_leaf	Leaf_exp1_LFQ_AnI;ForFigure	k821209	0.09584573101970968,0.22713596448368653	0.8906925419854775,0.7042391492138568	RiceProteome_leafLeaf_exp1_LFQ_AnI;ForFigureExp00;1,4,7,Exp01;2,5,8,Exp10;1,4,7,Exp11;0,3,62323
LOC_Os01g51530.1	LOC_Os01g51530.1	>LOC_Os01g51530.1 protein|methyltransferase domain containing protein, expressed	1	8	8	38.1	34.36	nan	227.49	380	125851;125852;125853;125854;125855;125856;125857;125858;125859;125860;125861;125862;125863;244921;312412;312413;312414;312415;312416;312417;369598;369599;369600;369601;369602;369603;369604;369605;369606;369607;369608;369609;369610;369611;369612;369613;369614;369615;369616;369617;369618;369619;369620;369621;369622;369623;369624;369625;369626;369627;369628;372935;372936;372937;372938;372939;372940;…	28515555.5555556,58013333.3333333,54329333.3333333,103921555.555556,49467333.3333333,110145777.777778,92571333.3333333,82147888.8888889,98266222.2222222	LOC_Os01g51530.1:Chr1:29600888	RiceProteome_leaf	Leaf_exp1_LFQ_AnI;ForFigure	k821209	0.47046694547569723,0.24680291460678325	0.2969748963864814,0.6779347377489517	RiceProteome_leafLeaf_exp1_LFQ_AnI;ForFigureExp00;1,4,7,Exp01;2,5,8,Exp10;1,4,7,Exp11;0,3,62323
LOC_Os01g51570.1	LOC_Os01g51570.1	>LOC_Os01g51570.1 protein|glycosyl hydrolases family 17, putative, expressed	1	11	10	55	35.809	nan	323.31	381	21652;21653;21654;21655;21656;21657;21658;21659;21660;88294;88295;88296;88297;88298;88299;88300;88301;88302;88303;88304;88305;88306;88307;88308;88309;88310;135832;135833;135834;135835;135836;135837;135838;135839;135840;135841;135842;135843;135844;135845;135846;135847;135848;135849;135850;135851;135852;135853;135854;135855;135856;135857;135858;135859;135860;135861;135862;135863;135864;135865;13586…	155428888.888889,124478888.888889,126202000.0,154038888.888889,132441111.111111,639417777.777778,144735555.555556,157662222.222222,409100000.0	LOC_Os01g51570.1:Chr1:29620971	RiceProteome_leaf	Leaf_exp1_LFQ_AnI;ForFigure	k821209	1.5025864933369668,0.1316800405183818	0.2294824586401915,0.3170370083084013	RiceProteome_leafLeaf_exp1_LFQ_AnI;ForFigureExp00;1,4,7,Exp01;2,5,8,Exp10;1,4,7,Exp11;0,3,62323
LOC_Os01g51700.1;LOC_Os01g51700.3;LOC_Os01g51700.2	LOC_Os01g51700.1;LOC_Os01g51700.3;LOC_Os01g51700.2	>LOC_Os01g51700.1 protein|ras-related protein, putative, expressed;>LOC_Os01g51700.3 protein|ras-related protein, putative, expressed;>LOC_Os01g51700.2 protein|ras-related protein, putative, expressed	3	5	2	27.5	23.261	nan	5.8329	382	141418;141419;178341;178342;178343;178344;178345;178346;178347;178348;178349;178350;178351;178352;178353;178354;178355;178356;178357;178358;178359;405114;405115;405116;405117;405118;405119;405120;498277;498278;498279;498280;498281;498282;498283;498284;498285	3331544.44444444,7113933.33333333,3375798.55555556,3180977.77777778,3721955.55555556,3459911.11111111,3186655.55555556,6114988.88888889,2614577.77777778	LOC_Os01g51700.1:Chr1:29734891^^LOC_Os01g51700.3:Chr1:29734703^^LOC_Os01g51700.2:Chr1:29734244	RiceProteome_leaf	Leaf_exp1_LFQ_AnI;ForFigure	k821209	-0.8429298664512399,-0.8054256263367106	0.12272580569426794,0.1379396712412843	RiceProteome_leafLeaf_exp1_LFQ_AnI;ForFigureExp00;1,4,7,Exp01;2,5,8,Exp10;1,4,7,Exp11;0,3,62323
LOC_Os01g51800.1	LOC_Os01g51800.1	>LOC_Os01g51800.1 protein|expressed protein	1	2	2	16.1	22.056	nan	9.3415	384	424044;424045;424046;424047;424048;424049;424050;424051;433491;433492;433493;433494;433495;433496;433497;433498;433499	2381066.66666667,3668855.55555556,374962.222222222,2978111.11111111,4421700.0,4352244.44444444,3194544.44444444,3707905.55555556,4647255.55555556	LOC_Os01g51800.1:Chr1:29785501	RiceProteome_leaf	Leaf_exp1_LFQ_AnI;ForFigure	k821209	-0.33179086326265056,-0.46397443693517576	0.6188910845039328,0.03502723527978226	RiceProteome_leafLeaf_exp1_LFQ_AnI;ForFigureExp00;1,4,7,Exp01;2,5,8,Exp10;1,4,7,Exp11;0,3,62323
LOC_Os01g51860.1	LOC_Os01g51860.1	>LOC_Os01g51860.1 protein|violaxanthin de-epoxidase, putative, expressed	1	10	10	22.6	58.821	nan	23.033	385	37260;63852;63853;184182;184183;184184;184185;184186;184187;184188;184189;246324;246325;246326;246327;246328;246329;250801;250802;250803;250804;250805;250806;250807;292392;292393;292394;292395;292396;292397;292398;292399;292400;292401;292402;292403;292404;292405;292406;292407;292408;322988;322989;322990;322991;454963;454964;454965;454966;454967;454968;524070;524071;524072;524073;524074;524075;524…	7465144.44444444,9013044.44444444,12999555.5555556,9570277.77777778,5996444.44444444,10347555.5555556,8828511.11111111,4294944.44444444,10621922.2222222	LOC_Os01g51860.1:Chr1:29816848	RiceProteome_leaf	Leaf_exp1_LFQ_AnI;ForFigure	k821209	0.8152879579011121,0.42200948819478146	0.0498476546285641,0.25088365501015475	RiceProteome_leafLeaf_exp1_LFQ_AnI;ForFigureExp00;1,4,7,Exp01;2,5,8,Exp10;1,4,7,Exp11;0,3,62323
LOC_Os01g51870.1	LOC_Os01g51870.1	>LOC_Os01g51870.1 protein|methyltransferase, putative, expressed	1	2	2	8.4	29.097	nan	5.2776	386	15848;15849;15850;15851;15852;15853;15854;15855;20455;20456;20457;20458;20459;20460;20461;20462;20463	2626611.11111111,1891211.11111111,2725867.72222222,2930577.77777778,2394555.55555556,3992911.11111111,3668855.55555556,4902588.88888889,3520011.11111111	LOC_Os01g51870.1:Chr1:29820798	RiceProteome_leaf	Leaf_exp1_LFQ_AnI;ForFigure	k821209	0.15616663283106808,0.005905557500719632	0.7529608486025392,0.9907596527115929	RiceProteome_leafLeaf_exp1_LFQ_AnI;ForFigureExp00;1,4,7,Exp01;2,5,8,Exp10;1,4,7,Exp11;0,3,62323
LOC_Os01g52170.1	LOC_Os01g52170.1	>LOC_Os01g52170.1 protein|expressed protein	1	8	8	18.1	56.922	nan	16.811	388	239541;239542;239543;239544;239545;239546;239547;239548;271806;271807;271808;271809;271810;271811;271812;271813;271814;271815;271816;271817;271818;307054;307055;307056;307057;307058;307059;307060;307061;307062;352749;352750;352751;352752;352753;352754;352755;352756;352757;400219;400220;412762;412763;412764;412765;412766;412767;412768;412769;412770;412771;412772;412773;412774;412775;412776;446715;…	10426477.7777778,13930555.5555556,14272222.2222222,16874888.8888889,15416555.5555556,27007000.0,20060222.2222222,11971111.1111111,17801222.2222222	LOC_Os01g52170.1:Chr1:30008405	RiceProteome_leaf	Leaf_exp1_LFQ_AnI;ForFigure	k821209	0.5159024976601205,0.1969392999371752	0.2557715967340625,0.5594148363383918	RiceProteome_leafLeaf_exp1_LFQ_AnI;ForFigureExp00;1,4,7,Exp01;2,5,8,Exp10;1,4,7,Exp11;0,3,62323
LOC_Os01g52214.1	LOC_Os01g52214.1	>LOC_Os01g52214.1 protein|ubiquinone oxidoreductase, putative, expressed	1	10	2	44.7	21.876	nan	33.221	389	2764;2765;2766;2767;2768;2769;2770;2771;2772;2773;2774;2775;2776;2777;2778;2779;2780;76633;76634;76635;76636;76637;246108;246109;246110;246111;246112;246113;246114;246115;246116;246117;246118;246119;246120;246121;246122;246123;246124;246125;246126;268141;268142;268143;268144;268145;268146;268147;268148;268149;268150;268151;268152;268153;268154;268155;268156;387824;387825;387826;387827;387828;3878…	21873111.1111111,24572000.0,17028888.8888889,32679444.4444444,36306555.5555556,36415777.7777778,31696111.1111111,49348333.3333333,35504888.8888889	LOC_Os01g52214.1:Chr1:30023352	RiceProteome_leaf	Leaf_exp1_LFQ_AnI;ForFigure	k821209	-0.30941689765557395,-0.35390214053690583	0.4992885593014534,0.3911960879499807	RiceProteome_leafLeaf_exp1_LFQ_AnI;ForFigureExp00;1,4,7,Exp01;2,5,8,Exp10;1,4,7,Exp11;0,3,62323
LOC_Os01g52240.1	LOC_Os01g52240.1	>LOC_Os01g52240.1 protein|chlorophyll A-B binding protein, putative, expressed	1	14	7	69.8	27.902	nan	126.12	390	108144;108145;108146;108147;108148;108149;108150;108151;108152;108153;108154;108155;108156;108157;108158;108159;108160;108161;108162;108163;108164;108165;108166;108167;108168;108169;108170;108171;108172;108173;108174;108175;108176;108177;108178;108179;108180;108181;108182;108183;108184;108185;108186;108187;108188;108189;129961;129962;129963;129964;129965;129966;129967;129968;129969;129970;129971;…	206955555.555556,526705555.555556,221755555.555556,290178888.888889,1588404444.44444,232784444.444444,372808888.888889,1553022722.22222,489857777.777778	LOC_Os01g52240.1:Chr1:30031081	RiceProteome_leaf	Leaf_exp1_LFQ_AnI;ForFigure	k821209	-1.9575792882557226,-2.0760525058235224	0.11329017195245401,0.11303434890950156	RiceProteome_leafLeaf_exp1_LFQ_AnI;ForFigureExp00;1,4,7,Exp01;2,5,8,Exp10;1,4,7,Exp11;0,3,62323
LOC_Os01g52390.1	LOC_Os01g52390.1	>LOC_Os01g52390.1 protein|plasminogen activator inhibitor 1 RNA-binding protein, putative, expressed	1	8	7	38.2	40.425	nan	40.883	391	56129;56130;56131;56132;76421;76422;140555;140556;140557;140558;140559;140560;181271;181272;181273;181274;181275;181276;255534;255535;255536;255537;255538;255539;255540;266341;266342;266343;266344;266345;266346;435343;435344;435345;435346;435347;435348;435349;435350;435351;435352;435353;435354;435355;435356;435357;435358	2953744.44444444,4278403.1,3777955.55555556,15981000.0,1428588.88888889,4940444.44444444,21489000.0,2890911.11111111,3327744.44444444	LOC_Os01g52390.1:Chr1:30098355	RiceProteome_leaf	Leaf_exp1_LFQ_AnI;ForFigure	k821209	0.48651470731021684,2.2331462084201803	0.3087243189126846,0.1909689113994347	RiceProteome_leafLeaf_exp1_LFQ_AnI;ForFigureExp00;1,4,7,Exp01;2,5,8,Exp10;1,4,7,Exp11;0,3,62323
LOC_Os01g52460.2;LOC_Os01g52460.1	LOC_Os01g52460.2;LOC_Os01g52460.1	>LOC_Os01g52460.2 protein|regulator of ribonuclease, putative, expressed;>LOC_Os01g52460.1 protein|regulator of ribonuclease, putative, expressed	2	7	2	58.3	18.065	nan	9.5517	392	5148;5149;5150;5151;5152;37430;37431;37432;37433;37434;37435;37436;37437;37438;92953;92954;92955;92956;92957;206116;206117;206118;206119;206120;206121;206122;206123;206124;206125;206126;206127;206128;206129;206130;206131;211150;211151;211152;211153;211154;211155;211156;211157;211158;211159;211160;211161;211162;211163;211164;211165;389920;389921;389922;389923;389924;389925;389926;389927;389928;389…	3459911.11111111,5355555.55555556,1491755.55555556,5062577.77777778,5388144.44444444,4262255.55555556,2340466.66666667,4607577.77777778,3046633.33333333	LOC_Os01g52460.2:Chr1:30137091^^LOC_Os01g52460.1:Chr1:30137091	RiceProteome_leaf	Leaf_exp1_LFQ_AnI;ForFigure	k821209	-0.8026776677430123,-0.49894206459593426	0.10133826770601485,0.19120298956175477	RiceProteome_leafLeaf_exp1_LFQ_AnI;ForFigureExp00;1,4,7,Exp01;2,5,8,Exp10;1,4,7,Exp11;0,3,62323
LOC_Os01g52500.3;LOC_Os01g52500.2;LOC_Os01g52500.1;LOC_Os01g52500.5;LOC_Os01g52500.4;LOC_Os01g54030.1	LOC_Os01g52500.3;LOC_Os01g52500.2;LOC_Os01g52500.1;LOC_Os01g52500.5;LOC_Os01g52500.4	>LOC_Os01g52500.3 protein|NADP-dependent malic enzyme, putative, expressed;>LOC_Os01g52500.2 protein|NADP-dependent malic enzyme, putative, expressed;>LOC_Os01g52500.1 protein|NADP-dependent malic enzyme, putative, expressed;>LOC_Os01g52500.5 protein|NADP-	6	34	28	62.2	65.396	nan	323.31	393	54082;54083;54084;54085;54086;54087;54088;54089;54090;54091;54092;54093;54094;54095;54096;54097;54098;54099;54100;54101;54102;54103;54104;54105;54106;54107;54108;54109;54110;54111;54112;54113;54114;54115;54116;54117;54118;54119;54120;54121;54122;54123;54124;54125;54126;54127;54128;54129;54130;54131;54132;54133;54134;54135;54136;54137;54138;54139;54140;54141;54142;54143;54144;60758;60759;60760;607…	335298888.888889,1821962222.22222,942382222.222222,2467976711.11111,2398209322.22223,2266362011.11111,2425759133.33333,3333190911.11111,2785228488.88889	LOC_Os01g52500.3:Chr1:30166532^^LOC_Os01g52500.2:Chr1:30166142^^LOC_Os01g52500.1:Chr1:30166532^^LOC_Os01g52500.5:Chr1:30167469^^LOC_Os01g52500.4:Chr1:30167469	RiceProteome_leaf	Leaf_exp1_LFQ_AnI;ForFigure	k821209	-0.33360649933870196,-0.5305743645184499	0.5027889348975986,0.4128885646295918	RiceProteome_leafLeaf_exp1_LFQ_AnI;ForFigureExp00;1,4,7,Exp01;2,5,8,Exp10;1,4,7,Exp11;0,3,62323
LOC_Os01g52530.1	LOC_Os01g52530.1	>LOC_Os01g52530.1 protein|phosphoribosyl transferase, putative, expressed	1	7	7	23	43.909	nan	19.123	394	90235;90236;90237;90238;90239;90240;148502;148503;148504;148505;148506;161628;161629;161630;161631;161632;161633;161634;161635;161636;161637;230337;230338;230339;230340;230341;230342;230343;230344;230345;230346;230347;230348;230349;230350;230351;230352;230353;230354;385739;516949;516950;516951;516952;516953;516954;516955;516956;516957;516958;516959;516960;516961;516962;516963;516964;516965;516966…	4253477.77777778,10578788.8888889,6180877.77777778,12613555.5555556,13373666.6666667,9773888.88888889,12938666.6666667,14875666.6666667,11317933.3333333	LOC_Os01g52530.1:Chr1:30180707	RiceProteome_leaf	Leaf_exp1_LFQ_AnI;ForFigure	k821209	-0.5096444040758678,-0.3815136823158814	0.1254082801043337,0.4103754755885801	RiceProteome_leafLeaf_exp1_LFQ_AnI;ForFigureExp00;1,4,7,Exp01;2,5,8,Exp10;1,4,7,Exp11;0,3,62323
LOC_Os01g52750.1	LOC_Os01g52750.1	>LOC_Os01g52750.1 protein|OsSub3 - Putative Subtilisin homologue, expressed	1	3	3	4.5	81.127	nan	5.051	395	398566;398567;398568;398569;405368;405369;405370;405371;405372;405373;418897;418898;418899;418900;418901;418902	2278466.66666667,851900.0,1964944.44444444,2340466.66666667,2473805.44444444,1716755.55555556,2015255.55555556,2626611.11111111,1867777.77777778	LOC_Os01g52750.1:Chr1:30348820	RiceProteome_leaf	Leaf_exp1_LFQ_AnI;ForFigure	k821209	-0.10109923776927057,0.1564688354188556	0.8357454237313026,0.7294925621588775	RiceProteome_leafLeaf_exp1_LFQ_AnI;ForFigureExp00;1,4,7,Exp01;2,5,8,Exp10;1,4,7,Exp11;0,3,62323
LOC_Os01g52864.4;LOC_Os01g52864.3;LOC_Os01g52864.2;LOC_Os01g52864.1	LOC_Os01g52864.4;LOC_Os01g52864.3;LOC_Os01g52864.2;LOC_Os01g52864.1	>LOC_Os01g52864.4 protein|transmembrane protein, putative, expressed;>LOC_Os01g52864.3 protein|transmembrane protein, putative, expressed;>LOC_Os01g52864.2 protein|transmembrane protein, putative, expressed;>LOC_Os01g52864.1 protein|transmembrane protein,	4	2	2	13.4	22.017	nan	5.5412	396	36884;36885;36886;36887;36888;36889;36890;36891;36892;36893;36894;36895;36896;36897;36898;36899;36900;36901;36902;36903;36904;36905;36906;36907;151255;151256;151257	4189244.44444444,6414377.77777778,3856144.44444444,7612777.77777778,8935711.11111111,6686133.33333333,7170288.88888889,6202322.22222222,7162688.88888889	LOC_Os01g52864.4:Chr1:30399039^^LOC_Os01g52864.3:Chr1:30399039^^LOC_Os01g52864.2:Chr1:30399039^^LOC_Os01g52864.1:Chr1:30399039	RiceProteome_leaf	Leaf_exp1_LFQ_AnI;ForFigure	k821209	-0.2836951479537478,-0.18395384423037267	0.39873970648490703,0.5703121309405617	RiceProteome_leafLeaf_exp1_LFQ_AnI;ForFigureExp00;1,4,7,Exp01;2,5,8,Exp10;1,4,7,Exp11;0,3,62323
LOC_Os01g53060.2;LOC_Os01g53060.1	LOC_Os01g53060.2;LOC_Os01g53060.1	>LOC_Os01g53060.2 protein|peroxisomal membrane protein, putative, expressed;>LOC_Os01g53060.1 protein|peroxisomal membrane protein, putative, expressed	2	1	1	6.2	25.568	nan	4.6331	397	175863;175864;175865;175866;175867;175868;175869;175870;175871;175872;175873;175874;175875;175876	689357.895555556,636987.777777778,857908.888888889,897114.444444444,826528.888888889,795006.666666667,680048.888888889,560478.888888889,613023.333333333	LOC_Os01g53060.2:Chr1:30488258^^LOC_Os01g53060.1:Chr1:30488258	RiceProteome_leaf	Leaf_exp1_LFQ_AnI;ForFigure	k821209	0.16290283094485208,0.1632735519276745	0.49660209351999873,0.4893220573132304	RiceProteome_leafLeaf_exp1_LFQ_AnI;ForFigureExp00;1,4,7,Exp01;2,5,8,Exp10;1,4,7,Exp11;0,3,62323
LOC_Os01g53350.1;LOC_Os01g53350.2	LOC_Os01g53350.1;LOC_Os01g53350.2	>LOC_Os01g53350.1 protein|anthocyanidin 5,3-O-glucosyltransferase, putative, expressed;>LOC_Os01g53350.2 protein|anthocyanidin 5,3-O-glucosyltransferase, putative, expressed	2	9	9	32.8	52.584	nan	33.58	399	5751;5752;5753;5754;5755;5756;5757;5758;5759;6030;6031;6032;6033;6034;6035;6036;117244;117245;117246;117247;117248;117249;117250;117251;117252;117253;117254;117255;117256;117257;117258;117259;117260;117261;117262;189262;189263;189264;189265;189266;198695;198696;198697;198698;198699;198700;198701;198702;328471;328472;328473;328474;328475;328476;328477;328478;328479;328480;328481;345212;345213;3452…	14123333.3333333,7735688.88888889,8393944.44444444,10687633.3333333,8828511.11111111,20446666.6666667,8770511.11111111,9955211.11111111,15822333.3333333	LOC_Os01g53350.1:Chr1:30655414^^LOC_Os01g53350.2:Chr1:30655414	RiceProteome_leaf	Leaf_exp1_LFQ_AnI;ForFigure	k821209	0.7520296258699009,0.3406169791517074	0.22438020952782536,0.2693583476307824	RiceProteome_leafLeaf_exp1_LFQ_AnI;ForFigureExp00;1,4,7,Exp01;2,5,8,Exp10;1,4,7,Exp11;0,3,62323
LOC_Os01g53700.1	LOC_Os01g53700.1	>LOC_Os01g53700.1 protein|mitochondrial-processing peptidase subunit, mitochondrial precursor, putative, expressed	1	19	19	58.5	54.227	nan	106.16	401	59814;59815;59816;59817;59818;59819;59820;59821;59822;59823;59824;59825;59826;59827;59828;59829;59830;59831;59832;67902;67903;67904;67905;67906;67907;67908;67909;67910;67911;67912;67913;67914;67915;67916;67917;67918;67919;67920;67921;67922;67923;67924;67925;67926;67927;67928;67929;67930;67931;67932;67933;67934;84444;84445;84446;84447;84448;114397;114398;114399;114400;114401;114402;114403;114404;1…	40059666.6666667,50596333.3333333,70159000.0,82525333.3333333,75354777.7777778,84321111.1111111,70159000.0,74120666.6666667,100286555.555556	LOC_Os01g53700.1:Chr1:30856029	RiceProteome_leaf	Leaf_exp1_LFQ_AnI;ForFigure	k821209	0.3486588553008104,-0.05383172368572353	0.19940686225980914,0.8795618577182058	RiceProteome_leafLeaf_exp1_LFQ_AnI;ForFigureExp00;1,4,7,Exp01;2,5,8,Exp10;1,4,7,Exp11;0,3,62323
LOC_Os01g53720.1;LOC_Os01g53720.2	LOC_Os01g53720.1;LOC_Os01g53720.2	>LOC_Os01g53720.1 protein|expressed protein;>LOC_Os01g53720.2 protein|expressed protein	2	9	9	24.4	59.865	nan	34.048	402	13016;13017;13018;13019;13020;13021;13022;13023;13024;13025;13026;13027;13028;13029;13030;13031;13032;13033;13034;13035;13036;13037;49621;49622;49623;49624;49625;49626;69276;69277;69278;97273;97274;97275;97276;97277;97278;97279;163827;163828;163829;163830;163831;163832;163833;163834;163835;190534;218288;218289;218290;218291;218292;218293;218294;218295;218296;218297;513151;513152;513153;513154;513…	4421700.0,8191200.0,4763466.66666667,26676666.6666667,7456955.55555556,34843444.4444444,21873111.1111111,10135844.4444444,23613444.4444444	LOC_Os01g53720.1:Chr1:30879092^^LOC_Os01g53720.2:Chr1:30879092	RiceProteome_leaf	Leaf_exp1_LFQ_AnI;ForFigure	k821209	1.2939130555695197,1.0387396634342123	0.2905283563834036,0.3115778212263076	RiceProteome_leafLeaf_exp1_LFQ_AnI;ForFigureExp00;1,4,7,Exp01;2,5,8,Exp10;1,4,7,Exp11;0,3,62323
LOC_Os01g53800.1	LOC_Os01g53800.1	>LOC_Os01g53800.1 protein|glutamate carboxypeptidase 2, putative, expressed	1	3	2	7.3	60.215	nan	7.704	403	38141;38142;38143;38144;38145;189311;189312;189313;189314;189315;189316;220589	860073.333333333,854393.333333333,474271.111111111,514546.666666667,772066.799999999,917911.111111111,1184222.22222222,1150644.44444444,1028071.4	LOC_Os01g53800.1:Chr1:30926404	RiceProteome_leaf	Leaf_exp1_LFQ_AnI;ForFigure	k821209	-0.1984232682016637,-0.11809031214086785	0.5961429414710708,0.7660361460148712	RiceProteome_leafLeaf_exp1_LFQ_AnI;ForFigureExp00;1,4,7,Exp01;2,5,8,Exp10;1,4,7,Exp11;0,3,62323
LOC_Os01g53810.1	LOC_Os01g53810.1	>LOC_Os01g53810.1 protein|peptidase, putative, expressed	1	12	12	22.4	82.602	nan	33.59	404	3242;3243;3244;3245;3246;5328;5329;5330;5331;5332;5333;5334;5335;5336;56548;56549;56550;56551;56552;56553;56554;56555;129883;129884;129885;129886;129887;129888;129889;129890;129891;129892;129893;129894;205143;205144;205145;205146;205147;205148;205149;205150;270553;270554;270555;270556;270557;270558;320270;320271;320272;320273;320274;326177;326178;326179;326180;326181;326182;326183;326184;326185;3…	26436666.6666667,33947000.0,29986888.8888889,37829000.0,21315444.4444444,30223666.6666667,31591111.1111111,25410444.4444444,24232000.0	LOC_Os01g53810.1:Chr1:30936317	RiceProteome_leaf	Leaf_exp1_LFQ_AnI;ForFigure	k821209	0.06588632119369285,0.24879652499223487	0.7843996307656325,0.36679992073222273	RiceProteome_leafLeaf_exp1_LFQ_AnI;ForFigureExp00;1,4,7,Exp01;2,5,8,Exp10;1,4,7,Exp11;0,3,62323
LOC_Os01g53910.1	LOC_Os01g53910.1	>LOC_Os01g53910.1 protein|dehydrogenase, putative, expressed	1	11	11	45.9	34.827	nan	163.44	405	121;122;123;124;125;126;127;128;129;130;131;132;133;134;135;136;137;138;139;30187;30188;30189;30190;87426;87427;87428;87429;87430;87431;87432;87433;87434;87435;87436;87437;87438;87439;87440;152413;288584;288585;288586;288587;288588;288589;288590;288591;288592;288593;288594;288595;288596;288597;288598;288599;288600;288601;288602;308542;308543;308544;308545;308546;308547;308548;308549;308550;308551…	52923666.6666667,67172888.8888889,46118333.3333333,36052555.5555556,43779333.3333333,39776777.7777778,43835000.0,49620222.2222222,34110000.0	LOC_Os01g53910.1:Chr1:30998132	RiceProteome_leaf	Leaf_exp1_LFQ_AnI;ForFigure	k821209	-0.4201284830831506,-0.273847279705953	0.18549700331819086,0.3471021739081011	RiceProteome_leafLeaf_exp1_LFQ_AnI;ForFigureExp00;1,4,7,Exp01;2,5,8,Exp10;1,4,7,Exp11;0,3,62323
LOC_Os01g53930.1;LOC_Os01g53930.2;LOC_Os01g52450.1	LOC_Os01g53930.1	>LOC_Os01g53930.1 protein|hexokinase, putative, expressed	3	26	24	63.2	55.12	nan	323.31	406	1853;1854;1855;1856;1857;1858;1859;1860;1861;1862;1863;1864;81429;81430;81431;81432;108576;108577;108578;108579;108580;108581;108582;108583;108584;143610;143611;143612;143613;143614;143615;143616;143617;143618;143619;143620;143621;143622;143623;143624;143625;143626;143627;143628;143629;164103;164104;164105;164106;164107;164108;164109;164110;164111;164112;164113;164114;164115;164116;164117;164118;…	204467777.777778,438518888.888889,331022222.222222,1224516666.66667,598400000.0,1588404444.44444,1397987777.77778,1395066666.66667,4718798888.88889	LOC_Os01g53930.1:Chr1:31013474	RiceProteome_leaf	Leaf_exp1_LFQ_AnI;ForFigure	k821209	1.4486629904423314,0.21712304722568854	0.39569848378181116,0.7962587081377231	RiceProteome_leafLeaf_exp1_LFQ_AnI;ForFigureExp00;1,4,7,Exp01;2,5,8,Exp10;1,4,7,Exp11;0,3,62323
LOC_Os01g54020.2;LOC_Os01g54020.1	LOC_Os01g54020.2;LOC_Os01g54020.1	>LOC_Os01g54020.2 protein|tRNA synthetase, putative, expressed;>LOC_Os01g54020.1 protein|tRNA synthetase, putative, expressed	2	7	7	25.2	43.345	nan	78.05	408	2819;2820;2821;2822;2823;2824;2825;2826;161879;161880;161881;161882;161883;161884;161885;161886;161887;161888;161889;161890;232828;232829;232830;232831;232832;232833;232834;232835;232836;232837;232838;466761;466762;466763;466764;466765;466766;466767;466768;466769;466770;466771;466772;466773;466774;466775;466776;466777;466778;466779;466780;466781;466782;466783;466784;509951;509952;509953;509954;50…	33087666.6666667,67302111.1111111,22083333.3333333,39851000.0,46373444.4444444,29824555.5555556,50331000.0,45837000.0,31206444.4444444	LOC_Os01g54020.2:Chr1:31076124^^LOC_Os01g54020.1:Chr1:31076124	RiceProteome_leaf	Leaf_exp1_LFQ_AnI;ForFigure	k821209	-0.9405007849510283,-0.37185215074629246	0.05371080095450644,0.24303957749504015	RiceProteome_leafLeaf_exp1_LFQ_AnI;ForFigureExp00;1,4,7,Exp01;2,5,8,Exp10;1,4,7,Exp11;0,3,62323
LOC_Os01g54370.1	LOC_Os01g54370.1	>LOC_Os01g54370.1 protein|dihydropyrimidinase, putative, expressed	1	12	12	40.1	44.87	nan	59.486	409	28552;28553;28554;28555;28556;28557;28558;28559;28560;28561;28562;28563;33797;33798;33799;33800;33801;33802;33803;33804;33805;33806;70286;70287;70288;70289;70290;70291;70292;70293;100655;100656;100657;100658;100659;100660;100661;100662;100663;100664;100665;100666;100667;226798;226799;226800;226801;226802;226803;226804;226805;226806;226807;226808;226809;226810;226811;226812;226813;226814;226815;22…	23042555.5555556,32120111.1111111,20704000.0,31847333.3333333,31750777.7777778,32328111.1111111,34110000.0,39632555.5555556,28947777.7777778	LOC_Os01g54370.1:Chr1:31283897	RiceProteome_leaf	Leaf_exp1_LFQ_AnI;ForFigure	k821209	-0.336336839585278,-0.21780333924789858	0.17660264005292592,0.3221617741416951	RiceProteome_leafLeaf_exp1_LFQ_AnI;ForFigureExp00;1,4,7,Exp01;2,5,8,Exp10;1,4,7,Exp11;0,3,62323
LOC_Os01g54390.2;LOC_Os01g54390.1	LOC_Os01g54390.2;LOC_Os01g54390.1	>LOC_Os01g54390.2 protein|S4 domain containing protein, putative, expressed;>LOC_Os01g54390.1 protein|S4 domain containing protein, putative, expressed	2	6	6	29.2	32.65	nan	15.088	410	59286;59287;59288;83455;83456;83457;83458;83459;83460;83461;83462;83463;93393;93394;93395;93396;93397;93398;93399;152141;152142;152143;276288;276289;276290;281865;281866;281867;281868;281869;281870;281871	4463766.66666667,6634611.11111111,3986444.44444444,4203677.77777778,4256966.66666667,4992422.22222222,5461144.44444444,6465900.0,6063077.77777778	LOC_Os01g54390.2:Chr1:31288244^^LOC_Os01g54390.1:Chr1:31288244	RiceProteome_leaf	Leaf_exp1_LFQ_AnI;ForFigure	k821209	-0.20656625080315955,-0.2969399425719037	0.47430109303694085,0.2994014666558041	RiceProteome_leafLeaf_exp1_LFQ_AnI;ForFigureExp00;1,4,7,Exp01;2,5,8,Exp10;1,4,7,Exp11;0,3,62323
LOC_Os01g54510.1	LOC_Os01g54510.1	>LOC_Os01g54510.1 protein|MAC/Perforin domain containing protein, putative, expressed	1	12	12	33.8	61.049	nan	86.883	411	190982;190983;190984;216683;216684;216685;216686;216687;216688;216689;216690;242462;242463;242464;242465;242466;242467;242468;242469;242470;242471;243954;243955;243956;243957;243958;243959;243960;273125;273126;273127;273128;273129;273130;273131;273132;273133;304975;304976;304977;304978;304979;304980;304981;304982;304983;390830;415541;415542;415543;415544;415545;415546;415547;415548;415549;415550;…	14825111.1111111,18939111.1111111,19461888.8888889,33859888.8888889,41106888.8888889,37315666.6666667,31867277.7777778,41640888.8888889,43967111.1111111	LOC_Os01g54510.1:Chr1:31349861	RiceProteome_leaf	Leaf_exp1_LFQ_AnI;ForFigure	k821209	-0.013430209932608983,-0.3361363859838102	0.9774918852571545,0.5060200203859391	RiceProteome_leafLeaf_exp1_LFQ_AnI;ForFigureExp00;1,4,7,Exp01;2,5,8,Exp10;1,4,7,Exp11;0,3,62323
LOC_Os01g54860.1	LOC_Os01g54860.1	>LOC_Os01g54860.1 protein|enoyl-CoA hydratase/isomerase family protein, putative, expressed	1	16	16	54.2	43.296	nan	57.184	414	4337;4338;4339;4340;16309;16310;16311;16312;16313;16314;16315;16316;37766;37767;37768;37769;37770;37771;37772;37773;37774;37775;37776;37777;69260;69261;70250;70251;70252;70253;70254;70255;70256;70257;70258;70259;70260;70261;70262;70263;70264;70265;70266;112466;112467;112468;112469;128007;128008;128009;128010;128011;128012;128013;263845;263846;263847;263848;263849;282990;282991;282992;282993;28299…	36549333.3333333,51677222.2222222,33232777.7777778,58013333.3333333,51280111.1111111,46373444.4444444,52110000.0,66824000.0,62937222.2222222	LOC_Os01g54860.1:Chr1:31556635	RiceProteome_leaf	Leaf_exp1_LFQ_AnI;ForFigure	k821209	-0.2522761585778032,-0.2110778088468708	0.4260388316871619,0.40286951130279625	RiceProteome_leafLeaf_exp1_LFQ_AnI;ForFigureExp00;1,4,7,Exp01;2,5,8,Exp10;1,4,7,Exp11;0,3,62323
LOC_Os01g54870.1	LOC_Os01g54870.1	>LOC_Os01g54870.1 protein|60S ribosomal protein L18a, putative, expressed	1	4	1	26.4	21.4	nan	12.629	415	92396;92397;92398;92399;92400;132759;132760;132761;132762;132763;132764;132765;132766;132767;132768;132769;132770;132771;132772;132773;132774;132775;132776;132777;345127;345128;345129;345130;345131;345132;345133;345134;345135;402021;402022;402023;402024;402025;402026;402027;402028;402029;402030;402031;402032	5494966.66666667,8640544.44444444,5205622.22222222,8782888.88888889,8191200.0,5686266.66666667,18294111.1111111,26904777.7777778,21041222.2222222	LOC_Os01g54870.1:Chr1:31560706	RiceProteome_leaf	Leaf_exp1_LFQ_AnI;ForFigure	k821209	-0.4537853912265566,-0.42520767578054125	0.6518712958094646,0.6402134853074577	RiceProteome_leafLeaf_exp1_LFQ_AnI;ForFigureExp00;1,4,7,Exp01;2,5,8,Exp10;1,4,7,Exp11;0,3,62323
LOC_Os01g54910.1	LOC_Os01g54910.1	>LOC_Os01g54910.1 protein|GTP-binding protein typA/bipA, putative, expressed	1	7	7	15.9	72.795	nan	22.315	416	10838;90522;90523;90524;90525;167338;167339;167340;167341;173319;254955;254956;254957;254958;367511;367512;367513;367514;367515;367516;367517;367518;367519;372798;372799;372800;372801;372802;372803;372804;372805;372806;372807;372808;372809;372810;372811;372812;372813	1773877.77777778,4638122.22222222,8849266.66666667,6508511.11111111,8102955.55555556,7003655.55555556,5717444.44444444,7444255.55555556,6673744.44444444	LOC_Os01g54910.1:Chr1:31575759	RiceProteome_leaf	Leaf_exp1_LFQ_AnI;ForFigure	k821209	0.1583264386184791,-0.5278977590349168	0.5746730801116545,0.32364725587333637	RiceProteome_leafLeaf_exp1_LFQ_AnI;ForFigureExp00;1,4,7,Exp01;2,5,8,Exp10;1,4,7,Exp11;0,3,62323
LOC_Os01g54940.1	LOC_Os01g54940.1	>LOC_Os01g54940.1 protein|dehydrogenase, putative, expressed	1	15	15	51	38.814	nan	86.167	417	11521;11522;11523;11524;11525;11526;11527;24871;24872;24873;24874;24875;63764;63765;63766;63767;63768;63769;63770;63771;63772;63773;63774;63775;63776;63777;63778;63779;63780;63781;63782;63783;63784;63785;130437;130438;130439;130440;130441;130442;130443;130444;130445;130446;130447;130448;130449;130450;130451;130452;169650;169651;169652;169653;169654;169655;169656;169657;169658;169659;169660;169661…	89533888.8888889,97757555.5555556,101590000.0,141801111.111111,125842000.0,160678888.888889,126202000.0,109029111.111111,195892222.222222	LOC_Os01g54940.1:Chr1:31599304	RiceProteome_leaf	Leaf_exp1_LFQ_AnI;ForFigure	k821209	0.46194249873699045,0.10418003945706883	0.2642902820775927,0.6674343799217601	RiceProteome_leafLeaf_exp1_LFQ_AnI;ForFigureExp00;1,4,7,Exp01;2,5,8,Exp10;1,4,7,Exp11;0,3,62323
LOC_Os01g55030.1	LOC_Os01g55030.1	>LOC_Os01g55030.1 protein|DNA-binding protein-related, putative, expressed	1	3	1	22.9	14.925	nan	6.8371	418	276894;276895;276896;276897;276898;276899;276900;276901;276902;276903;276904;276905;276906;276907;276908;276909;276910;276911;276912;276913;276914;276915;354544;354545;354546;354547;354548;354549;354550;483198;483199;483200;483201;483202;483203;483204;483205;483206;483207;483208;483209;483210;483211;483212;483213;483214;483215;483216	2369566.66666667,9328322.22222222,3431711.11111111,4279111.11111111,5289477.77777778,1751677.77777778,6605544.44444444,7397900.0,6032344.44444444	LOC_Os01g55030.1:Chr1:31640077	RiceProteome_leaf	Leaf_exp1_LFQ_AnI;ForFigure	k821209	-0.973008763028908,-0.7320807030365496	0.10277859045958398,0.15944588514204655	RiceProteome_leafLeaf_exp1_LFQ_AnI;ForFigureExp00;1,4,7,Exp01;2,5,8,Exp10;1,4,7,Exp11;0,3,62323
LOC_Os01g55040.1;LOC_Os01g33960.1;LOC_Os06g08380.1	LOC_Os01g55040.1	>LOC_Os01g55040.1 protein|1,3-beta-glucan synthase component, putative, expressed	3	3	3	2.1	207.24	0.00027042	3.5065	419	159086;342814;342815;342816;342817;342818;342819;342820;342821;342822;500842;500843	707093.333333333,424623.333333333,1187488.88888889,544855.555555556,1136033.33333333,712820.0,485341.111111111,773310.0,632557.777777778	LOC_Os01g55040.1:Chr1:31642766	RiceProteome_leaf	Leaf_exp1_LFQ_AnI;ForFigure	k821209	0.11798717688541988,-0.42594535845433795	0.8175382985234465,0.4393684265454665	RiceProteome_leafLeaf_exp1_LFQ_AnI;ForFigureExp00;1,4,7,Exp01;2,5,8,Exp10;1,4,7,Exp11;0,3,62323
LOC_Os01g55540.1;LOC_Os01g55540.2	LOC_Os01g55540.1;LOC_Os01g55540.2	>LOC_Os01g55540.1 protein|aminotransferase, classes I and II, domain containing protein, expressed;>LOC_Os01g55540.2 protein|aminotransferase, classes I and II, domain containing protein, expressed	2	24	24	53	49.933	nan	189.32	421	13463;13464;13465;13466;13467;13468;13469;13470;13471;35984;35985;35986;35987;35988;35989;35990;35991;35992;35993;35994;35995;35996;35997;35998;35999;36000;36001;36002;36003;36004;36005;36006;36007;36008;36009;36010;117935;117936;117937;117938;117939;117940;117941;117942;117943;117944;117945;117946;117947;117948;117949;117950;117951;117952;117953;117954;117955;117956;117957;117958;117959;117960;1…	243807777.777778,1518457777.77778,526705555.555556,1596317694.44444,2501006677.77778,1507007900.0,2678256311.11111,3122699733.33333,2472383900.0	LOC_Os01g55540.1:Chr1:32003189^^LOC_Os01g55540.2:Chr1:32003189	RiceProteome_leaf	Leaf_exp1_LFQ_AnI;ForFigure	k821209	-0.6644828161923864,-0.6605551227025199	0.29737353957705154,0.36724652463901447	RiceProteome_leafLeaf_exp1_LFQ_AnI;ForFigureExp00;1,4,7,Exp01;2,5,8,Exp10;1,4,7,Exp11;0,3,62323
LOC_Os01g55590.1	LOC_Os01g55590.1	>LOC_Os01g55590.1 protein|AMP-binding enzyme, putative, expressed	1	7	7	16.5	61.057	nan	23.41	422	13180;103690;103691;103692;103693;262571;262572;262573;262574;262575;262576;262577;262578;262579;262580;262581;262582;275052;275053;275054;275055;275056;275057;275058;275059;332942;332943;332944;332945;332946;332947;332948;332949;332950;332951;332952;332953;332954;332955;332956;338720;338721;338722;338723;338724;338725;338726;338727;338728;549221;549222;549223;549224;549225;549226;549227;549228;5…	8561655.55555556,8393944.44444444,8467122.22222222,12647666.6666667,15088555.5555556,10546777.7777778,11671422.2222222,17302333.3333333,16432888.8888889	LOC_Os01g55590.1:Chr1:32027238	RiceProteome_leaf	Leaf_exp1_LFQ_AnI;ForFigure	k821209	-0.20237781635257027,-0.31078979346693575	0.6461360696488291,0.44128668282342226	RiceProteome_leafLeaf_exp1_LFQ_AnI;ForFigureExp00;1,4,7,Exp01;2,5,8,Exp10;1,4,7,Exp11;0,3,62323
LOC_Os01g55770.1	LOC_Os01g55770.1	>LOC_Os01g55770.1 protein|expressed protein	1	4	4	53.3	15.444	nan	17.947	423	92188;92189;92190;92191;92192;92193;92194;263407;380062;380063;380064;380065;380066;399142;399143;399144;399145;399146;399147;399148;399149	4920144.44444444,6100133.33333333,3734500.0,5468266.66666667,6414377.77777778,6424133.33333333,5725500.0,4721533.33333333,6634611.11111111	LOC_Os01g55770.1:Chr1:32127505	RiceProteome_leaf	Leaf_exp1_LFQ_AnI;ForFigure	k821209	-0.03754773867061992,-0.09712202131535133	0.8985482953034267,0.5625794351708037	RiceProteome_leafLeaf_exp1_LFQ_AnI;ForFigureExp00;1,4,7,Exp01;2,5,8,Exp10;1,4,7,Exp11;0,3,62323
LOC_Os01g55780.1	LOC_Os01g55780.1	>LOC_Os01g55780.1 protein|glycerophosphoryl diester phosphodiesterase family protein, putative, expressed	1	3	3	12.3	45.149	nan	10.463	424	215311;215312;215313;215314;215315;215316;215317;215318;215319;215320;386933;386934;386935;386936;386937;557091;557092;557093;557094;557095;557096;557097;557098;557099;557100;557101;557102	6368044.44444444,5796988.88888889,3371311.11111111,3761744.44444444,4463766.66666667,5443766.66666667,3180977.77777778,3539533.33333333,3105255.55555556	LOC_Os01g55780.1:Chr1:32130789	RiceProteome_leaf	Leaf_exp1_LFQ_AnI;ForFigure	k821209	-0.21127388897569563,-0.052104798785675685	0.560749270478754,0.897522096747978	RiceProteome_leafLeaf_exp1_LFQ_AnI;ForFigureExp00;1,4,7,Exp01;2,5,8,Exp10;1,4,7,Exp11;0,3,62323
LOC_Os01g55830.1;LOC_Os01g27630.1	LOC_Os01g55830.1	>LOC_Os01g55830.1 protein|glutathione S-transferase, putative, expressed	2	10	8	49.8	23.977	nan	83.302	425	47063;66270;66271;66272;66273;66274;66275;66276;66277;66278;66279;66280;66281;66282;66283;66284;66285;66286;66287;66288;66289;66290;66291;66292;66293;66294;66295;66296;66297;66298;66299;66300;66301;66302;266766;266767;266768;266769;266770;266771;266772;266773;266774;266775;266776;266777;266778;266779;266780;332553;332554;332555;332556;332557;332558;332559;332560;332561;332562;332563;332564;332565…	62396888.8888889,144610000.0,47323666.6666667,61977222.2222222,64481666.6666667,48976444.4444444,65974333.3333333,68657222.2222222,57743555.5555556	LOC_Os01g55830.1:Chr1:32151703	RiceProteome_leaf	Leaf_exp1_LFQ_AnI;ForFigure	k821209	-0.8504417714444883,-0.5451383602137727	0.25305846289368567,0.37957176632702305	RiceProteome_leafLeaf_exp1_LFQ_AnI;ForFigureExp00;1,4,7,Exp01;2,5,8,Exp10;1,4,7,Exp11;0,3,62323
LOC_Os01g55950.1	LOC_Os01g55950.1	>LOC_Os01g55950.1 protein|acetamidase, putative, expressed	1	16	16	51.1	45.723	nan	94.902	426	62523;62524;62525;62526;62527;62528;62529;62530;62531;113212;113213;113214;113215;113216;113217;113218;113219;113220;121565;121566;121567;121568;121569;121570;121571;121572;121573;121574;121575;136134;136135;136136;136137;136138;136139;136140;136141;136142;136143;140279;140280;140281;140282;140283;140284;140285;140286;142141;161185;226637;226638;226639;226640;226641;226642;226643;226644;226645;22…	23644666.6666667,30029000.0,46572333.3333333,74906888.8888889,55599777.7777778,74498000.0,88141777.7777778,51815666.6666667,88287666.6666667	LOC_Os01g55950.1:Chr1:32229414	RiceProteome_leaf	Leaf_exp1_LFQ_AnI;ForFigure	k821209	0.6071234537184933,0.4418218172613243	0.18831932665739118,0.5024851306848841	RiceProteome_leafLeaf_exp1_LFQ_AnI;ForFigureExp00;1,4,7,Exp01;2,5,8,Exp10;1,4,7,Exp11;0,3,62323
LOC_Os01g56150.1	LOC_Os01g56150.1	>LOC_Os01g56150.1 protein|OsProCP1 - Putative Lysosomal Pro-x Carboxypeptidase homologue, expressed	1	8	8	21.1	57.399	nan	62.005	427	32196;32197;32198;32199;32200;32201;32202;32203;32204;75123;75124;75125;75126;75127;116046;116047;116048;116049;116050;116051;116052;116053;116054;116055;116056;116057;116058;116059;116060;116061;116062;116063;116064;116065;116066;116067;122031;122032;122033;122034;122035;122036;122037;122038;212445;212446;212447;212448;212449;212450;212451;212452;212453;212454;212455;212456;387664;415816;415817;…	9803988.88888889,9408111.11111111,32679444.4444444,10779011.1111111,17959833.3333333,13125555.5555556,17055888.8888889,14428666.6666667,14317555.5555556	LOC_Os01g56150.1:Chr1:32337591	RiceProteome_leaf	Leaf_exp1_LFQ_AnI;ForFigure	k821209	0.5245203607665038,-0.1511619327439801	0.4441696801727874,0.7016619400542257	RiceProteome_leafLeaf_exp1_LFQ_AnI;ForFigureExp00;1,4,7,Exp01;2,5,8,Exp10;1,4,7,Exp11;0,3,62323
LOC_Os01g56360.1;LOC_Os01g56370.1	LOC_Os01g56360.1;LOC_Os01g56370.1	>LOC_Os01g56360.1 protein|wax synthase, putative, expressed;>LOC_Os01g56370.1 protein|wax synthase, putative, expressed	2	4	4	8.9	56.536	nan	8.6963	429	312005;312006;312007;312008;312009;312010;336128;336129;336130;336131;336132;382726;382727;382728;413467;413468;413469;413470	1972408.02222222,1281722.22222222,3750133.33333333,1793533.33333333,1380355.55555556,2063377.77777778,1703127.77777778,1423511.11111111,1326111.11111111	LOC_Os01g56360.1:Chr1:32478713^^LOC_Os01g56370.1:Chr1:32489696	RiceProteome_leaf	Leaf_exp1_LFQ_AnI;ForFigure	k821209	0.8053036985287143,0.4207512583778896	0.29152108729474563,0.013712078359941229	RiceProteome_leafLeaf_exp1_LFQ_AnI;ForFigureExp00;1,4,7,Exp01;2,5,8,Exp10;1,4,7,Exp11;0,3,62323
LOC_Os01g56510.5;LOC_Os01g56510.4;LOC_Os01g56510.3;LOC_Os01g56510.2;LOC_Os01g56510.1	LOC_Os01g56510.5;LOC_Os01g56510.4;LOC_Os01g56510.3;LOC_Os01g56510.2;LOC_Os01g56510.1	>LOC_Os01g56510.5 protein|periplasmic beta-glucosidase precursor, putative, expressed;>LOC_Os01g56510.4 protein|periplasmic beta-glucosidase precursor, putative, expressed;>LOC_Os01g56510.3 protein|periplasmic beta-glucosidase precursor, putative, expresse	5	7	3	10.6	72.223	nan	4.6247	431	188486;188487;188488;188489;188490;217368;217369;217370;217371;217372;217373;217374;217375;217376;217377;217378;217379;217380;217381;217382;217383;217384;217385;217386;217387;217388;217389;217390;217391;217392;219302;219303;219304;219305;219306;219307;219308;219309;219310;219311;219312;219313;219314;219315;219316;219317;219318;219319;219320;219321;219322;219323;219324;219325;219326;219327;219328;…	2082000.0,2161877.77777778,3674900.0,3068866.66666667,2375755.55555556,3828688.88888889,3090188.88888889,3510355.55555556,4224933.33333333	LOC_Os01g56510.5:Chr1:32584673^^LOC_Os01g56510.4:Chr1:32584673^^LOC_Os01g56510.3:Chr1:32584673^^LOC_Os01g56510.2:Chr1:32584673^^LOC_Os01g56510.1:Chr1:32584673	RiceProteome_leaf	Leaf_exp1_LFQ_AnI;ForFigure	k821209	0.543321028750509,0.034200823480427946	0.08425155314583539,0.9102483325206019	RiceProteome_leafLeaf_exp1_LFQ_AnI;ForFigureExp00;1,4,7,Exp01;2,5,8,Exp10;1,4,7,Exp11;0,3,62323
LOC_Os01g56520.2;LOC_Os01g56520.1	LOC_Os01g56520.2;LOC_Os01g56520.1	>LOC_Os01g56520.2 protein|double-stranded RNA binding motif containing protein, expressed;>LOC_Os01g56520.1 protein|double-stranded RNA binding motif containing protein, expressed	2	2	2	6.6	46.826	0.0010554	3.2034	432	15029;15030;15031;15032;179800;179801;179802;179803;179804;179805;179806	842596.904444443,551233.333333333,661942.222222222,651510.0,768292.222222222,1158844.44444444,1091512.22222222,939835.1,811472.222222222	LOC_Os01g56520.2:Chr1:32591548^^LOC_Os01g56520.1:Chr1:32591548	RiceProteome_leaf	Leaf_exp1_LFQ_AnI;ForFigure	k821209	0.2203868059483998,0.19459519275365308	0.5412997040834173,0.5574532425145444	RiceProteome_leafLeaf_exp1_LFQ_AnI;ForFigureExp00;1,4,7,Exp01;2,5,8,Exp10;1,4,7,Exp11;0,3,62323
LOC_Os01g56550.3;LOC_Os01g56550.2;LOC_Os01g56550.1	LOC_Os01g56550.3;LOC_Os01g56550.2;LOC_Os01g56550.1	>LOC_Os01g56550.3 protein|transcription initiation factor IIF beta subunit, putative, expressed;>LOC_Os01g56550.2 protein|transcription initiation factor IIF beta subunit, putative, expressed;>LOC_Os01g56550.1 protein|transcription initiation factor IIF be	3	1	1	9.1	21.844	0.00053648	3.4136	433	498466;498467;498468;498469;498470;498471	3640555.55555556,1609511.11111111,1590528.22222222,1361615.54444444,1183270.05555555,854393.333333333,1354500.0,1064945.55555556,1075433.33333333	LOC_Os01g56550.3:Chr1:32601439^^LOC_Os01g56550.2:Chr1:32601439^^LOC_Os01g56550.1:Chr1:32601439	RiceProteome_leaf	Leaf_exp1_LFQ_AnI;ForFigure	k821209	-0.1320300727651171,0.7205204961656012	0.7036585581322856,0.38835359210719356	RiceProteome_leafLeaf_exp1_LFQ_AnI;ForFigureExp00;1,4,7,Exp01;2,5,8,Exp10;1,4,7,Exp11;0,3,62323
LOC_Os01g56600.1;LOC_Os05g43390.1	LOC_Os01g56600.1	>LOC_Os01g56600.1 protein|signal recognition particle 54 kDa protein, putative, expressed	2	12	12	29	54.754	nan	27.256	435	17452;17453;17454;17455;17456;17457;31812;31813;31814;31815;31816;31817;31818;36062;36063;36064;36065;36066;36067;36068;36069;36070;36071;36072;94784;94785;94786;94787;94788;94789;94790;94791;160005;160006;160007;160008;160009;160010;160011;160012;160013;160014;160015;220681;224344;245869;245870;245871;245872;245873;245874;245875;245876;245877;245878;318224;318225;318226;318227;318228;318229;3182…	5050888.88888889,8613466.66666667,5686266.66666667,12966777.7777778,12001000.0,8058455.55555556,9374355.55555556,12813555.5555556,12921888.8888889	LOC_Os01g56600.1:Chr1:32652781	RiceProteome_leaf	Leaf_exp1_LFQ_AnI;ForFigure	k821209	-0.3260235063854959,-0.28730222278462453	0.426407180889175,0.496768016005953	RiceProteome_leafLeaf_exp1_LFQ_AnI;ForFigureExp00;1,4,7,Exp01;2,5,8,Exp10;1,4,7,Exp11;0,3,62323
LOC_Os01g56880.1;LOC_Os01g56880.2	LOC_Os01g56880.1;LOC_Os01g56880.2	>LOC_Os01g56880.1 protein|purple acid phosphatase precursor, putative, expressed;>LOC_Os01g56880.2 protein|purple acid phosphatase precursor, putative, expressed	2	7	6	20.6	53.014	nan	31.51	436	48201;48202;48203;48204;48205;116322;116323;116324;116325;116326;116327;116328;116329;116330;259221;369751;369752;369753;369754;369755;369756;369757;369758;369759;369760;369761;369762;369763;369764;369765;369766;369767;369768;369769;369770;369771;369772;369773;369774;369775;369776;449438;449439;449440;449441;449442;449443;449444;449445;449446;449447;449448;449449;449450;449451;449452;552745;55274…	15239888.8888889,15224888.8888889,11260300.0,11694644.4444444,13171055.5555556,9605544.44444444,15504777.7777778,23290888.8888889,21216444.4444444	LOC_Os01g56880.1:Chr1:32852091^^LOC_Os01g56880.2:Chr1:32852091	RiceProteome_leaf	Leaf_exp1_LFQ_AnI;ForFigure	k821209	-0.2965836401615754,-0.2843955781059757	0.5391919079862393,0.43105403094243555	RiceProteome_leafLeaf_exp1_LFQ_AnI;ForFigureExp00;1,4,7,Exp01;2,5,8,Exp10;1,4,7,Exp11;0,3,62323
LOC_Os01g56930.1;LOC_Os01g56930.2	LOC_Os01g56930.1	>LOC_Os01g56930.1 protein|eukaryotic aspartyl protease domain containing protein, expressed	2	3	3	10.7	53.09	nan	59.238	437	59722;59723;59724;59725;59726;59727;59728;59729;59730;59731;216696;216697;216698;216699;216700;216701;216702;216703;216704;369978	6970983.36666667,13580666.6666667,5575900.0,8090111.11111111,15966000.0,9477577.77777778,6540377.77777778,13981333.3333333,6847522.22222222	LOC_Os01g56930.1:Chr1:32887110	RiceProteome_leaf	Leaf_exp1_LFQ_AnI;ForFigure	k821209	-0.9909469887019526,-1.010814090408326	0.009519816915141945,0.0022811205143315333	RiceProteome_leafLeaf_exp1_LFQ_AnI;ForFigureExp00;1,4,7,Exp01;2,5,8,Exp10;1,4,7,Exp11;0,3,62323
LOC_Os01g57073.1;LOC_Os01g57082.1	LOC_Os01g57073.1	>LOC_Os01g57073.1 protein|insulin-degrading enzyme, putative, expressed	2	10	10	13.6	111.64	nan	36.179	438	285;286;287;288;27572;27573;27574;27575;27576;27577;27578;27579;138647;138648;138649;138650;138651;138652;138653;138654;138655;143595;143596;143597;143598;143599;143600;143601;143602;143603;143604;143605;143606;240617;240618;240619;240620;240621;240622;240623;240624;240912;240913;240914;240915;240916;240917;240918;240919;240920;240921;278120;278121;278122;278123;278124;278125;278126;284338;284339…	9397077.77777778,9789266.66666667,14189555.5555556,30893000.0,32566333.3333333,33368222.2222222,29063222.2222222,29618333.3333333,35643111.1111111	LOC_Os01g57073.1:Chr1:32965491	RiceProteome_leaf	Leaf_exp1_LFQ_AnI;ForFigure	k821209	0.20912443874601686,-0.05350997179832284	0.7239138220693202,0.9340968905242916	RiceProteome_leafLeaf_exp1_LFQ_AnI;ForFigureExp00;1,4,7,Exp01;2,5,8,Exp10;1,4,7,Exp11;0,3,62323
LOC_Os01g57220.2;LOC_Os01g57220.1	LOC_Os01g57220.2;LOC_Os01g57220.1	>LOC_Os01g57220.2 protein|secretory carrier-associated membrane protein, putative, expressed;>LOC_Os01g57220.1 protein|secretory carrier-associated membrane protein, putative, expressed	2	2	2	10.9	28.975	0.0018262	3.0297	439	99058;99059;99060;99061;99062;99063;99064;99065;99066;99067;99068;348279;348280;348281;348282;348283;348284;348285;348286	4319977.77777778,1365755.55555556,6624977.77777778,3381811.11111111,3459911.11111111,1695322.22222222,4184733.33333333,3391600.0,5001577.77777778	LOC_Os01g57220.2:Chr1:33060300^^LOC_Os01g57220.1:Chr1:33059352	RiceProteome_leaf	Leaf_exp1_LFQ_AnI;ForFigure	k821209	0.6970669600452205,0.5325961798238491	0.3704117392687267,0.20980240789167515	RiceProteome_leafLeaf_exp1_LFQ_AnI;ForFigureExp00;1,4,7,Exp01;2,5,8,Exp10;1,4,7,Exp11;0,3,62323
LOC_Os01g57450.1	LOC_Os01g57450.1	>LOC_Os01g57450.1 protein|universal stress protein domain containing protein, putative, expressed	1	3	2	19.9	28.797	nan	5.7916	440	12277;12278;12279;269652;269653;269654;269655;269656;269657;269658;269659;269660;269661;269662;269663;269664;289877;289878;289879;289880;289881;289882;289883;289884;289885;289886;289887;289888;289889;289890	956441.111111111,2423388.88888889,1295877.77777778,3585577.77777778,1915277.77777778,2728744.44444444,3632722.22222222,2177522.22222222,2487044.44444444	LOC_Os01g57450.1:Chr1:33200667	RiceProteome_leaf	Leaf_exp1_LFQ_AnI;ForFigure	k821209	-0.0010015750954591085,0.32714461730986755	0.9976678994848311,0.59737693620106	RiceProteome_leafLeaf_exp1_LFQ_AnI;ForFigureExp00;1,4,7,Exp01;2,5,8,Exp10;1,4,7,Exp11;0,3,62323
LOC_Os01g57570.1;LOC_Os01g57570.2	LOC_Os01g57570.1;LOC_Os01g57570.2	>LOC_Os01g57570.1 protein|NADPH-dependent FMN reductase domain containing protein, expressed;>LOC_Os01g57570.2 protein|NADPH-dependent FMN reductase domain containing protein, expressed	2	9	6	65.5	21.705	nan	251.15	441	131239;131240;131241;131242;131243;131244;131245;131246;131247;131248;131249;131250;131251;131252;131253;131254;131255;131256;131257;131258;131259;131260;131261;131262;131263;131264;131265;131266;131267;131268;131269;131270;131271;131272;131273;131274;131275;131276;131277;131278;131279;131280;131281;131282;131283;131284;131285;131286;131287;152251;152252;152253;152254;152255;152256;152257;152258;…	205362222.222222,485068888.888889,276661111.111111,1545141111.11111,487037777.777778,1428140355.55556,4058863333.33333,776428888.888889,1286687100.0	LOC_Os01g57570.1:Chr1:33264444^^LOC_Os01g57570.2:Chr1:33264444	RiceProteome_leaf	Leaf_exp1_LFQ_AnI;ForFigure	k821209	0.7747164163059002,1.7322337577553817	0.3722086104865979,0.3533644925493887	RiceProteome_leafLeaf_exp1_LFQ_AnI;ForFigureExp00;1,4,7,Exp01;2,5,8,Exp10;1,4,7,Exp11;0,3,62323
LOC_Os01g57854.1	LOC_Os01g57854.1	>LOC_Os01g57854.1 protein|pectinesterase, putative, expressed	1	3	3	8.4	58.386	nan	14.487	442	455237;455238;471886;471887;471888;471889;471890;471891;471892;471893;529645;529646;529647;529648;529649;529650;529651;529652;529653	4575122.22222222,10403866.6666667,3952477.77777778,4873644.44444444,5693955.55555556,6605544.44444444,5190488.88888889,11574600.0,6874211.11111111	LOC_Os01g57854.1:Chr1:33453492	RiceProteome_leaf	Leaf_exp1_LFQ_AnI;ForFigure	k821209	-0.6666915190367673,-0.9186067407746716	0.19027451628086203,0.13552819641795322	RiceProteome_leafLeaf_exp1_LFQ_AnI;ForFigureExp00;1,4,7,Exp01;2,5,8,Exp10;1,4,7,Exp11;0,3,62323
LOC_Os01g57880.1	LOC_Os01g57880.1	>LOC_Os01g57880.1 protein|plastocyanin-like domain containing protein, putative, expressed	1	5	5	26	21.697	nan	22.031	443	297302;297303;297304;297305;297306;297307;297308;297309;297310;297311;297312;297313;297314;297315;297316;297317;297318;297319;297320;297321;297322;297323;297324;297325;297326;409252;409253;409254;409255;409256;409257;409258;409259;409260;409261;409262;409263;409264;409265;409266;409267;409268;409269;409270;409271;429947;429948;429949;429950;429951;429952;429953;429954;429955;429956;429957	10306022.2222222,7011933.33333333,7769188.88888889,18504444.4444444,14630444.4444444,31750777.7777778,13445333.3333333,16678333.3333333,18042444.4444444	LOC_Os01g57880.1:Chr1:33468644	RiceProteome_leaf	Leaf_exp1_LFQ_AnI;ForFigure	k821209	0.5870026901943222,0.1410250450692947	0.46402929713783164,0.7473052342710697	RiceProteome_leafLeaf_exp1_LFQ_AnI;ForFigureExp00;1,4,7,Exp01;2,5,8,Exp10;1,4,7,Exp11;0,3,62323
LOC_Os10g21324.1;LOC_Os04g16846.1;LOC_Os01g57942.1;LOC_Os12g10604.1	LOC_Os10g21324.1;LOC_Os04g16846.1;LOC_Os01g57942.1	>LOC_Os10g21324.1 protein|cytochrome b6, putative, expressed;>LOC_Os04g16846.1 protein|cytochrome b6, putative, expressed;>LOC_Os01g57942.1 protein|cytochrome b6, putative, expressed	4	7	7	41.8	26.013	nan	66.162	444	111720;111721;111722;183540;183541;183542;183543;183544;183545;183546;183547;183548;183549;183550;183551;183552;183553;183554;183555;183556;183557;183558;183559;183560;183561;183562;183563;183564;183565;246622;246623;246624;246625;246626;246627;246628;246629;246630;246631;246632;246633;246634;246635;246636;246637;246638;246639;246640;246641;246642;246643;246644;246645;246646;246647;246648;246649;…	147915555.555556,417036666.666667,204894444.444444,1395066666.66667,526705555.555556,983075166.666667,1251864444.44444,2779445555.55556,1197725944.44444	LOC_Os10g21324.1:Chr10:10879101^^LOC_Os04g16846.1:Chr4:9162190^^LOC_Os01g57942.1:Chr1:33498513	RiceProteome_leaf	Leaf_exp1_LFQ_AnI;ForFigure	k821209	-0.6421284309478764,-0.41376924504787105	0.6324392386588736,0.7443178403293564	RiceProteome_leafLeaf_exp1_LFQ_AnI;ForFigureExp00;1,4,7,Exp01;2,5,8,Exp10;1,4,7,Exp11;0,3,62323
LOC_Os10g21342.1;LOC_Os08g15276.1;LOC_Os05g22722.1;LOC_Os04g16828.1;LOC_Os01g57956.1;LOC_Os12g10610.1	LOC_Os10g21342.1;LOC_Os08g15276.1;LOC_Os05g22722.1;LOC_Os04g16828.1;LOC_Os01g57956.1;LOC_Os12g10610.1	>LOC_Os10g21342.1 protein|chloroplast 50S ribosomal protein L14, putative, expressed;>LOC_Os08g15276.1 protein|chloroplast 50S ribosomal protein L14, putative, expressed;>LOC_Os05g22722.1 protein|chloroplast 50S ribosomal protein L14, putative, expressed;>	6	9	9	63.4	13.565	nan	42.79	445	74728;74729;74730;74731;74732;74733;217324;217325;217326;217327;217328;217329;217330;217331;217332;217333;217334;217335;217336;217337;217338;217339;217340;217341;217342;217343;217344;217345;217346;217347;217348;217349;217350;217351;217352;217353;217354;217355;217356;217357;217358;217359;217360;217361;217362;217363;217364;246330;246331;246332;246333;246334;246335;246336;246337;246338;246339;246340…	25549666.6666667,45914000.0,29404111.1111111,91996333.3333333,85159777.7777778,93339333.3333333,86643222.2222222,132882222.222222,115085666.666667	LOC_Os10g21342.1:Chr10:10884349^^LOC_Os08g15276.1:Chr8:9265773^^LOC_Os05g22722.1:Chr5:12889272^^LOC_Os04g16828.1:Chr4:9157268^^LOC_Os01g57956.1:Chr1:33503769^^LOC_Os12g10610.1:Chr12:5659394	RiceProteome_leaf	Leaf_exp1_LFQ_AnI;ForFigure	k821209	-0.15037214358326811,-0.3703907423277852	0.8205789159523047,0.5790139101938439	RiceProteome_leafLeaf_exp1_LFQ_AnI;ForFigureExp00;1,4,7,Exp01;2,5,8,Exp10;1,4,7,Exp11;0,3,62323
LOC_Os10g21250.1;LOC_Os05g01675.1;LOC_Os04g16760.1;LOC_Os01g57964.1;LOC_Os10g38229.1	LOC_Os10g21250.1;LOC_Os05g01675.1;LOC_Os04g16760.1;LOC_Os01g57964.1;LOC_Os10g38229.1	>LOC_Os10g21250.1 protein|photosystem I P700 chlorophyll a apoprotein A1, putative, expressed;>LOC_Os05g01675.1 protein|photosystem I P700 chlorophyll a apoprotein A1, putative, expressed;>LOC_Os04g16760.1 protein|photosystem I P700 chlorophyll a apoprotei	5	35	35	50.7	83.198	nan	323.31	446	37778;37779;37780;37781;37782;37783;37784;37785;37786;37787;37788;37789;37790;37791;37792;37793;37794;37795;37796;37797;37798;37799;37800;37801;37802;37803;37804;42085;42086;42087;42088;42089;42090;42091;42092;42093;42094;42095;42096;42097;42098;42099;42100;42101;42102;42103;42104;42105;42106;42107;42108;42109;42110;51410;51411;51412;51413;51414;51415;51416;51417;51418;51419;51420;51421;51422;612…	800588888.888889,989559388.888888,978960829.743065,3246993705.55555,1732949866.66667,2385709533.33333,2185484577.77778,3388858377.77778,3166497555.55556	LOC_Os10g21250.1:Chr10:10846147^^LOC_Os05g01675.1:Chr5:406167^^LOC_Os04g16760.1:Chr4:9128391^^LOC_Os01g57964.1:Chr1:33524773^^LOC_Os10g38229.1:Chr10:20472523	RiceProteome_leaf	Leaf_exp1_LFQ_AnI;ForFigure	k821209	0.09584573101970968,0.028446990496948744	0.8906925419854775,0.9696536433985352	RiceProteome_leafLeaf_exp1_LFQ_AnI;ForFigureExp00;1,4,7,Exp01;2,5,8,Exp10;1,4,7,Exp11;0,3,62323
LOC_Os01g58000.1;LOC_Os06g39756.1;LOC_Os10g21264.1;LOC_Os12g19430.1	LOC_Os01g58000.1;LOC_Os06g39756.1;LOC_Os10g21264.1;LOC_Os12g19430.1	>LOC_Os01g58000.1 protein|ATP synthase epsilon chain, putative, expressed;>LOC_Os06g39756.1 protein|ATP synthase epsilon chain, putative, expressed;>LOC_Os10g21264.1 protein|ATP synthase epsilon chain, putative, expressed;>LOC_Os12g19430.1 protein|ATP synt	4	8	4	84.7	15.217	nan	27.291	448	104716;104717;104718;104719;104720;104721;104722;104723;104724;104725;104726;104727;104728;104729;104730;104731;104732;104733;104734;104735;104736;104737;104738;104739;104740;224769;224770;224771;224772;224773;224774;224775;237477;237478;237479;237480;237481;237482;237483;237484;237485;237486;237487;237488;237489;237490;245881;245882;245883;245884;305030;305031;305032;305033;305034;305035;305036;…	28255555.5555556,39632555.5555556,32633666.6666667,40708222.2222222,25101333.3333333,37623333.3333333,37117000.0,26596333.3333333,33331555.5555556	LOC_Os01g58000.1:Chr1:33539942^^LOC_Os06g39756.1:Chr6:23590936^^LOC_Os10g21264.1:Chr10:10858501^^LOC_Os12g19430.1:Chr12:11288542	RiceProteome_leaf	Leaf_exp1_LFQ_AnI;ForFigure	k821209	0.18170037441646925,0.2159990096228827	0.4754401803090437,0.45464819613371155	RiceProteome_leafLeaf_exp1_LFQ_AnI;ForFigureExp00;1,4,7,Exp01;2,5,8,Exp10;1,4,7,Exp11;0,3,62323
LOC_Os01g58022.1;LOC_Os12g19420.1;LOC_Os06g22010.1	LOC_Os01g58022.1;LOC_Os12g19420.1	>LOC_Os01g58022.1 protein|NADPH-dependent oxidoreductase, putative, expressed;>LOC_Os12g19420.1 protein|ubiquinone oxidoreductase, putative, expressed	3	8	8	43.6	25.216	nan	62.116	449	125907;125908;125909;125910;125911;125912;125913;125914;125915;125916;188864;188865;188866;188867;188868;188869;188870;188871;188872;188873;188874;188875;188876;188877;188878;188879;188880;188881;188882;188883;188884;188885;188886;188887;188888;188889;188890;188891;188892;188893;188894;188895;188896;188897;296195;296196;296197;296198;296199;296200;296201;296202;296203;296204;296205;296206;296207;…	88016000.0,114098888.888889,88287666.6666667,106713777.777778,131664444.444444,163742222.222222,108112666.666667,137134444.444444,120962888.888889	LOC_Os01g58022.1:Chr1:33560127^^LOC_Os12g19420.1:Chr12:11285709	RiceProteome_leaf	Leaf_exp1_LFQ_AnI;ForFigure	k821209	-0.03781159125948947,-0.33839186891961914	0.896693115183682,0.04864092676617059	RiceProteome_leafLeaf_exp1_LFQ_AnI;ForFigureExp00;1,4,7,Exp01;2,5,8,Exp10;1,4,7,Exp11;0,3,62323
LOC_Os10g38212.1;LOC_Os01g58024.1;LOC_Os10g21258.1	LOC_Os10g38212.1;LOC_Os01g58024.1;LOC_Os10g21258.1	>LOC_Os10g38212.1 protein|NADPH-dependent oxidoreductase, putative, expressed;>LOC_Os01g58024.1 protein|NADPH-dependent oxidoreductase, putative, expressed;>LOC_Os10g21258.1 protein|NADPH-dependent oxidoreductase, putative, expressed	3	11	11	71.7	18.783	nan	79.858	450	95371;95372;95373;95374;95375;95376;95377;95378;95379;115489;115490;115491;115492;115493;115494;115495;115496;115497;115498;115499;115500;115501;115502;115503;115504;115505;115506;115507;115508;115509;115510;115511;115512;115513;115514;115515;115516;115517;115518;115519;115520;115521;115522;115523;115524;115525;115526;115527;115528;115529;115530;115531;115532;115533;115534;115535;165425;229171;22…	73207000.0,152940000.0,84841777.7777778,171802222.222222,123474888.888889,162034444.444444,193450000.0,154038888.888889,204467777.777778	LOC_Os10g38212.1:Chr10:20465311^^LOC_Os01g58024.1:Chr1:33560902^^LOC_Os10g21258.1:Chr10:10855090	RiceProteome_leaf	Leaf_exp1_LFQ_AnI;ForFigure	k821209	0.0683690998409978,0.026584345723763902	0.8637916897042843,0.950112555911329	RiceProteome_leafLeaf_exp1_LFQ_AnI;ForFigureExp00;1,4,7,Exp01;2,5,8,Exp10;1,4,7,Exp11;0,3,62323
LOC_Os01g58114.2;LOC_Os01g58114.1	LOC_Os01g58114.2;LOC_Os01g58114.1	>LOC_Os01g58114.2 protein|expressed protein;>LOC_Os01g58114.1 protein|expressed protein	2	4	4	10.4	61.244	nan	12.719	451	171422;171423;171424;171425;171426;171427;171428;171429;171430;171431;251585;251586;251587;251588;251589;537936;537937;537938;537939;537940;537941;537942;537943;541709;541710;541711;541712;541713;541714;541715;541716	4958500.0,9419433.33333333,6404155.55555556,5960233.33333333,7968155.55555556,6276311.11111111,7290177.77777778,8423322.22222222,8335277.77777778	LOC_Os01g58114.2:Chr1:33613912^^LOC_Os01g58114.1:Chr1:33615884	RiceProteome_leaf	Leaf_exp1_LFQ_AnI;ForFigure	k821209	-0.29651050644278243,-0.5033364166329091	0.1257418610981447,0.04276855220005363	RiceProteome_leafLeaf_exp1_LFQ_AnI;ForFigureExp00;1,4,7,Exp01;2,5,8,Exp10;1,4,7,Exp11;0,3,62323
LOC_Os01g58240.1;LOC_Os09g30250.1	LOC_Os01g58240.1	>LOC_Os01g58240.1 protein|OsSub6 - Putative Subtilisin homologue, expressed	2	8	7	19.3	78.855	nan	30.113	452	2424;35232;35233;35234;35235;35236;35237;35238;35239;148714;148715;148716;148717;148718;148719;148720;180812;180813;180814;180815;180816;180817;180818;180819;180820;180821;180822;180823;180824;256582;256583;353054;353055;353056;353057;353058;353059;353060;353061;353062;353063;353064;353065;353066;353067;353068;353069;353070;400867;400868;400869;400870;471023	7425888.88888889,7170288.88888889,15633222.2222222,5388144.44444444,5198255.55555556,23024333.3333333,6011244.44444444,8914722.22222222,20019777.7777778	LOC_Os01g58240.1:Chr1:33659797	RiceProteome_leaf	Leaf_exp1_LFQ_AnI;ForFigure	k821209	1.4630837071882665,-0.1770484473387205	0.01454432265020557,0.5512885911245413	RiceProteome_leafLeaf_exp1_LFQ_AnI;ForFigureExp00;1,4,7,Exp01;2,5,8,Exp10;1,4,7,Exp11;0,3,62323
LOC_Os01g58280.1	LOC_Os01g58280.1	>LOC_Os01g58280.1 protein|OsSub8 - Putative Subtilisin homologue, expressed	1	6	5	9.6	79.703	nan	13.25	454	35247;35248;35249;35250;35251;35252;35253;35254;35255;35256;35257;35258;35259;35260;35261;35262;35263;213993;213994;213995;213996;213997;389240;389241;389242;389243;405562;405563;405564;405565;406249;406250;406251;406252;406253;406254;406255;562526;562527;562528	42347333.3333333,22128222.2222222,149854444.444444,52923666.6666667,81691000.0,100286555.555556,92197222.2222222,95213333.3333333,555535555.555556	LOC_Os01g58280.1:Chr1:33684786	RiceProteome_leaf	Leaf_exp1_LFQ_AnI;ForFigure	k821209	2.017196344791982,-0.08635836545853745	0.2948260747593929,0.8946380060248044	RiceProteome_leafLeaf_exp1_LFQ_AnI;ForFigureExp00;1,4,7,Exp01;2,5,8,Exp10;1,4,7,Exp11;0,3,62323
LOC_Os01g58470.1	LOC_Os01g58470.1	>LOC_Os01g58470.1 protein|expressed protein	1	3	3	11.6	31.746	0.00027525	3.7751	457	54558;54559;322602;322603;322604;322605;322606;322607;322608;322609;477362;477363;477364	3012377.77777778,12613555.5555556,3868711.11111111,1309922.22222222,1936011.11111111,1701416.3,1716755.55555556,1800177.77777778,1030565.55555556	LOC_Os01g58470.1:Chr1:33803192	RiceProteome_leaf	Leaf_exp1_LFQ_AnI;ForFigure	k821209	-1.3085786884520074,-1.4368732357258054	0.46234093153354383,0.4390616050961809	RiceProteome_leafLeaf_exp1_LFQ_AnI;ForFigureExp00;1,4,7,Exp01;2,5,8,Exp10;1,4,7,Exp11;0,3,62323
LOC_Os01g58580.1	LOC_Os01g58580.1	>LOC_Os01g58580.1 protein|ICE-like protease p20 domain containing protein, putative, expressed	1	10	6	30.2	45.885	nan	27.229	458	36278;36279;36280;36281;36282;36283;36284;36285;36286;36287;36288;36289;36290;36291;36292;36293;93384;93385;93386;93387;93388;93389;93390;93391;93392;130115;130116;130117;130118;130119;130120;130121;178953;178954;178955;178956;178957;178958;178959;178960;178961;178962;178963;178964;178965;204161;204162;204163;204164;204165;204166;204167;204168;204169;204170;204171;204172;204173;204174;350997;3509…	17823111.1111111,25064555.5555556,27722666.6666667,36935000.0,33026555.5555556,28515555.5555556,28797777.7777778,27059000.0,27059000.0	LOC_Os01g58580.1:Chr1:33869307	RiceProteome_leaf	Leaf_exp1_LFQ_AnI;ForFigure	k821209	-0.03174002674596675,-0.027266901687480215	0.8217819172494836,0.9358733586330696	RiceProteome_leafLeaf_exp1_LFQ_AnI;ForFigureExp00;1,4,7,Exp01;2,5,8,Exp10;1,4,7,Exp11;0,3,62323
LOC_Os01g58610.1	LOC_Os01g58610.1	>LOC_Os01g58610.1 protein|phosphoglycerate kinase protein, putative, expressed	1	8	1	24.4	39.888	nan	7.19	459	68757;142644;142645;142646;142647;142648;142649;142650;142651;142652;142653;142654;142655;142656;142657;142658;142659;142660;142661;142662;142663;142664;142665;142666;142667;142668;142669;142670;142671;142672;142673;142674;142675;142676;142677;142678;142679;142680;142681;142682;142683;142684;142685;142686;142687;142688;142689;142690;142691;142692;142693;142694;142695;142696;142697;142698;148728;1…	352013333.333333,2822860000.0,94447777.7777778,208853241.111111,587143.333333333,391860000.0,9013044.44444444,21628666.6666667,15048333.3333333	LOC_Os01g58610.1:Chr1:33884920	RiceProteome_leaf	Leaf_exp1_LFQ_AnI;ForFigure	k821209	-2.504559482367,-2.3197379928215724	0.4928440540023597,0.5038621051496345	RiceProteome_leafLeaf_exp1_LFQ_AnI;ForFigureExp00;1,4,7,Exp01;2,5,8,Exp10;1,4,7,Exp11;0,3,62323
LOC_Os01g58640.1	LOC_Os01g58640.1	>LOC_Os01g58640.1 protein|nucleotide pyrophosphatase/phosphodiesterase, putative, expressed	1	10	10	27	68.203	nan	53.525	460	46564;46565;46566;46567;46568;46569;46570;46571;46572;46573;46574;46575;46576;46577;46578;46579;49910;49911;49912;49913;49914;49915;49916;49917;49918;49919;188942;188943;188944;188945;188946;188947;188948;188949;188950;188951;188952;188953;188954;188955;188956;188957;188958;188959;188960;218727;218728;218729;218730;218731;218732;218733;218734;218735;218736;218737;218738;218739;238303;238304;23830…	47175666.6666667,26186111.1111111,50884555.5555556,37526777.7777778,29618333.3333333,60235888.8888889,39349888.8888889,29155000.0,64247777.7777778	LOC_Os01g58640.1:Chr1:33897475	RiceProteome_leaf	Leaf_exp1_LFQ_AnI;ForFigure	k821209	1.0455411090325584,0.5461026341152279	0.012213036883927218,0.03565211376143149	RiceProteome_leafLeaf_exp1_LFQ_AnI;ForFigureExp00;1,4,7,Exp01;2,5,8,Exp10;1,4,7,Exp11;0,3,62323
LOC_Os01g58680.1	LOC_Os01g58680.1	>LOC_Os01g58680.1 protein|apurinic endonuclease-redox protein, putative, expressed	1	10	9	30.5	55.82	nan	27.722	461	87130;87131;87132;87133;87134;152263;220080;220081;263012;263013;263014;263015;263016;263017;263018;263019;263020;263021;263022;263023;263024;330698;330699;330700;330701;330702;330703;330704;357383;357384;357385;357386;398204;493091;493092;493093;493094;493095;493096;493097;493098;493099;493100;493101;493102;493103;493104;493105;493106;520512;520513;520514;520515;549107;549108;549109;549110;54911…	11389988.8888889,12427888.8888889,20060222.2222222,13302000.0,22008888.8888889,13294444.4444444,13179444.4444444,14050666.6666667,15224888.8888889	LOC_Os01g58680.1:Chr1:33919515	RiceProteome_leaf	Leaf_exp1_LFQ_AnI;ForFigure	k821209	0.0027380733534358745,-0.35650119332050834	0.993619575316776,0.35422808446561627	RiceProteome_leafLeaf_exp1_LFQ_AnI;ForFigureExp00;1,4,7,Exp01;2,5,8,Exp10;1,4,7,Exp11;0,3,62323
LOC_Os01g58790.2;LOC_Os01g58790.1	LOC_Os01g58790.2;LOC_Os01g58790.1	>LOC_Os01g58790.2 protein|GHMP kinases ATP-binding protein, putative, expressed;>LOC_Os01g58790.1 protein|GHMP kinases ATP-binding protein, putative, expressed	2	15	15	46.1	43.84	nan	183.73	463	105706;105707;105708;105709;105710;105711;105712;105713;105714;105715;105716;105717;105718;105719;105720;105721;139502;139503;139504;139505;139506;139507;139508;139509;139510;139511;139512;242460;242461;265168;265169;265170;265171;265172;265173;265174;265175;267256;267257;267258;267259;267260;271095;271096;271097;271098;271099;271100;271101;271102;271103;271104;271105;271106;271107;271108;271109;…	75181111.1111111,117804666.666667,110145777.777778,226024444.444444,151040000.0,265572222.222222,272425555.555556,212588888.888889,233143333.333333	LOC_Os01g58790.2:Chr1:33971312^^LOC_Os01g58790.1:Chr1:33971312	RiceProteome_leaf	Leaf_exp1_LFQ_AnI;ForFigure	k821209	0.33877699523224664,0.2527865712275551	0.4916442843046606,0.6735762607374788	RiceProteome_leafLeaf_exp1_LFQ_AnI;ForFigureExp00;1,4,7,Exp01;2,5,8,Exp10;1,4,7,Exp11;0,3,62323
LOC_Os01g59090.1	LOC_Os01g59090.1	>LOC_Os01g59090.1 protein|thylakoid lumenal 20 kDa protein, putative, expressed	1	12	12	59.9	28.804	nan	323.31	465	20764;20765;20766;20767;20768;20769;20770;20771;20772;20773;20774;20775;20776;20777;20778;20779;20780;20781;20782;20783;20784;20785;20786;20787;20788;20789;20790;20791;20792;20793;20794;20795;20796;20797;20798;20799;20800;20801;20802;20803;20804;20805;20806;20807;20808;20809;56815;68186;68187;68188;68189;68190;68191;68192;68193;68194;68195;68196;68197;68198;68199;68200;68201;68202;68203;68204;682…	376757777.777778,1605035211.11111,554283333.333333,2467976711.11111,2444103288.88889,2264949011.11111,2435617866.66667,3327863377.77778,2785228488.88889	LOC_Os01g59090.1:Chr1:34139829	RiceProteome_leaf	Leaf_exp1_LFQ_AnI;ForFigure	k821209	-0.3964590149560525,-0.48240039969380255	0.5226146129617737,0.4624621821741838	RiceProteome_leafLeaf_exp1_LFQ_AnI;ForFigureExp00;1,4,7,Exp01;2,5,8,Exp10;1,4,7,Exp11;0,3,62323
LOC_Os01g59340.2;LOC_Os01g59340.3;LOC_Os01g59340.1	LOC_Os01g59340.2;LOC_Os01g59340.3;LOC_Os01g59340.1	>LOC_Os01g59340.2 protein|dihydropyrimidinase, putative, expressed;>LOC_Os01g59340.3 protein|dihydropyrimidinase, putative, expressed;>LOC_Os01g59340.1 protein|dihydropyrimidinase, putative, expressed	3	15	15	39.9	55.001	nan	58.7	466	15449;15450;15451;15452;15453;15454;15455;15456;15457;15458;15459;15460;15461;15462;15463;15464;15465;112455;147176;147177;147178;147179;147180;147181;147182;147183;147184;147185;147186;147187;147188;147189;147190;147191;147192;184808;215572;215573;215574;215575;215576;215577;215578;215579;215580;240590;240591;240592;240593;240594;240595;240596;240597;240598;240599;254707;254708;254709;254710;254…	39851000.0,41989666.6666667,43365666.6666667,55513666.6666667,49279666.6666667,68040444.4444444,46964888.8888889,52997111.1111111,57321888.8888889	LOC_Os01g59340.2:Chr1:34301968^^LOC_Os01g59340.3:Chr1:34301968^^LOC_Os01g59340.1:Chr1:34301968	RiceProteome_leaf	Leaf_exp1_LFQ_AnI;ForFigure	k821209	0.2259636290393187,-0.01950049923115049	0.3800797926246812,0.9137644494872875	RiceProteome_leafLeaf_exp1_LFQ_AnI;ForFigureExp00;1,4,7,Exp01;2,5,8,Exp10;1,4,7,Exp11;0,3,62323
LOC_Os01g59600.2;LOC_Os01g59600.1	LOC_Os01g59600.2;LOC_Os01g59600.1	>LOC_Os01g59600.2 protein|peptidase, T1 family, putative, expressed;>LOC_Os01g59600.1 protein|peptidase, T1 family, putative, expressed	2	6	3	28.1	27.238	nan	17.885	467	70051;221086;221087;221088;221089;221090;221091;225018;225019;225020;225021;225022;225023;486870;486871;486872;486873;486874;486875;486876;486877;486878;486879;486880;486881;511759;511760;511761;511762;511763;511764;511765;511766;511767;547535	7869022.22222222,3046633.33333333,3153166.66666667,8474766.66666667,2764322.22222222,3236022.22222222,9916977.77777778,3439477.77777778,6986122.22222222	LOC_Os01g59600.2:Chr1:34471664^^LOC_Os01g59600.1:Chr1:34471664	RiceProteome_leaf	Leaf_exp1_LFQ_AnI;ForFigure	k821209	0.5319795942666701,1.5053161805530064	0.3904626845718009,0.006733083061623407	RiceProteome_leafLeaf_exp1_LFQ_AnI;ForFigureExp00;1,4,7,Exp01;2,5,8,Exp10;1,4,7,Exp11;0,3,62323
LOC_Os01g59740.1	LOC_Os01g59740.1	>LOC_Os01g59740.1 protein|expressed protein	1	5	5	15.8	35.052	nan	16.624	468	293078;293079;293080;293081;293082;293083;293084;293085;293086;293087;293088;293089;293090;293091;293092;293093;293094;293095;293096;293097;293098;293099;293100;293101;293102;293103;293104;293105;293106;401426;401427;401428;473493;473494;473495;473496;479577;479578	33423000.0,43506222.2222222,18870000.0,37944777.7777778,42043222.2222222,28273000.0,41696777.7777778,42734777.7777778,40738333.3333333	LOC_Os01g59740.1:Chr1:34558752	RiceProteome_leaf	Leaf_exp1_LFQ_AnI;ForFigure	k821209	-0.5457150795641611,-0.18219701132028995	0.16677738261542074,0.16442235305906475	RiceProteome_leafLeaf_exp1_LFQ_AnI;ForFigureExp00;1,4,7,Exp01;2,5,8,Exp10;1,4,7,Exp11;0,3,62323
LOC_Os01g59920.1	LOC_Os01g59920.1	>LOC_Os01g59920.1 protein|cysteine synthase, chloroplast precursor, putative, expressed	1	5	5	21.7	41.291	nan	14.661	472	1588;1589;1590;15164;15165;15166;15167;151268;151269;151270;151271;151272;293073;293074;293075;293076;293077;293145	4187886.21111111,4625711.11111111,3243802.91111111,4027400.0,3009588.88888889,4669355.55555556,3652011.11111111,6157722.22222222,1609511.11111111	LOC_Os01g59920.1:Chr1:34650391	RiceProteome_leaf	Leaf_exp1_LFQ_AnI;ForFigure	k821209	-0.5345006245117359,-0.21694719321365064	0.32444020127011813,0.5549462624655114	RiceProteome_leafLeaf_exp1_LFQ_AnI;ForFigureExp00;1,4,7,Exp01;2,5,8,Exp10;1,4,7,Exp11;0,3,62323
LOC_Os01g59930.1;LOC_Os01g59930.2	LOC_Os01g59930.1;LOC_Os01g59930.2	>LOC_Os01g59930.1 protein|NADH-cytochrome b5 reductase, putative, expressed;>LOC_Os01g59930.2 protein|NADH-cytochrome b5 reductase, putative, expressed	2	11	11	65.2	31.024	nan	73.917	473	15433;15434;15435;15436;15437;23712;23713;23714;23715;23716;23717;23718;23719;23720;23721;23722;23723;23724;23725;23726;23727;23728;23729;23730;23731;23732;23733;26184;26185;26186;26187;26188;26189;26190;26191;39411;39412;39413;39414;39415;39416;39417;39418;39419;39420;39421;39422;39423;39424;39425;39426;39427;39428;39429;39430;39431;39432;39433;39434;39435;39436;39437;39438;123314;123315;123316;…	18891666.6666667,56788777.7777778,31541333.3333333,38259888.8888889,50884555.5555556,49348333.3333333,44039777.7777778,59193333.3333333,45942666.6666667	LOC_Os01g59930.1:Chr1:34655220^^LOC_Os01g59930.2:Chr1:34655220	RiceProteome_leaf	Leaf_exp1_LFQ_AnI;ForFigure	k821209	-0.39577321207319804,-0.7216100565222461	0.11904876972774993,0.0907428069806948	RiceProteome_leafLeaf_exp1_LFQ_AnI;ForFigureExp00;1,4,7,Exp01;2,5,8,Exp10;1,4,7,Exp11;0,3,62323
LOC_Os01g59990.2;LOC_Os01g59990.1	LOC_Os01g59990.2;LOC_Os01g59990.1	>LOC_Os01g59990.2 protein|ribosomal protein L24, putative, expressed;>LOC_Os01g59990.1 protein|ribosomal protein L24, putative, expressed	2	4	nan	24.7	18.453	0.00079766	3.3062	474	11537;11538;11539;324075;324076;324077;324078;324079;324080;324081;324082;324083;324084;324085;324086;324087;413751;413752;413753;413754;413755;413756;413757;413758;413759;413760;413761;413762;413763;504198;504199;504200;504201;504202;504203;504204;504205;504206;504207;504208;504209;504210;504211;504212;504213;504214;504215;504216;504217;504218	5767381.11111111,4124933.33333333,6380700.0,9754566.66666667,7713544.44444444,11039444.4444444,11154766.6666667,7773466.66666667,10390233.3333333	LOC_Os01g59990.2:Chr1:34683581^^LOC_Os01g59990.1:Chr1:34683581	RiceProteome_leaf	Leaf_exp1_LFQ_AnI;ForFigure	k821209	0.5038907625094975,0.4438484124014386	0.22438722469521477,0.3121902519563715	RiceProteome_leafLeaf_exp1_LFQ_AnI;ForFigureExp00;1,4,7,Exp01;2,5,8,Exp10;1,4,7,Exp11;0,3,62323
LOC_Os01g60190.2;LOC_Os01g60190.1	LOC_Os01g60190.2;LOC_Os01g60190.1	>LOC_Os01g60190.2 protein|2,3-bisphosphoglycerate-independent phosphoglycerate mutase, putative, expressed;>LOC_Os01g60190.1 protein|2,3-bisphosphoglycerate-independent phosphoglycerate mutase, putative, expressed	2	52	35	88.9	60.789	nan	323.31	475	2074;2075;2076;2077;2078;2079;2080;2081;2082;2083;2084;2085;2086;2087;2088;2089;2090;2091;2092;2093;2094;2095;2096;2097;2098;2099;2100;2101;23400;23401;23402;23403;23404;23405;23406;23407;23408;23409;23410;23411;23412;23413;23414;23415;23416;23417;23418;23419;23420;23421;23422;23423;23424;23425;23426;23427;23428;23429;23430;23431;23432;23433;23434;23435;23436;23437;23438;23439;23440;23441;23442;2…	767396666.666667,989559388.888888,978960829.743065,3246993705.55555,1732949866.66667,2385709533.33333,2185484577.77778,3388858377.77778,3166497555.55556	LOC_Os01g60190.2:Chr1:34804716^^LOC_Os01g60190.1:Chr1:34804716	RiceProteome_leaf	Leaf_exp1_LFQ_AnI;ForFigure	k821209	0.09584573101970968,0.020743847074846992	0.8906925419854775,0.9780818420668889	RiceProteome_leafLeaf_exp1_LFQ_AnI;ForFigureExp00;1,4,7,Exp01;2,5,8,Exp10;1,4,7,Exp11;0,3,62323
LOC_Os01g60280.1	LOC_Os01g60280.1	>LOC_Os01g60280.1 protein|ATP binding protein, putative, expressed	1	7	3	8.8	99.394	nan	9.1422	476	52203;52204;52205;52206;52207;52208;52209;52210;52211;104648;104649;104650;104651;104652;104653;104654;104655;104656;104657;104658;104659;104660;104661;104662;167686;167687;167688;167689;167690;167691;167692;167693;187386;187387;187388;187389;187390;187391;187392;187393;187394;187395;187396;187397;187398;187399;187400;293655;293656;293657;293658;293659;293660;293661;293662;293663;293664;315158;31…	6027322.22222222,3941188.88888889,4597211.11111111,6550955.55555556,7521333.33333333,8178566.66666667,5449411.11111111,5760922.22222222,6497222.22222222	LOC_Os01g60280.1:Chr1:34879350	RiceProteome_leaf	Leaf_exp1_LFQ_AnI;ForFigure	k821209	0.1622074662688482,0.06584076808841674	0.66467699278919,0.8240332428657582	RiceProteome_leafLeaf_exp1_LFQ_AnI;ForFigureExp00;1,4,7,Exp01;2,5,8,Exp10;1,4,7,Exp11;0,3,62323
LOC_Os01g60330.1	LOC_Os01g60330.1	>LOC_Os01g60330.1 protein|inactive receptor kinase At2g26730 precursor, putative, expressed	1	2	1	3.8	69.22	0.0020656	2.9046	477	62295;62296;62297;62298;62299;62300;62301;62302;62303;62304;62305;62306;491194;491195;491196;491197;491198;491199;491200;491201;491202;491203	1037647.77777778,632557.777777778,177870.0,385020.0,574941.111111111,385020.0,636987.777777778,1278455.55555556,1363500.0	LOC_Os01g60330.1:Chr1:34899156	RiceProteome_leaf	Leaf_exp1_LFQ_AnI;ForFigure	k821209	-0.3679000508722258,-0.2713967690773241	0.6907580296411917,0.6557691119328439	RiceProteome_leafLeaf_exp1_LFQ_AnI;ForFigureExp00;1,4,7,Exp01;2,5,8,Exp10;1,4,7,Exp11;0,3,62323
LOC_Os04g57220.4;LOC_Os02g16040.2;LOC_Os09g12230.1;LOC_Os04g57220.3;LOC_Os04g57220.2;LOC_Os04g57220.1;LOC_Os02g16040.1;LOC_Os01g60410.3;LOC_Os01g60410.2;LOC_Os01g60410.1;LOC_Os01g60360.1	LOC_Os04g57220.4;LOC_Os02g16040.2;LOC_Os09g12230.1;LOC_Os04g57220.3;LOC_Os04g57220.2;LOC_Os04g57220.1;LOC_Os02g16040.1;LOC_Os01g60410.3;LOC_Os01g60410.2;LOC_Os01g60410.1;LOC_Os01g60360.1	>LOC_Os04g57220.4 protein|ubiquitin-conjugating enzyme, putative, expressed;>LOC_Os02g16040.2 protein|ubiquitin-conjugating enzyme, putative, expressed;>LOC_Os09g12230.1 protein|ubiquitin-conjugating enzyme, putative, expressed;>LOC_Os04g57220.3 protein|ub	11	1	1	10.3	11.843	0.0042564	2.5379	478	114788;114789;114790;114791;114792;114793;114794;114795;114796;114797	3128400.0,5851788.88888889,5268744.44444444,5760922.22222222,4141249.11111111,4730655.55555556,4721533.33333333,3353944.44444444,4925711.11111111	LOC_Os04g57220.4:Chr4:34090199^^LOC_Os02g16040.2:Chr2:9116199^^LOC_Os09g12230.1:Chr9:6949087^^LOC_Os04g57220.3:Chr4:34090199^^LOC_Os04g57220.2:Chr4:34090199^^LOC_Os04g57220.1:Chr4:34090199^^LOC_Os02g16040.1:Chr2:9116199^^LOC_Os01g60410.3:Chr1:34939029^^LOC_Os01g60410.2:Chr1:34939029^^LOC_Os01g60410.1:Chr1:34939029^^LOC_Os01g60360.1:Chr1:34917682	RiceProteome_leaf	Leaf_exp1_LFQ_AnI;ForFigure	k821209	0.16122806503883963,0.02824414834031692	0.5522298746768748,0.9380262287357259	RiceProteome_leafLeaf_exp1_LFQ_AnI;ForFigureExp00;1,4,7,Exp01;2,5,8,Exp10;1,4,7,Exp11;0,3,62323
LOC_Os01g60440.1	LOC_Os01g60440.1	>LOC_Os01g60440.1 protein|HEAT repeat family protein, putative, expressed	1	15	15	29.8	89.626	nan	64.855	479	16129;16130;16131;16132;16133;16134;16135;16136;16137;16138;16139;16140;16141;16142;16143;16144;16145;16146;63703;169831;169832;169833;169834;169835;169836;169837;169838;169839;169840;169841;183644;183645;183646;183647;183648;183649;183650;183651;183652;183653;183654;183655;187603;187604;187605;187606;204716;204717;204718;204719;204720;204721;204722;204723;204724;204725;204726;229778;229779;22978…	28182222.2222222,32014111.1111111,21507666.6666667,33979666.6666667,34753444.4444444,36052555.5555556,27295111.1111111,48469222.2222222,29721888.8888889	LOC_Os01g60440.1:Chr1:34958999	RiceProteome_leaf	Leaf_exp1_LFQ_AnI;ForFigure	k821209	-0.40084332392313843,-0.36533494336464684	0.23356607836490137,0.22774057392833436	RiceProteome_leafLeaf_exp1_LFQ_AnI;ForFigureExp00;1,4,7,Exp01;2,5,8,Exp10;1,4,7,Exp11;0,3,62323
LOC_Os01g60660.1;LOC_Os01g60660.2	LOC_Os01g60660.1;LOC_Os01g60660.2	>LOC_Os01g60660.1 protein|methionyl-tRNA synthetase, putative, expressed;>LOC_Os01g60660.2 protein|methionyl-tRNA synthetase, putative, expressed	2	14	14	45.5	43.955	nan	190.29	480	162;163;164;165;166;167;168;169;170;171;172;173;174;175;176;177;178;179;180;181;182;183;184;185;186;187;188;189;190;191;192;69368;69369;129179;129180;129181;129182;129183;129184;129185;129186;129187;129188;129189;129190;129191;129192;190847;190848;190849;190850;190851;190852;190853;190854;201533;201534;201535;201536;201537;201538;201539;201540;201541;201542;201543;201544;201545;201546;203096;2030…	40004444.4444444,52923666.6666667,78513888.8888889,92197222.2222222,64776777.7777778,98580444.4444444,97757555.5555556,76777222.2222222,121313222.222222	LOC_Os01g60660.1:Chr1:35074361^^LOC_Os01g60660.2:Chr1:35074361	RiceProteome_leaf	Leaf_exp1_LFQ_AnI;ForFigure	k821209	0.6176795752956764,0.24177356712824483	0.0882446595171381,0.5963363502416953	RiceProteome_leafLeaf_exp1_LFQ_AnI;ForFigureExp00;1,4,7,Exp01;2,5,8,Exp10;1,4,7,Exp11;0,3,62323
LOC_Os05g39960.3;LOC_Os01g60790.1;LOC_Os05g39960.2;LOC_Os05g39960.1	LOC_Os05g39960.3;LOC_Os01g60790.1;LOC_Os05g39960.2;LOC_Os05g39960.1	>LOC_Os05g39960.3 protein|40S ribosomal protein S26, putative, expressed;>LOC_Os01g60790.1 protein|40S ribosomal protein S26, putative, expressed;>LOC_Os05g39960.2 protein|40S ribosomal protein S26, putative, expressed;>LOC_Os05g39960.1 protein|40S ribosom	4	2	2	20	14.286	nan	5.0167	481	94566;94567;94568;94569;362858;362859;362860;362861;362862;362863;362864;362865;362866;362867;362868;362869;362870;362871	3258649.57777778,702910.0,4605855.55555556,9419433.33333333,7606033.33333333,3110644.44444444,7162688.88888889,5326066.66666667,7242344.44444444	LOC_Os05g39960.3:Chr5:23485717^^LOC_Os01g60790.1:Chr1:35153777^^LOC_Os05g39960.2:Chr5:23485717^^LOC_Os05g39960.1:Chr5:23485717	RiceProteome_leaf	Leaf_exp1_LFQ_AnI;ForFigure	k821209	0.13368297446681454,0.5411523888804257	0.8628768258275191,0.4888806419443757	RiceProteome_leafLeaf_exp1_LFQ_AnI;ForFigureExp00;1,4,7,Exp01;2,5,8,Exp10;1,4,7,Exp11;0,3,62323
LOC_Os01g61120.1	LOC_Os01g61120.1	>LOC_Os01g61120.1 protein|expressed protein	1	4	3	5.5	79.007	nan	7.6364	482	173621;173622;173623;173624;173625;173626;173627;173628;173629;502049;502050;502051;502052;502053;534203;534204;534205;534206;534207;534208;534209	770721.111111111,532027.777777778,356418.888888889,745724.444444444,752237.777777778,926539.566666666,762363.333333333,950591.111111111,974661.111111111	LOC_Os01g61120.1:Chr1:35390966	RiceProteome_leaf	Leaf_exp1_LFQ_AnI;ForFigure	k821209	0.014620090249782686,0.028097632202025435	0.9758339584689186,0.914698008520322	RiceProteome_leafLeaf_exp1_LFQ_AnI;ForFigureExp00;1,4,7,Exp01;2,5,8,Exp10;1,4,7,Exp11;0,3,62323
LOC_Os01g61230.1	LOC_Os01g61230.1	>LOC_Os01g61230.1 protein|dihydroflavonol-4-reductase, putative, expressed	1	11	11	29.1	35.779	nan	31.116	483	8899;8900;194883;194884;194885;194886;194887;200449;200450;200451;200452;200453;200454;200455;200456;200457;200458;201240;201241;201242;201243;201244;201245;201246;201247;201248;201249;201250;201251;201252;201253;201254;201255;201256;201257;201258;201259;201260;201261;201262;201263;201264;201265;201266;201267;201268;201269;201270;203276;203277;203278;203279;203280;235905;235906;235907;235908;2359…	13517444.4444444,17720333.3333333,15504777.7777778,17242444.4444444,16514888.8888889,24986777.7777778,12469333.3333333,11250655.5555556,15966000.0	LOC_Os01g61230.1:Chr1:35430982	RiceProteome_leaf	Leaf_exp1_LFQ_AnI;ForFigure	k821209	0.3117479714618196,-0.07341181469049059	0.3843510837973445,0.7762252765515707	RiceProteome_leafLeaf_exp1_LFQ_AnI;ForFigureExp00;1,4,7,Exp01;2,5,8,Exp10;1,4,7,Exp11;0,3,62323
LOC_Os01g61380.1	LOC_Os01g61380.1	>LOC_Os01g61380.1 protein|lactate/malate dehydrogenase, putative, expressed	1	11	2	38.4	41.787	nan	9.232	484	17584;17585;17586;17587;17588;17589;17590;17591;17592;17593;17594;17595;17596;17597;17598;33623;33624;33625;33626;33627;33628;33629;33630;33631;33632;33633;33634;33635;33636;33637;33638;33639;188121;188122;188123;188124;188125;188126;188127;188128;188129;188130;188131;188975;188976;188977;188978;188979;188980;188981;188982;188983;188984;188985;188986;188987;188988;236432;236433;236434;236435;2364…	912565.555555556,6387822.22222222,1475977.77777778,4832411.11111111,4687033.33333333,2953744.44444444,9431977.77777778,3799911.11111111,4681900.0	LOC_Os01g61380.1:Chr1:35500316	RiceProteome_leaf	Leaf_exp1_LFQ_AnI;ForFigure	k821209	-0.7070872000409709,0.029015276820509212	0.18674628887331396,0.9718550247105793	RiceProteome_leafLeaf_exp1_LFQ_AnI;ForFigureExp00;1,4,7,Exp01;2,5,8,Exp10;1,4,7,Exp11;0,3,62323
LOC_Os01g61400.1	LOC_Os01g61400.1	>LOC_Os01g61400.1 protein|sufB/sufD domain containing protein, putative, expressed	1	5	5	13.2	59.844	nan	40.988	485	60790;60791;60792;60793;60794;175000;175001;175002;217393;217394;217395;217396;217397;217398;217399;217400;217401;311345;311346;311347;311348;311349;548665;548666;548667;548668;548669;548670;548671;548672	5456048.51111111,1295877.77777778,6476820.78888889,12369777.7777778,2195794.44444444,16791222.2222222,13724555.5555556,5923900.0,17644666.6666667	LOC_Os01g61400.1:Chr1:35507060	RiceProteome_leaf	Leaf_exp1_LFQ_AnI;ForFigure	k821209	2.119428410104571,1.744536784800781	0.08449964768751816,0.08285316394832949	RiceProteome_leafLeaf_exp1_LFQ_AnI;ForFigureExp00;1,4,7,Exp01;2,5,8,Exp10;1,4,7,Exp11;0,3,62323
LOC_Os01g61410.3;LOC_Os01g61410.1;LOC_Os01g61410.4;LOC_Os07g37730.1	LOC_Os01g61410.3;LOC_Os01g61410.1;LOC_Os01g61410.4	>LOC_Os01g61410.3 protein|NADH-ubiquinone oxidoreductase, mitochondrial precursor, putative, expressed;>LOC_Os01g61410.1 protein|NADH-ubiquinone oxidoreductase, mitochondrial precursor, putative, expressed;>LOC_Os01g61410.4 protein|NADH-ubiquinone oxidored	4	14	14	45	49.508	nan	51.562	486	71430;71431;71432;71433;71434;80840;80841;80842;80843;80844;93360;93361;93362;93363;93364;93365;93366;93367;156306;156307;168870;168871;168872;168873;191542;191543;191544;191545;191546;191547;191548;191549;191550;191551;200710;200711;200712;200713;200714;200715;200716;219923;219924;219925;219926;219927;219928;219929;219930;219931;219932;219933;295407;295408;295409;295410;295411;360454;360455;4234…	16678333.3333333,19602777.7777778,34222666.6666667,27346833.3333333,29155000.0,33979666.6666667,29297000.0,32014111.1111111,49027111.1111111	LOC_Os01g61410.3:Chr1:35509051^^LOC_Os01g61410.1:Chr1:35509051^^LOC_Os01g61410.4:Chr1:35509051	RiceProteome_leaf	Leaf_exp1_LFQ_AnI;ForFigure	k821209	0.5374097930371766,-0.13960385983383056	0.12830803119775844,0.6711035488465402	RiceProteome_leafLeaf_exp1_LFQ_AnI;ForFigureExp00;1,4,7,Exp01;2,5,8,Exp10;1,4,7,Exp11;0,3,62323
LOC_Os01g61500.1;LOC_Os01g61500.2	LOC_Os01g61500.1;LOC_Os01g61500.2	>LOC_Os01g61500.1 protein|BAG domain containing protein, expressed;>LOC_Os01g61500.2 protein|BAG domain containing protein, expressed	2	2	2	11.1	28.781	nan	4.6059	487	92769;92770;92771;92772;92773;92774;304660;304661;304662;304663;304664;304665;304666;304667;304668;304669	1046111.12222222,874088.888888889,779073.333333333,1403866.66666667,1612677.77777778,2333622.22222222,2234077.77777778,1298811.11111111,1974766.66666667	LOC_Os01g61500.1:Chr1:35582581^^LOC_Os01g61500.2:Chr1:35583457	RiceProteome_leaf	Leaf_exp1_LFQ_AnI;ForFigure	k821209	0.4264326665921267,0.3072446806843808	0.46646625783529816,0.5152628714906534	RiceProteome_leafLeaf_exp1_LFQ_AnI;ForFigureExp00;1,4,7,Exp01;2,5,8,Exp10;1,4,7,Exp11;0,3,62323
LOC_Os01g61670.1	LOC_Os01g61670.1	>LOC_Os01g61670.1 protein|ureidoglycolate hydrolase, putative, expressed	1	7	2	48.4	26.503	nan	86.855	489	1646;1647;1648;1649;1650;1651;1652;10050;10051;10052;10053;10054;10055;10056;10057;19495;19496;19497;19498;19499;19500;19501;19502;19503;19504;19505;19506;19507;19508;19509;19510;19511;60129;60130;60131;60132;60133;60134;60135;60136;60137;60138;60139;60140;60141;60142;60143;60144;60145;60146;60147;60148;60149;60150;60151;60152;60153;60154;60155;60156;60157;60158;60159;60160;60161;60162;291534;291…	58468222.2222222,54782333.3333333,51046111.1111111,79438444.4444444,48838777.7777778,86307888.8888889,74120666.6666667,49894111.1111111,60235888.8888889	LOC_Os01g61670.1:Chr1:35682337	RiceProteome_leaf	Leaf_exp1_LFQ_AnI;ForFigure	k821209	0.36412740585349684,0.46586854358397467	0.29753404329234634,0.08023628534955189	RiceProteome_leafLeaf_exp1_LFQ_AnI;ForFigureExp00;1,4,7,Exp01;2,5,8,Exp10;1,4,7,Exp11;0,3,62323
LOC_Os01g61670.2;LOC_Os01g61670.3	LOC_Os01g61670.2;LOC_Os01g61670.3	>LOC_Os01g61670.2 protein|ureidoglycolate hydrolase, putative, expressed;>LOC_Os01g61670.3 protein|ureidoglycolate hydrolase, putative, expressed	2	7	2	53.5	20.659	nan	8.0672	490	10050;10051;10052;10053;10054;10055;10056;10057;19495;19496;19497;19498;19499;19500;19501;19502;19503;19504;19505;19506;19507;19508;19509;19510;19511;60163;60164;60165;60166;60167;60168;60169;60170;60171;60172;60173;60174;60175;60176;60177;60178;131350;131351;131352;131353;131354;131355;291534;291535;291536;291537;291538;291539;291540;291541;291542;291543;291544;291545;291546;291547;291548;291549…	7143522.22222222,7856255.55555556,3579833.33333333,4210111.11111111,4231811.11111111,6452922.22222222,4147322.22222222,7581055.55555556,4783600.0	LOC_Os01g61670.2:Chr1:35682916^^LOC_Os01g61670.3:Chr1:35683210	RiceProteome_leaf	Leaf_exp1_LFQ_AnI;ForFigure	k821209	-0.4087419504116224,-0.343575422520694	0.3279175793771941,0.4158508671375918	RiceProteome_leafLeaf_exp1_LFQ_AnI;ForFigureExp00;1,4,7,Exp01;2,5,8,Exp10;1,4,7,Exp11;0,3,62323
LOC_Os03g60400.1;LOC_Os01g61814.1	LOC_Os03g60400.1;LOC_Os01g61814.1	>LOC_Os03g60400.1 protein|40S ribosomal protein S23, putative, expressed;>LOC_Os01g61814.1 protein|40S ribosomal protein S23, putative, expressed	2	6	6	47.9	15.66	nan	21.694	492	163270;163271;163272;163273;163274;163275;163276;163277;163278;163279;163280;163281;163282;163283;163284;163285;163286;163287;163288;163289;207673;207674;207675;207676;207677;207678;207679;255258;255259;255260;255261;255262;255263;255264;255265;255266;255267;255268;255269;255270;255271;255272;255273;255274;255275;255276;410788;410789;410790;410791;410792;410793;410794;410795;410796;410797;410798;…	35836666.6666667,68657222.2222222,79792222.2222222,46890555.5555556,115085666.666667,74312222.2222222,74498000.0,103372222.222222,123474888.888889	LOC_Os03g60400.1:Chr3:34349245^^LOC_Os01g61814.1:Chr1:35765062	RiceProteome_leaf	Leaf_exp1_LFQ_AnI;ForFigure	k821209	-0.04872910413585195,-0.868796588107196	0.8864976818741569,0.07699979520491272	RiceProteome_leafLeaf_exp1_LFQ_AnI;ForFigureExp00;1,4,7,Exp01;2,5,8,Exp10;1,4,7,Exp11;0,3,62323
LOC_Os01g61830.1	LOC_Os01g61830.1	>LOC_Os01g61830.1 protein|zinc finger C-x8-C-x5-C-x3-H type family protein, expressed	1	6	6	19.7	41.645	nan	15.031	493	150277;150278;150279;150280;150281;150282;150283;196209;196210;196211;196212;196213;196214;209106;526107;526108;526109;526110;526111;547787;547788;547789;547790;547791;547792;547793;547794;547795;562133;562134;562135;562136;562137;562138;562139;562140;562141;562142;562143;562144;562145;562146;562147	2296922.22222222,5302011.11111111,2521933.33333333,2982766.66666667,3059888.88888889,1981477.77777778,5289477.77777778,3851233.33333333,4048144.44444444	LOC_Os01g61830.1:Chr1:35767787	RiceProteome_leaf	Leaf_exp1_LFQ_AnI;ForFigure	k821209	-0.5141745977345283,-0.20857174669558964	0.24774226803271873,0.6520698980201656	RiceProteome_leafLeaf_exp1_LFQ_AnI;ForFigureExp00;1,4,7,Exp01;2,5,8,Exp10;1,4,7,Exp11;0,3,62323
LOC_Os07g08170.1;LOC_Os01g62040.1;LOC_Os01g62040.3;LOC_Os01g62040.2	LOC_Os07g08170.1;LOC_Os01g62040.1;LOC_Os01g62040.3;LOC_Os01g62040.2	>LOC_Os07g08170.1 protein|ruvB-like, putative, expressed;>LOC_Os01g62040.1 protein|ruvB-like, putative, expressed;>LOC_Os01g62040.3 protein|ruvB-like, putative, expressed;>LOC_Os01g62040.2 protein|ruvB-like, putative, expressed	4	4	4	10.3	49.611	nan	8.5732	496	35949;95894;95895;95896;95897;95898;95899;95900;196138;196139;196140;196141;196142;196143;196144;196145;196146;196147;196148;413504;413505;413506;413507;413508;413509;413510;413511;413512;413513;413514;413515;413516;413517;413518;413519;413520	2824577.77777778,5943744.44444444,5312811.11111111,4268300.0,3363811.11111111,3316144.44444444,6497222.22222222,3957022.22222222,4864033.33333333	LOC_Os07g08170.1:Chr7:4155787^^LOC_Os01g62040.1:Chr1:35903061^^LOC_Os01g62040.3:Chr1:35903061^^LOC_Os01g62040.2:Chr1:35903061	RiceProteome_leaf	Leaf_exp1_LFQ_AnI;ForFigure	k821209	0.024631207002097893,0.034977317774498036	0.9424414105325657,0.9389094790894148	RiceProteome_leafLeaf_exp1_LFQ_AnI;ForFigureExp00;1,4,7,Exp01;2,5,8,Exp10;1,4,7,Exp11;0,3,62323
LOC_Os01g62244.2;LOC_Os01g62244.1;LOC_Os01g62244.3	LOC_Os01g62244.2;LOC_Os01g62244.1;LOC_Os01g62244.3	>LOC_Os01g62244.2 protein|ubiquitin-conjugating enzyme, putative, expressed;>LOC_Os01g62244.1 protein|ubiquitin-conjugating enzyme, putative, expressed;>LOC_Os01g62244.3 protein|ubiquitin-conjugating enzyme, putative, expressed	3	3	2	34.5	16.091	nan	38.628	497	7333;7334;7335;7336;7337;7338;7339;7340;7341;144852;144853;144854;144855;144856;144857;144858;144859;144860;144861;144862;144863;144864;144865;144866;144867;144868;144869;144870;144871;144872;144873;144874;144875;144876;144877;144878;144879;144880;144881;144882;144883;144884;144885;144886;144887;144888;144889;144890;144891;144892;144893;144894;144895;144896;144897;481124;481125;481126	49154000.0,61977222.2222222,40604444.4444444,46716666.6666667,41474000.0,48858277.7777778,37653111.1111111,76416777.7777778,34775000.0	LOC_Os01g62244.2:Chr1:36023176^^LOC_Os01g62244.1:Chr1:36023176^^LOC_Os01g62244.3:Chr1:36019247	RiceProteome_leaf	Leaf_exp1_LFQ_AnI;ForFigure	k821209	-0.5338352574069904,-0.42984186362890914	0.20090217621153308,0.2635347086715731	RiceProteome_leafLeaf_exp1_LFQ_AnI;ForFigureExp00;1,4,7,Exp01;2,5,8,Exp10;1,4,7,Exp11;0,3,62323
LOC_Os01g62290.1;LOC_Os01g62290.2	LOC_Os01g62290.1;LOC_Os01g62290.2	>LOC_Os01g62290.1 protein|DnaK family protein, putative, expressed;>LOC_Os01g62290.2 protein|DnaK family protein, putative, expressed	2	35	2	59.7	70.951	nan	26.167	498	50050;50051;50052;50053;50054;50055;50056;50057;50058;50059;50060;50061;50062;50063;50064;50065;50066;50067;50068;50069;50070;50071;50072;50073;50074;50075;50076;50077;50078;50079;50080;50081;50082;50083;50084;50085;50086;50087;50088;50089;50090;50091;50092;50093;50094;50095;50096;50097;50098;50099;50100;50101;50102;50103;50104;50105;50106;50107;50108;50109;53965;53966;53967;53968;53969;53970;539…	16322444.4444444,22466777.7777778,8928055.55555556,19461888.8888889,12556000.0,14317555.5555556,18591222.2222222,14582555.5555556,10442333.3333333	LOC_Os01g62290.1:Chr1:36039845^^LOC_Os01g62290.2:Chr1:36039845	RiceProteome_leaf	Leaf_exp1_LFQ_AnI;ForFigure	k821209	-0.5582628393310924,0.132462995181107	0.21756241632982024,0.6580461019824593	RiceProteome_leafLeaf_exp1_LFQ_AnI;ForFigureExp00;1,4,7,Exp01;2,5,8,Exp10;1,4,7,Exp11;0,3,62323
LOC_Os01g62440.1;LOC_Os01g62440.2;LOC_Os01g62440.3	LOC_Os01g62440.1;LOC_Os01g62440.2;LOC_Os01g62440.3	>LOC_Os01g62440.1 protein|ribonuclease protein, putative, expressed;>LOC_Os01g62440.2 protein|ribonuclease protein, putative, expressed;>LOC_Os01g62440.3 protein|ribonuclease protein, putative, expressed	3	10	10	17.7	87.247	nan	24.958	500	91407;115910;115911;115912;137282;137283;137284;137285;137286;137287;137288;137289;163678;163679;163680;163681;163682;163683;163684;163685;163686;163687;163688;187592;187593;187594;187595;187596;187597;187598;187599;187600;187601;187602;229861;229862;229863;229864;229865;229866;273919;273920;273921;273922;273923;404818;404819;404820;404821;404822;404823;404824;404825;404826;404827;404828;404829;4…	3674900.0,2677911.11111111,6958555.55555556,11943555.5555556,12108222.2222222,9223277.77777778,10403866.6666667,16791222.2222222,24771555.5555556	LOC_Os01g62440.1:Chr1:36145965^^LOC_Os01g62440.2:Chr1:36145965^^LOC_Os01g62440.3:Chr1:36145965	RiceProteome_leaf	Leaf_exp1_LFQ_AnI;ForFigure	k821209	0.3750924818629403,-0.2791406444531997	0.6788937120790177,0.7266152176788865	RiceProteome_leafLeaf_exp1_LFQ_AnI;ForFigureExp00;1,4,7,Exp01;2,5,8,Exp10;1,4,7,Exp11;0,3,62323
[truncated: 3,190 more rows]
