# Supplementary material for: RiceProteomeDB (RPDB): a user-friendly database for proteomics data storage, retrieval, and analysis
Source: Sci Rep. 2024 Feb 14;14:3671. doi: 10.1038/s41598-024-54151-4 (PMC10864295; doi:10.1038/s41598-024-54151-4)
Supplement: Supplementary file 6 — Supplementary Table 2. [file 41598_2024_54151_MOESM6_ESM.xlsx]

## Sheet: WholeGOitems (1)
Supplementary Table S2. Downloadable detailed information on proteins associated with a specific GO classfication.
Golist	items	go_cluster	go_description	counts	idconvert	fdr	pv	Analysisinfo
GO:0009225	{'Q10N92'}	BP	nucleotide-sugar metabolic process	1	LOC_Os03g17000	0.47	0.00532325	Leaf_exp1_LFQ_AnI;ForFigure
GO:0034765	{'Q40648'}	BP	regulation of ion transmembrane transport	1	LOC_Os02g57240	0.47	0.00532325	Leaf_exp1_LFQ_AnI;ForFigure
GO:0000103	{'Q84MN8'}	BP	sulfate assimilation	1	LOC_Os03g53230	0.47	0.00532325	Leaf_exp1_LFQ_AnI;ForFigure
GO:0009058	{'Q10T41', 'Q10T42'}	BP	biosynthetic process	2	LOC_Os03g01222;LOC_Os03g01222	0.96	0.0103962	Leaf_exp1_LFQ_AnI;ForFigure
GO:0043067	{'Q6F4N5'}	BP	regulation of programmed cell death	1	LOC_Os03g08790	0.96	0.0106184	Leaf_exp1_LFQ_AnI;ForFigure
GO:0042450	{'Q10MK5'}	BP	arginine biosynthetic process via ornithine	1	LOC_Os03g19280	0.96	0.0106184	Leaf_exp1_LFQ_AnI;ForFigure
GO:0042351	{'Q67WR2'}	BP	'de novo' GDP-L-fucose biosynthetic process	1	LOC_Os06g44270	0.96	0.0106184	Leaf_exp1_LFQ_AnI;ForFigure
GO:0019853	{'Q2R1V8'}	BP	L-ascorbic acid biosynthetic process	1	LOC_Os11g37890	0.998	0.0158855	Leaf_exp1_LFQ_AnI;ForFigure
GO:0044205	{'Q8RZA1'}	BP	'de novo' UMP biosynthetic process	1	LOC_Os01g72250	1	0.0211248	Leaf_exp1_LFQ_AnI;ForFigure
GO:0017157	{'Q84TA8'}	BP	regulation of exocytosis	1	LOC_Os03g60530	1	0.0211248	Leaf_exp1_LFQ_AnI;ForFigure
GO:0009228	{'Q10F62'}	BP	thiamine biosynthetic process	1	LOC_Os03g47610	1	0.0263364	Leaf_exp1_LFQ_AnI;ForFigure
GO:0090501	{'Q2R1V1'}	BP	RNA phosphodiester bond hydrolysis	1	LOC_Os11g37960	1	0.0366771	Leaf_exp1_LFQ_AnI;ForFigure
GO:0044210	{'Q2QNR7'}	BP	'de novo' CTP biosynthetic process	1	LOC_Os12g36950	1	0.0418065	Leaf_exp1_LFQ_AnI;ForFigure
GO:0006629	{'Q6AUZ6', 'Q10PI6'}	BP	lipid metabolic process	2	LOC_Os03g40670;LOC_Os03g13030	1	0.0457679	Leaf_exp1_LFQ_AnI;ForFigure
GO:0042221	{'Q9FUE3'}	BP	response to chemical	1	LOC_Os10g38489	1	0.0570326	Leaf_exp1_LFQ_AnI;ForFigure
GO:0016042	{'Q2R189'}	BP	lipid catabolic process	1	LOC_Os11g39990	1	0.134272	Leaf_exp1_LFQ_AnI;ForFigure
GO:0098869	{'Q10N28'}	BP	cellular oxidant detoxification	1	LOC_Os03g17600	1	0.200966	Leaf_exp1_LFQ_AnI;ForFigure
GO:0071704	{'Q6ZHS4'}	BP	organic substance metabolic process	1	LOC_Os02g09490	1	0.21368	Leaf_exp1_LFQ_AnI;ForFigure
GO:0032259	{'Q9SNQ2'}	BP	methylation	1	LOC_Os06g05090	1	0.423539	Leaf_exp1_LFQ_AnI;ForFigure
GO:0008152	{'Q9AT30'}	BP	metabolic process	1	LOC_Os10g28050	1	0.462339	Leaf_exp1_LFQ_AnI;ForFigure
GO:0006952	{'Q2QNE1', 'Q75GX3'}	BP	defense response	2	LOC_Os12g38120;LOC_Os03g46060	1	0.691865	Leaf_exp1_LFQ_AnI;ForFigure
GO:0000139	{'Q851W1', 'Q84T71'}	CC	Golgi membrane	2	LOC_Os03g42320;LOC_Os03g63710	0.054	0.000278387	Leaf_exp1_LFQ_AnI;ForFigure
GO:0048046	{'Q851K1', 'Q10BU2', 'Q53NP8', 'Q76BW5', 'Q6ESF0', 'Q306J3'}	CC	apoplast	6	LOC_Os03g48780;LOC_Os03g58980;LOC_Os11g07670;LOC_Os08g13920;LOC_Os02g32980;LOC_Os12g14440	0.088	0.000466622	Leaf_exp1_LFQ_AnI;ForFigure
GO:0005737	{'Q2R483', 'Q2QT32', 'Q7Y152', 'Q8H8D6', 'Q6K7H2', 'Q0J9Y2', 'Q10GH8', 'Q6ZJ05', 'Q1WM16', 'Q8S703', 'Q7XPW5', 'Q6EUP4', 'Q0DGP6', 'P14717', 'Q10CW7', 'Q337D3'}	CC	cytoplasm	16	LOC_Os11g29370;LOC_Os12g22030;LOC_Os03g61710;LOC_Os03g04220;LOC_Os02g53790;LOC_Os04g53440;LOC_Os03g42900;LOC_Os08g44370;LOC_Os05g09500;LOC_Os10g38489;LOC_Os04g58580;LOC_Os02g36974;LOC_Os05g44310;LOC_Os02g41630;LOC_Os03g53670;LOC_Os10g36470	0.132	0.00090376	Leaf_exp1_LFQ_AnI;ForFigure
GO:0005829	{'Q652A8', 'Q33BE8', 'Q6ASV4', 'Q84MH2', 'Q7FAY6', 'Q2QS14', 'Q43011', 'Q10MW3'}	CC	cytosol	8	LOC_Os09g35800;LOC_Os10g02480;LOC_Os03g51080;LOC_Os03g31170;LOC_Os04g56520;LOC_Os12g25690;LOC_Os06g15420;LOC_Os03g18220	0.23	0.0016769	Leaf_exp1_LFQ_AnI;ForFigure
GO:0009536	{'Q69LE7', 'Q10LH0', 'Q75W16', 'Q2R480', 'Q6YVJ0', 'Q9AXB0'}	CC	plastid	6	LOC_Os07g07310;LOC_Os03g22780;LOC_Os07g42960;LOC_Os11g29400;LOC_Os02g47510;LOC_Os01g43390	0.406	0.00415144	Leaf_exp1_LFQ_AnI;ForFigure
GO:0005777	{'Q2R1G8', 'Q7FAS1', 'Q6Z965'}	CC	peroxisome	3	LOC_Os11g39220;LOC_Os04g53210;LOC_Os08g35740	0.462	0.00528776	Leaf_exp1_LFQ_AnI;ForFigure
GO:0043235	{'Q9AVE6'}	CC	receptor complex	1	LOC_Os01g31680	0.47	0.00532325	Leaf_exp1_LFQ_AnI;ForFigure
GO:0009570	{'O22567', 'Q8S7N6', 'Q7XJ02'}	CC	chloroplast stroma	3	LOC_Os05g33840;LOC_Os10g42100;LOC_Os04g35520	0.948	0.00647849	Leaf_exp1_LFQ_AnI;ForFigure
GO:0031207	{'Q7XVN7'}	CC	Sec62/Sec63 complex	1	LOC_Os04g24180	0.96	0.0106184	Leaf_exp1_LFQ_AnI;ForFigure
GO:0009514	{'Q7XUG1'}	CC	glyoxysome	1	LOC_Os04g40990	0.998	0.0158855	Leaf_exp1_LFQ_AnI;ForFigure
GO:0005576	{'Q10ET8', 'P37834', 'Q0IMX5', 'Q75I93', 'Q8LNN1', 'Q10PD0'}	CC	extracellular region	6	LOC_Os03g55410;LOC_Os05g41990;LOC_Os12g34524;LOC_Os03g49600;LOC_Os10g39260;LOC_Os03g13540	1	0.0176685	Leaf_exp1_LFQ_AnI;ForFigure
GO:0005950	{'Q7XUS2'}	CC	anthranilate synthase complex	1	LOC_Os04g38950	1	0.0211248	Leaf_exp1_LFQ_AnI;ForFigure
GO:0030136	{'Q8W315'}	CC	clathrin-coated vesicle	1	LOC_Os03g50520	1	0.0263364	Leaf_exp1_LFQ_AnI;ForFigure
GO:0010287	{'Q6K7V6'}	CC	plastoglobule	1	LOC_Os02g17650	1	0.0263364	Leaf_exp1_LFQ_AnI;ForFigure
GO:0008541	{'Q10Q05'}	CC	proteasome regulatory particle, lid subcomplex	1	LOC_Os03g11570	1	0.0620544	Leaf_exp1_LFQ_AnI;ForFigure
GO:0019773	{'Q9LSU0'}	CC	proteasome core complex, alpha-subunit complex	1	LOC_Os01g59600	1	0.0670496	Leaf_exp1_LFQ_AnI;ForFigure
GO:0000118	{'Q2QWU2'}	CC	histone deacetylase complex	1	LOC_Os12g08220	1	0.0964712	Leaf_exp1_LFQ_AnI;ForFigure
GO:0009507	{'Q8H0A1', 'Q10G26', 'Q5VRY0'}	CC	chloroplast	3	LOC_Os10g37980;LOC_Os03g44420;LOC_Os01g08930	1	0.103078	Leaf_exp1_LFQ_AnI;ForFigure
GO:0005739	{'Q10LF1', 'Q33E23', 'Q0E3C8'}	CC	mitochondrion	3	LOC_Os03g22950;LOC_Os04g45970;LOC_Os02g08490	1	0.135332	Leaf_exp1_LFQ_AnI;ForFigure
GO:0032040	{'Q10MS5'}	CC	small-subunit processome	1	LOC_Os03g18570	1	0.192377	Leaf_exp1_LFQ_AnI;ForFigure
GO:0000786	{'Q943L2'}	CC	nucleosome	1	LOC_Os01g62230	1	0.270404	Leaf_exp1_LFQ_AnI;ForFigure
GO:0019005	{'Q7XAK4'}	CC	SCF ubiquitin ligase complex	1	LOC_Os02g36974	1	0.28202	Leaf_exp1_LFQ_AnI;ForFigure
GO:0005794	{'Q8H8T0'}	CC	Golgi apparatus	1	LOC_Os03g40270	1	0.420441	Leaf_exp1_LFQ_AnI;ForFigure
GO:0046658	{'Q851Z0'}	CC	anchored component of plasma membrane	1	LOC_Os03g63390	1	0.429684	Leaf_exp1_LFQ_AnI;ForFigure
GO:0016671	{'Q10MT7', 'Q10MT8'}	MF	oxidoreductase activity, acting on a sulfur group of donors, disulfide as acceptor	2	LOC_Os03g18454;LOC_Os03g18454	0.01	8.41031e-05	Leaf_exp1_LFQ_AnI;ForFigure
GO:0032440	{'Q2QVK7', 'Q2QVJ8'}	MF	2-alkenal reductase [NAD(P)+] activity	2	LOC_Os12g12470;LOC_Os12g12560	0.094	0.000580536	Leaf_exp1_LFQ_AnI;ForFigure
GO:0052745	{'Q84TX6'}	MF	inositol phosphate phosphatase activity	1	LOC_Os03g60370	0.47	0.00532325	Leaf_exp1_LFQ_AnI;ForFigure
GO:0016872	{'Q2QYK6'}	MF	intramolecular lyase activity	1	LOC_Os12g02370	0.96	0.0106184	Leaf_exp1_LFQ_AnI;ForFigure
GO:0071949	{'Q10RL6'}	MF	FAD binding	1	LOC_Os03g05920	1	0.157095	Leaf_exp1_LFQ_AnI;ForFigure
GO:0016887	{'Q10PV9'}	MF	ATP hydrolysis activity	1	LOC_Os03g12000	1	0.170502	Leaf_exp1_LFQ_AnI;ForFigure
GO:0005524	{'Q8S694'}	MF	ATP binding	1	LOC_Os03g32630	1	0.192377	Leaf_exp1_LFQ_AnI;ForFigure
GO:0003723	{'Q10RA9', 'Q6AVS5'}	MF	RNA binding	2	LOC_Os03g06980;LOC_Os03g52490	1	0.219332	Leaf_exp1_LFQ_AnI;ForFigure
GO:0016491	{'Q2QUH7'}	MF	oxidoreductase activity	1	LOC_Os12g16220	1	0.41105	Leaf_exp1_LFQ_AnI;ForFigure
GO:0050734	{'Q0JBZ8'}	MF	hydroxycinnamoyltransferase activity	1	LOC_Os04g42250	1	0.470919	Leaf_exp1_LFQ_AnI;ForFigure
GO:0016787	{'Q850X4'}	MF	hydrolase activity	1	LOC_Os03g61360	1	0.582197	Leaf_exp1_LFQ_AnI;ForFigure
GO:0006508	{'Q8H047'}	BP	proteolysis	1	LOC_Os03g02750	1	1	Leaf_exp1_LFQ_AnI;ForFigure
GO:0016310	{'Q10KZ7'}	BP	phosphorylation	1	LOC_Os03g24930	1	1	Leaf_exp1_LFQ_AnI;ForFigure
GO:0016021	{'Q7XLR1', 'Q2R6X3', 'Q5Z9S8', 'Q2QT64', 'Q6AVV6', 'Q8H012', 'Q2R3E2', 'Q0DWA9', 'Q6Z7I3', 'Q2QWZ9', 'Q7XBY4', 'Q339K7', 'Q33B02', 'Q7XQ12', 'Q2QW32', 'Q75LJ9', 'Q2QX49', 'Q9AV02'}	CC	integral component of membrane	18	LOC_Os04g16450;LOC_Os11g18570;LOC_Os06g36090;LOC_Os12g21710;LOC_Os03g48180;LOC_Os03g13380;LOC_Os11g32240;LOC_Os02g57710;LOC_Os02g22380;LOC_Os12g07670;LOC_Os10g42299;LOC_Os10g20600;LOC_Os10g06540;LOC_Os04g43070;LOC_Os12g10740;LOC_Os03g62010;LOC_Os12g07190;LOC_Os10g33720	0.046	0.000205721	Leaf_exp1_LFQ_AnI;ForFigure
GO:0005634	{'Q33AD8', 'Q337J6', 'Q0E3C3', 'Q6AWX8', 'Q2QM23', 'Q9XGP7', 'Q2QNS7'}	CC	nucleus	7	LOC_Os10g11260;LOC_Os10g34380;LOC_Os02g08544;LOC_Os07g28430;LOC_Os12g42550;LOC_Os08g38900;LOC_Os12g36880	1	0.103547	Leaf_exp1_LFQ_AnI;ForFigure
GO:0016020	{'Q53KM3'}	CC	membrane	1	LOC_Os11g25260	1	0.376583	Leaf_exp1_LFQ_AnI;ForFigure
GO:0046872	{'Q10Q09', 'Q942P9'}	MF	metal ion binding	2	LOC_Os03g11530;LOC_Os01g07090	1	1	Leaf_exp1_LFQ_AnI;ForFigure
