# Supplementary material for: RiceProteomeDB (RPDB): a user-friendly database for proteomics data storage, retrieval, and analysis
Source: Sci Rep. 2024 Feb 14;14:3671. doi: 10.1038/s41598-024-54151-4 (PMC10864295; doi:10.1038/s41598-024-54151-4)
Supplement: Supplementary file 7 — Supplementary Table 3. [file 41598_2024_54151_MOESM7_ESM.xlsx]

## Sheet: Sheet1
Supplementary Table S3. Five proteins that exhibit upregulation between the control group and the Msp1 treatment group
Protein name	Chromosome	Protein description	GO ID and GO category
LOC_Os01g59600	Chr1	peptidase, T1 family, putative, expressed;	GO:0019773;Cellular Component
LOC_Os05g09490	Chr5	peptidase, T1 family, putative, expressed;
LOC_Os01g08410	Chr1	early fruit mRNA, putative, expressed
LOC_Os12g42550	Chr12	methyl-CpG binding domain containing protein, putative, expressed;	GO:0005634;Cellular Component
LOC_Os09g29490	Chr9	peroxidase precursor, putative, expressed
