# Supplementary material for: RiceProteomeDB (RPDB): a user-friendly database for proteomics data storage, retrieval, and analysis
Source: Sci Rep. 2024 Feb 14;14:3671. doi: 10.1038/s41598-024-54151-4 (PMC10864295; doi:10.1038/s41598-024-54151-4)
Supplement: Supplementary file 8 — Supplementary Table 4. [file 41598_2024_54151_MOESM8_ESM.xlsx]

## Sheet: Sheet1
Supplementary Table S4. List of differentially expressed proteins (DEPs) classified under the Gene Ontology term GO:0005829 (cytosol).
Protein name	Chromosome	Protein description	Location on the venn diagram
LOC_Os03g18220	Chr3	protein|pyruvate decarboxylase isozyme 2, putative, expressed	control vs flg22;similar
LOC_Os06g15420	Chr6	protein|asparagine synthetase, putative, expressed	control vs msp1,control vs flg22;similar
LOC_Os03g31170	Chr3	protein|inosine-uridine preferring nucleoside hydrolase family protein, putative, expressed	control vs msp1;similar
LOC_Os03g51080	Chr3	protein|glutamate decarboxylase, putative, expressed	control vs msp1,control vs flg22;similar
LOC_Os10g02480	Chr10	protein|oxidoreductase, aldo/keto reductase family protein, putative, expressed	control vs flg22;similar
LOC_Os09g35800	Chr9	protein|UDP-glucose 4-epimerase, putative, expressed	control vs flg22;similar
LOC_Os04g56520	Chr4	protein|alpha-1,4-glucan-protein synthase, putative, expressed	control vs flg22;similar
LOC_Os12g25690	Chr12	protein|UDP-glucose 6-dehydrogenase, putative, expressed	control vs msp1;downregulation
