# Supplementary material for: RiceProteomeDB (RPDB): a user-friendly database for proteomics data storage, retrieval, and analysis
Source: Sci Rep. 2024 Feb 14;14:3671. doi: 10.1038/s41598-024-54151-4 (PMC10864295; doi:10.1038/s41598-024-54151-4)
Supplement: Supplementary file 9 — Supplementary Table 5. [file 41598_2024_54151_MOESM9_ESM.xlsx]

## Sheet: proteininformation
Supplementary Table S5. Protein Information and its Relationship to UniProt Identification and Stress-related Studies
NodeName	Select	Description	GO	GOtype	Chr	Venn	Nodeproperty	searchoption	identified	Uniprot	stress related title(id)
LOC_Os01g59600	Common	peptidase, T1 family, putative, expressed	GO:0019773	C	Chr1	compare2up	VMV;With GroupA&B	source	identified	Q9LSU0
LOC_Os09g32800	Common	peptidase, T1 family, putative, expressed	GO:0019774	C	Chr9	NaN	With GroupA&B	NaN	identified	O64464
LOC_Os12g43100	Common	NaN	GO:0008612	P	Chr12	NaN	With GroupA	NaN	NaN	Q2QLW3	16188032
LOC_Os05g09490	Common	peptidase, T1 family, putative, expressed			Chr5	compare2up	VMV;With GroupA&B	source	identified
LOC_Os08g44380	Common	L1P family of ribosomal proteins domain containing protein, expressed			Chr8	compare1similar	With GroupA	NaN	identified
LOC_Os03g37950	Common	proteasome subunit, putative, expressed			Chr3	NaN	With GroupA	NaN	identified	Q75G86
LOC_Os02g01510	Common	lactate/malate dehydrogenase, putative, expressed			Chr2	NaN	With GroupA&B	NaN	identified
LOC_Os09g07510	Common	HEAT repeat family protein, putative, expressed			Chr9	NaN	With GroupA	NaN	identified
LOC_Os05g11710	Common	ribosomal protein L5, putative, expressed	GO:0022625	C	Chr5	NaN	With GroupA	NaN	identified	Q0DK10
LOC_Os03g48930	Common	peptidase, T1 family, putative, expressed	GO:0019774	C	Chr3	NaN	With GroupA	NaN	identified	Q9LST6
LOC_Os02g21970	Common	26S protease regulatory subunit 6B, putative, expressed			Chr2	NaN	With GroupA	NaN	identified
LOC_Os05g33390	Common	cation-transporting ATPase, putative, expressed			Chr5	NaN	With GroupA	NaN	identified
LOC_Os03g11410	Common	mitochondrial-processing peptidase subunit, mitochondrial precursor, putative, expressed	GO:0005739	C	Chr3	NaN	With GroupA	NaN	identified	Q10Q21
LOC_Os02g41990	Common	NaN			Chr2	NaN	With GroupA	NaN	NaN
LOC_Os04g32660	Common	cytochrome b-c1 complex subunit Rieske, mitochondrial precursor, putative, expressed			Chr4	NaN	With GroupA	NaN	identified
LOC_Os09g29490	Common	peroxidase precursor, putative, expressed			Chr9	compare2up	VMV;With GroupA&B	source	identified
LOC_Os05g06750	Common	dihydrolipoyl dehydrogenase, mitochondrial precursor, putative, expressed			Chr5	NaN	With GroupA	NaN	identified
LOC_Os06g07960	Common	cystathionine gamma-synthase, putative, expressed			Chr6	compare1similar,compare2similar	With GroupB	NaN	identified
LOC_Os02g40830	Common	succinyl-CoA ligase beta-chain, mitochondrial precursor, putative, expressed	GO:0042709	C	Chr2	NaN	With GroupB	NaN	identified	Q6K9N6
LOC_Os12g25690	Common	UDP-glucose 6-dehydrogenase, putative, expressed	GO:0005829	C	Chr12	compare2down	GO;With GroupB	outertarget	identified	Q2QS14	16188032
LOC_Os01g61710	Common	NaN	GO:0030126	C	Chr1	NaN	With GroupA	NaN	NaN	P49661	12684538
LOC_Os10g36470	Common	peptidase, M24 family protein, putative, expressed	GO:0005737	C	Chr10	compare2similar	With GroupA	NaN	identified	Q337D4,Q337D3
LOC_Os01g36930	Common	ubiquitin carboxyl-terminal hydrolase 6, putative, expressed			Chr1	NaN	With GroupA	NaN	identified
LOC_Os04g40850	Common	26S proteasome non-ATPase regulatory subunit 6, putative, expressed,26S proteasome non-ATPase regulatory subunit 6, putative, expressed	GO:0000502	C	Chr4	NaN	With GroupA	NaN	identified	Q8W425
LOC_Os02g56960	Common	ribosomal protein, putative, expressed			Chr2	NaN	With GroupB	NaN	identified
LOC_Os01g70890	Common	NaN			Chr1	NaN	With GroupA	NaN	NaN
LOC_Os03g26970	Common	peptidase, T1 family, putative, expressed	GO:0019773	C	Chr3	NaN	With GroupA	NaN	identified	Q10KF0
LOC_Os01g08410	Common	early fruit mRNA, putative, expressed			Chr1	compare2up	VMV;With GroupA&B	source	identified
LOC_Os07g10830	Common	dolichyl-diphosphooligosaccharide--protein glycosyltransferase 48 kDasubunit precursor, putative, expressed	GO:0008250	C	Chr7	NaN	With GroupA	NaN	identified	Q6ZLK0
LOC_Os09g24200	Common	NaN	GO:0005634	C	Chr9	NaN	With GroupA	NaN	NaN	Q40742
LOC_Os03g19350	Common	OsLonP3 - Putative Lon protease homologue, expressed			Chr3	NaN	With GroupA	NaN	identified	Q10MJ8
LOC_Os03g60620	Common	DnaK family protein, putative, expressed	GO:0005737	C	Chr3	NaN	With GroupB	NaN	identified	Q84TA1
LOC_Os04g46620	Common	T-complex protein, putative, expressed			Chr4	NaN	With GroupA	NaN	identified
LOC_Os05g23260	Common	NaN			Chr5	NaN	With GroupA	NaN	NaN
LOC_Os06g09290	Common	NaN	GO:0032991	C	Chr6	NaN	With GroupA&B	NaN	NaN	P0DKK0
LOC_Os02g56000	Common	NaN	GO:0032991	C	Chr2	NaN	With GroupA	NaN	NaN	P46465
LOC_Os05g14590	Common	NaN	GO:0042555	C	Chr5	NaN	With GroupA&B	NaN	NaN	Q6F353	22038093
LOC_Os02g38840	Common	glucose-6-phosphate 1-dehydrogenase, cytoplasmic isoform, putative, expressed			Chr2	compare1similar	With GroupA	NaN	identified
LOC_Os10g37060	Common	T-complex protein, putative, expressed	GO:0005832	C	Chr10	NaN	With GroupA	NaN	identified	Q9FW88
LOC_Os10g27050	Common	NaN	GO:0005737	C	Chr10	NaN	With GroupA	NaN	NaN	A3C4N5
LOC_Os02g54340	Common	NaN	GO:0032991	C	Chr2	NaN	With GroupA&B	NaN	NaN	P0DKJ9
LOC_Os06g06030	Common	NaN			Chr6	NaN	With GroupA	NaN	NaN
LOC_Os01g51380	Common	ATP synthase, putative, expressed			Chr1	NaN	With GroupA	NaN	identified
LOC_Os03g16150	Common	mannose-1-phosphate guanyltransferase, putative, expressed	GO:0005737	C	Chr3	compare2similar	With GroupA&B	NaN	identified	Q84JH5
LOC_Os11g03470	Common	bifunctional aspartokinase/homoserine dehydrogenase, putative, expressed	GO:0009097	P	Chr11	NaN	With GroupA	NaN	identified	Q2RB23	16188032
LOC_Os05g06280	Common	NaN	GO:0043231,GO:0005685	C	Chr5	NaN	With GroupA	NaN	NaN	B9FMJ3,Q0DKM4
LOC_Os12g42550	Common	methyl-CpG binding domain containing protein, putative, expressed	GO:0005634	C	Chr12	compare2up	VMV;With GroupA	source	identified	H2KX66,Q2QM23	16188032
LOC_Os02g02890	Common	peptidyl-prolyl cis-trans isomerase, putative, expressed			Chr2	NaN	With GroupA	NaN	identified
LOC_Os08g43540	Common	peptidase, T1 family, putative, expressed	GO:0019773	C	Chr8	NaN	With GroupA	NaN	identified	Q6YT00
LOC_Os01g59150	Common	tubulin/FtsZ domain containing protein, putative, expressed	GO:0005874	C	Chr1	NaN	With GroupB	NaN	identified	P45960	7788525
LOC_Os03g52340	Common	NaN	GO:0005789	C	Chr3	NaN	With GroupA	NaN	NaN	Q10DC5,Q6AVU2
LOC_Os08g39070	Common	NaN	GO:0008180	C	Chr8	NaN	With GroupA	NaN	NaN	Q6ZKM2
LOC_Os10g41410	Common	nucleoside diphosphate kinase, putative, expressed	GO:0016310	P	Chr10	NaN	With GroupA	NaN	identified	Q7XC37
LOC_Os02g14059	Common	ribosomal protein L5, putative, expressed			Chr2	NaN	With GroupA	NaN	identified
LOC_Os04g43922	Common	NaN			Chr4	NaN	With GroupA	NaN	NaN
LOC_Os08g33340	Common	NaN			Chr8	NaN	With GroupA	NaN	NaN
LOC_Os04g56646	Common	MEE34, putative, expressed			Chr4	NaN	With GroupA	NaN	identified
LOC_Os09g37000	Common	26S proteasome non-ATPase regulatory subunit 3, putative, expressed			Chr9	NaN	With GroupA	NaN	identified
LOC_Os03g05730	Common	cell division control protein 48 homolog E, putative, expressed	GO:0034098	C	Chr3	NaN	With GroupA&B	NaN	identified	Q10RP0
LOC_Os05g43830	Common	NaN			Chr5	NaN	With GroupA	NaN	NaN
LOC_Os11g29190	Common	NaN	GO:0022627	C	Chr11	NaN	With GroupA	NaN	NaN	H2KWI0,Q2R4A1	16188032
LOC_Os06g43650	Common	secreted salivary protein, putative, expressed			Chr6	NaN	With GroupA	NaN	identified
LOC_Os12g06620	Common	NaN	GO:0008612	P	Chr12	NaN	With GroupA	NaN	NaN	Q2QXB3	16188032
LOC_Os08g20270	Common	MEMO1, putative, expressed			Chr8	compare1similar	With GroupA	NaN	identified
LOC_Os01g62840	Common	mannose-1-phosphate guanyltransferase, putative, expressed			Chr1	compare2similar	With GroupA&B	NaN	identified
LOC_Os03g21990	Common	WD domain, G-beta repeat domain containing protein, expressed	GO:0071013	C	Chr3	NaN	With GroupB	NaN	identified	Q10LQ8
LOC_Os03g52750	Common	NaN	GO:0070985	C	Chr3	NaN	With GroupA	NaN	NaN	Q10D80
LOC_Os05g05470	Common	T-complex protein, putative, expressed			Chr5	NaN	With GroupB	NaN	identified
LOC_Os06g07140	Common	peptidase, T1 family, putative, expressed	GO:0019773	C	Chr6	NaN	With GroupA	NaN	identified	Q5VRG3
LOC_Os11g29400	Common	6-phosphogluconate dehydrogenase, decarboxylating, putative, expressed	GO:0009536	C	Chr11	compare1similar	With GroupA&B	NaN	identified	Q2R480	16188032	CI-FMNNT8E1UO7QO
LOC_Os03g63430	Common	proteasome subunit, putative, expressed	GO:0031595	C	Chr3	NaN	With GroupA	NaN	identified	Q851Y6
LOC_Os09g38030	Common	UTP--glucose-1-phosphate uridylyltransferase, putative, expressed			Chr9	NaN	With GroupA&B	NaN	identified
LOC_Os07g48300	Common	eukaryotic translation initiation factor 2 subunit beta, putative, expressed			Chr7	NaN	With GroupA	NaN	identified
LOC_Os06g07878	Common	peptidase, T1 family, putative, expressed	GO:0019773	C	Chr6	NaN	With GroupA	NaN	identified	P0DKK3
LOC_Os03g11570	Common	proteasome subunit, putative, expressed	GO:0008541	C	Chr3	compare1similar	With GroupA	NaN	identified	Q10Q05
LOC_Os06g16260	Common	NaN			Chr6	NaN	With GroupA	NaN	NaN
LOC_Os02g54700	Common	RNA recognition motif containing protein, putative, expressed			Chr2	NaN	With GroupA	NaN	identified
LOC_Os06g50154	Common	translocon-associated protein subunit alpha precursor, putative, expressed			Chr6	NaN	With GroupA&B	NaN	identified
LOC_Os03g10780	Common	NaN			Chr3	NaN	With GroupA	NaN	NaN	Q10Q89
LOC_Os02g01560	Common	40S ribosomal protein S4, putative, expressed	GO:0022627	C	Chr2	NaN	With GroupA	NaN	identified	P49398
LOC_Os03g07150	Common	NaN	GO:0005737	C	Chr3	NaN	With GroupA	NaN	NaN	Q10R90
LOC_Os08g13930	Common	mannose-1-phosphate guanyltransferase, putative, expressed	GO:0005737	C	Chr8	compare2similar	With GroupA&B	NaN	identified	Q6Z9A3
LOC_Os03g18690	Common	NaN	GO:0032991	C	Chr3	NaN	With GroupA	NaN	NaN	Q8W422
LOC_Os01g18860	Common	S-adenosylmethionine synthetase, putative, expressed	GO:0005737	C	Chr1	NaN	With GroupA	NaN	identified	Q9LGU6
LOC_Os03g50885	Common	actin, putative, expressed	GO:0005856	C	Chr3	NaN	With GroupB	NaN	identified	Q10DV7	9630927	26497487	24865494	20593185	19529831	17426956	16847628	16450172
LOC_Os06g43570	Common	NaN	GO:0019774	C	Chr6	NaN	With GroupA&B	NaN	NaN	Q9LST7
LOC_Os03g49220	Common	adenylosuccinate synthetase, chloroplast precursor, putative, expressed	GO:0009536	C	Chr3	NaN	With GroupB	NaN	identified	Q851S8
LOC_Os05g51640	Common	adhesion regulating molecule family, putative, expressed			Chr5	NaN	With GroupA	NaN	identified
LOC_Os07g06440	Common	deoxyribonuclease tatD, putative, expressed			Chr7	NaN	With GroupA	NaN	identified
LOC_Os04g53770	Common	NaN			Chr4	NaN	With GroupA	NaN	NaN
LOC_Os09g15750	Common	proteasome/cyclosome repeat containing protein, expressed			Chr9	NaN	With GroupA	NaN	identified
LOC_Os02g51590	Common	NaN			Chr2	NaN	With GroupA	NaN	NaN
LOC_Os12g21500	Common	NaN	GO:0000177	C	Chr12	NaN	With GroupA	NaN	NaN	Q2QT85	16188032
LOC_Os10g30580	Common	cell division control protein 48 homolog E, putative, expressed			Chr10	NaN	With GroupA&B	NaN	identified	Q7XE16
LOC_Os01g01060	Common	40S ribosomal protein S5, putative, expressed			Chr1	NaN	With GroupA	NaN	identified
LOC_Os02g35720	Common	NaN			Chr2	NaN	With GroupA	NaN	NaN
LOC_Os06g04820	Common	NaN			Chr6	NaN	With GroupA	NaN	NaN
LOC_Os06g35730	Common	ribosomal protein L5, putative, expressed			Chr6	NaN	With GroupA	NaN	identified
LOC_Os03g56280	Common	lactate/malate dehydrogenase, putative, expressed	GO:0005737	C	Chr3	NaN	With GroupA	NaN	identified	Q7XZW5
LOC_Os02g10640	Common	26S protease regulatory subunit 6B, putative, expressed			Chr2	NaN	With GroupA	NaN	identified
LOC_Os01g51320	Common	NaN	GO:0110165	C	Chr1	NaN	With GroupA	NaN	NaN	Q5NAI7
LOC_Os04g51910	Common	proteasome/cyclosome repeat containing protein, expressed			Chr4	NaN	With GroupA	NaN	identified
LOC_Os11g40140	Common	peptidase, T1 family, putative, expressed	GO:0019773	C	Chr11	NaN	With GroupA	NaN	identified	Q9LSU1	16188032
LOC_Os04g57690	Common	NaN			Chr4	NaN	With GroupA	NaN	NaN
LOC_Os06g14550	Common	NaN			Chr6	NaN	With GroupB	NaN	NaN
LOC_Os09g12570	Common	ubiquitin-conjugating enzyme, putative, expressed			Chr9	NaN	With GroupB	NaN	identified
LOC_Os02g08370	Common	NaN			Chr2	NaN	With GroupA	NaN	NaN
LOC_Os12g04030	Common	HEAT repeat family protein, putative, expressed			Chr12	NaN	With GroupA	NaN	identified	Q2QY31	16188032
LOC_Os03g49230	Common	NaN	GO:0031416	C	Chr3	NaN	With GroupA	NaN	NaN	Q851S9
LOC_Os06g40560	Common	26S protease regulatory subunit 6B, putative, expressed			Chr6	NaN	With GroupA	NaN	identified
LOC_Os11g34210	Common	aspartyl/glutamyl-tRNA amidotransferase subunit B, putative, expressed			Chr11	NaN	With GroupA&B	NaN	identified	Q2R2Z0	16188032
LOC_Os04g13470	Common	NaN			Chr4	NaN	With GroupA	NaN	NaN
LOC_Os06g04030	Common	NaN	GO:0000786	C	Chr6	NaN	With GroupA	NaN	NaN	Q0JCT1	CI-5AUVSN6DBAGH7	16980130
LOC_Os06g02144	Common	6-phosphogluconate dehydrogenase, decarboxylating, putative, expressed	GO:0005737	C	Chr6	NaN	With GroupA&B	NaN	identified	Q9LI00,A0A0B4U151	CI-FMNNT8E1UO7QO	14672408
LOC_Os02g08520	Common	NaN			Chr2	NaN	With GroupA	NaN	NaN
LOC_Os05g30800	Common	26S proteasome non-ATPase regulatory subunit 14, putative, expressed			Chr5	NaN	With GroupA	NaN	identified
LOC_Os02g08300	Common	NaN			Chr2	NaN	With GroupA	NaN	NaN
LOC_Os03g59060	Common	NaN	GO:0005737	C	Chr3	NaN	With GroupA	NaN	NaN	Q10BT5	31221736
LOC_Os04g30800	Common	NaN			Chr4	NaN	With GroupA	NaN	NaN
LOC_Os05g19370	Common	NaN			Chr5	NaN	With GroupA	NaN	NaN
LOC_Os09g36710	Common	peptidase, T1 family, putative, expressed	GO:0019773	C	Chr9	NaN	With GroupA	NaN	identified	Q0J006
LOC_Os06g04800	Common	NaN			Chr6	NaN	With GroupA	NaN	NaN
LOC_Os07g38730	Common	tubulin/FtsZ domain containing protein, putative, expressed	GO:0005874	C	Chr7	NaN	With GroupA	NaN	identified	P28752
LOC_Os01g47770	Common	NaN			Chr1	NaN	With GroupA	NaN	NaN
LOC_Os08g12820	Common	proteasome/cyclosome repeat containing protein, expressed			Chr8	NaN	With GroupA	NaN	identified
LOC_Os05g25310	Common	acyl-CoA synthetase protein, putative, expressed			Chr5	NaN	With GroupA	NaN	identified
LOC_Os06g29120	Common	NaN			Chr6	NaN	With GroupA	NaN	NaN
LOC_Os02g54900	Common	NaN			Chr2	NaN	With GroupA	NaN	NaN
LOC_Os02g22780	Common	T-complex protein, putative, expressed			Chr2	compare2similar	With GroupA	NaN	identified
LOC_Os02g12580	Common	NaN	GO:0005737	C	Chr2	NaN	With GroupA	NaN	NaN	Q0E2S4	12684538
LOC_Os06g37180	Common	ATP synthase, putative, expressed			Chr6	NaN	With GroupA	NaN	identified
LOC_Os05g24601	Common	coatomer subunit delta, putative, expressed			Chr5	NaN	With GroupA	NaN	identified
LOC_Os09g33500	Common	transketolase, putative, expressed	GO:0005967	C	Chr9	NaN	With GroupA	NaN	identified	Q0J0H4
LOC_Os02g55300	Common	NaN			Chr2	NaN	With GroupA	NaN	NaN
LOC_Os06g07978	Common	peptidase, T1 family, putative, expressed	GO:0019773	C	Chr6	NaN	With GroupA	NaN	identified	P0DKK4
LOC_Os05g41180	Common	NaN			Chr5	NaN	With GroupB	NaN	NaN
LOC_Os02g53060	Common	peptidase, T1 family, putative, expressed			Chr2	NaN	With GroupA	NaN	identified
LOC_Os03g38980	Common	tRNA synthetases class II domain containing protein, expressed	GO:0005737	C	Chr3	NaN	With GroupA	NaN	identified	Q6F2U9,Q10HI6,Q10HI8
LOC_Os03g13970	Common	26S proteasome non-ATPase regulatory subunit 4, putative, expressed	GO:0008540	C	Chr3	NaN	With GroupA	NaN	identified	O82143
LOC_Os07g33997	Common	NaN			Chr7	NaN	With GroupA	NaN	NaN
LOC_Os07g43470	Common	GTP-binding protein, putative, expressed			Chr7	NaN	With GroupA	NaN	identified
LOC_Os07g49150	Common	NaN	GO:0032991	C	Chr7	NaN	With GroupA	NaN	NaN	P46466
LOC_Os05g04510	Common	S-adenosylmethionine synthetase, putative, expressed	GO:0005737	C	Chr5	NaN	With GroupA	NaN	identified	Q0DKY4
LOC_Os07g30970	Common	nucleoside diphosphate kinase, putative, expressed	GO:0016310	P	Chr7	NaN	With GroupA	NaN	identified	Q07661	15650338	22730241	18755596
LOC_Os07g10660	Common	ribosomal protein, putative, expressed			Chr7	NaN	With GroupA	NaN	identified
LOC_Os12g37400	Common	NaN	GO:0042555	C	Chr12	NaN	With GroupA&B	NaN	NaN	Q2QNM1	16188032
LOC_Os02g55140	Common	leucine aminopeptidase, chloroplast precursor, putative, expressed	GO:0009536	C	Chr2	NaN	With GroupA	NaN	identified	Q6K669
LOC_Os03g27310	Common	NaN	GO:0000786	C	Chr3	NaN	With GroupA	NaN	NaN	Q0JCT1,A3AUC6	CI-5AUVSN6DBAGH7	16980130
LOC_Os02g11050	Common	26S protease regulatory subunit 6B, putative, expressed			Chr2	NaN	With GroupA	NaN	identified
LOC_Os07g25420	Common	26S proteasome non-ATPase regulatory subunit 8, putative, expressed			Chr7	NaN	With GroupA	NaN	identified
LOC_Os04g31190	Common	dynamin family protein, putative, expressed			Chr4	NaN	With GroupA	NaN	identified
LOC_Os03g45920	Common	tubulin/FtsZ domain containing protein, putative, expressed	GO:0005874	C	Chr3	NaN	With GroupB	NaN	identified	Q76FS2
LOC_Os11g28340	Common	NaN	GO:0016021	C	Chr11	NaN	With GroupA	NaN	NaN	Q2R4I7	16188032
LOC_Os07g42260	Common	NaN			Chr7	NaN	With GroupA	NaN	NaN
LOC_Os09g36440	Common	NaN	GO:0097550	C	Chr9	NaN	With GroupA	NaN	NaN	Q8W0W3
LOC_Os04g42140	Common	eukaryotic initiation factor iso-4F subunit p82-34, putative, expressed			Chr4	NaN	With GroupA	NaN	identified	Q84PB3	12684538	16774645	17898986
LOC_Os12g36950	Common	CTP synthase, putative, expressed	GO:0044210	P	Chr12	compare1similar,compare2similar	With GroupA	NaN	identified	Q2QNR7,Q2QNR8,Q2QNR9	16188032
LOC_Os03g61640	Common	NaN	GO:0046540	C	Chr3	NaN	With GroupB	NaN	NaN	Q851A3
LOC_Os01g25610	Common	40S ribosomal protein S4, putative, expressed			Chr1	NaN	With GroupA	NaN	identified
LOC_Os03g61050	Common	NaN	GO:0016021	C	Chr3	NaN	With GroupA	NaN	NaN	Q10BA5
LOC_Os10g10244	Common	alanyl-tRNA synthetase, putative, expressed	GO:0005739	C	Chr10	NaN	With GroupA	NaN	identified	Q10A14
LOC_Os01g69110	Common	NaN			Chr1	NaN	With GroupA	NaN	NaN
LOC_Os03g02320	Common	NaN	GO:0016310	P	Chr3	NaN	With GroupA	NaN	NaN	Q10SQ6
LOC_Os02g55410	Common	NaN	GO:0042555	C	Chr2	NaN	With GroupB	NaN	NaN	Q6KAJ4
LOC_Os02g21660	Common	L1P family of ribosomal proteins domain containing protein, expressed			Chr2	compare1similar	With GroupA	NaN	identified
LOC_Os05g40384	Common	NaN	GO:0016021	C	Chr5	NaN	With GroupA	NaN	NaN	Q5KQH7	19825558
LOC_Os03g12590	Common	coatomer subunit gamma-1, putative, expressed			Chr3	NaN	With GroupB	NaN	identified	Q8H852
LOC_Os05g23720	Common	mitochondrial carrier protein, putative, expressed			Chr5	NaN	With GroupA	NaN	identified
LOC_Os02g04100	Common	peptidase, T1 family, putative, expressed	GO:0019773	C	Chr2	NaN	With GroupA	NaN	identified	P52428
LOC_Os09g33986	Common	peptidase, T1 family, putative, expressed			Chr9	NaN	With GroupA	NaN	identified
LOC_Os07g26740	Common	NaN			Chr7	NaN	With GroupA	NaN	NaN
LOC_Os06g46000	Common	tubulin/FtsZ domain containing protein, putative, expressed	GO:0005874	C	Chr6	NaN	With GroupB	NaN	identified	Q40665
LOC_Os03g10340	Common	40S ribosomal protein S3a, putative, expressed	GO:0022627	C	Chr3	NaN	With GroupA	NaN	identified	P49397	7510136
LOC_Os02g02560	Common	UTP--glucose-1-phosphate uridylyltransferase, putative, expressed			Chr2	NaN	With GroupA	NaN	identified
LOC_Os03g08280	Common	peptidase, T1 family, putative, expressed	GO:0019773	C	Chr3	NaN	With GroupA&B	NaN	identified	Q10QW8,Q9LSU3
LOC_Os09g39500	Common	ubiquitin family protein, putative, expressed	GO:0005840	C	Chr9	NaN	With GroupA	NaN	identified	P0CH35
LOC_Os11g14220	Common	tubulin/FtsZ domain containing protein, putative, expressed	GO:0005874	C	Chr11	NaN	With GroupA	NaN	identified	Q53M52,Q0ITK1,Q2R815,Q53M51	16188032
LOC_Os03g07840	Common	adenylosuccinate synthetase, chloroplast precursor, putative, expressed	GO:0009536	C	Chr3	NaN	With GroupB	NaN	identified	Q10R17
LOC_Os03g10510	Common	outer mitochondrial membrane porin, putative, expressed	GO:0046930	C	Chr3	NaN	With GroupA&B	NaN	identified	Q84P97	12684538
LOC_Os01g69130	Common	dynamin family protein, putative, expressed			Chr1	NaN	With GroupA	NaN	identified
LOC_Os02g57150	Common	NaN			Chr2	NaN	With GroupA	NaN	NaN
LOC_Os02g18550	Common	40S ribosomal protein S3a, putative, expressed			Chr2	NaN	With GroupA	NaN	identified
LOC_Os04g55040	Common	vacuolar ATP synthase subunit D 1, putative, expressed			Chr4	NaN	With GroupB	NaN	identified
LOC_Os07g30840	Common	NaN			Chr7	NaN	With GroupA	NaN	NaN
LOC_Os12g41220	Common	ubiquitin-conjugating enzyme, putative, expressed	GO:0005634	C	Chr12	NaN	With GroupB	NaN	identified	Q2QMG7	16188032
LOC_Os03g13170	Common	ubiquitin family protein, putative, expressed			Chr3	NaN	With GroupA	NaN	identified	P0CH34
LOC_Os12g25210	Common	NaN			Chr12	NaN	With GroupA	NaN	NaN	Q2QS62	16188032
LOC_Os08g41730	Common	peptidase, T1 family, putative, expressed			Chr8	NaN	With GroupA&B	NaN	identified
LOC_Os10g05180	Common	NaN			Chr10	NaN	With GroupA	NaN	NaN	Q948C8
LOC_Os01g43020	Common	NaN			Chr1	NaN	With GroupA	NaN	NaN
LOC_Os02g42320	Common	peptidase, T1 family, putative, expressed			Chr2	NaN	With GroupA	NaN	identified
LOC_Os05g01020	Common	NaN			Chr5	NaN	With GroupA	NaN	NaN
LOC_Os03g56810	Common	tubulin/FtsZ domain containing protein, putative, expressed	GO:0005874	C	Chr3	NaN	With GroupB	NaN	identified	P37832
LOC_Os01g16190	Common	26S proteasome non-ATPase regulatory subunit 14, putative, expressed			Chr1	NaN	With GroupA	NaN	identified
LOC_Os01g08200	Common	ubiquitin carboxyl-terminal hydrolase 14, putative, expressed			Chr1	NaN	With GroupA	NaN	identified
LOC_Os04g32560	Common	ATP-dependent Clp protease ATP-binding subunit clpA homolog CD4B,chloroplast precursor, putative, expressed			Chr4	NaN	With GroupA	NaN	identified	Q7F9I1	27126603
LOC_Os06g37660	Common	NaN	GO:0005737	C	Chr6	NaN	With GroupA	NaN	NaN	Q0DBD3	12684538	12602862
LOC_Os04g36700	Common	proteasome subunit, putative, expressed			Chr4	compare1similar	With GroupA	NaN	identified
LOC_Os03g59310	Common	ribosomal protein, putative, expressed	GO:1990904	C	Chr3	NaN	With GroupA	NaN	identified	Q84M35
LOC_Os04g52690	Common	NaN			Chr4	NaN	With GroupB	NaN	NaN
LOC_Os08g36420	Common	NaN			Chr8	NaN	With GroupB	NaN	NaN
LOC_Os03g63590	Common	metallo-beta-lactamase, putative, expressed	GO:0005847	C	Chr3	NaN	With GroupA	NaN	identified	Q84JJ2
LOC_Os08g28080	Common	coatomer subunit delta, putative, expressed	GO:0030126	C	Chr8	NaN	With GroupA	NaN	identified	Q0J649
LOC_Os01g57350	Common	NaN			Chr1	NaN	With GroupA	NaN	NaN
LOC_Os03g02780	Common	NaN	GO:0000786	C	Chr3	NaN	With GroupA	NaN	NaN	Q10SK4,Q7XUC9
LOC_Os01g22010	Common	S-adenosylmethionine synthetase, putative, expressed	GO:0005737	C	Chr1	NaN	With GroupA	NaN	identified	P93438	9375784
LOC_Os08g43640	Common	NaN			Chr8	NaN	With GroupA	NaN	NaN
LOC_Os03g42220	Common	T-complex protein, putative, expressed	GO:0005832	C	Chr3	NaN	With GroupA	NaN	identified	Q6AV23,Q10GP3
LOC_Os05g50360	Common	NaN			Chr5	NaN	With GroupA	NaN	NaN
LOC_Os11g04220	Common	HEAT repeat family protein, putative, expressed			Chr11	NaN	With GroupA	NaN	identified	Q2RAU4	16188032
LOC_Os07g10150	Common	coatomer subunit gamma-2, putative, expressed	GO:0030126	C	Chr7	NaN	With GroupB	NaN	identified	Q6Z382
LOC_Os03g55784	Common	NaN			Chr3	NaN	With GroupA	NaN	NaN	Q10EK6
LOC_Os12g21798	Common	40S ribosomal protein S3a, putative, expressed	GO:0022627	C	Chr12	NaN	With GroupA	NaN	identified	Q0INR5	16188032
LOC_Os05g44310	Common	vesicle-fusing ATPase, putative, expressed	GO:0005737	C	Chr5	compare1similar	With GroupA	NaN	identified	Q0DGP6
LOC_Os01g32800	Common	proteasome subunit, putative, expressed			Chr1	NaN	With GroupA	NaN	identified
LOC_Os12g38110	Common	importin subunit beta, putative, expressed			Chr12	NaN	With GroupB	NaN	identified	Q9ZWR4	16188032
LOC_Os02g05340	Common	NaN			Chr2	NaN	With GroupA	NaN	NaN
LOC_Os08g42410	Common	transketolase, putative, expressed	GO:0005967	C	Chr8	NaN	With GroupA	NaN	identified	Q6Z1G7
LOC_Os02g57630	Common	ubiquitin carboxyl-terminal hydrolase, family 1, putative, expressed			Chr2	NaN	With GroupA	NaN	identified
LOC_Os06g48640	Common	proteasome/cyclosome repeat containing protein, expressed			Chr6	NaN	With GroupA	NaN	identified
LOC_Os02g37430	Common	NaN			Chr2	NaN	With GroupA	NaN	NaN
LOC_Os07g07709	Common	ribosomal protein S13p/S18e, putative, expressed			Chr7	NaN	With GroupA	NaN	identified
LOC_Os08g15204	Common	NaN			Chr8	NaN	With GroupB	NaN	NaN
LOC_Os05g41450	Common	NaN			Chr5	NaN	With GroupA	NaN	NaN
LOC_Os03g21550	Common	eukaryotic translation initiation factor 2 subunit beta, putative, expressed	GO:0005850	C	Chr3	NaN	With GroupA	NaN	identified	Q10LV9,Q10LV8
LOC_Os03g40180	Common	NaN	GO:0022625	C	Chr3	NaN	With GroupA	NaN	NaN	Q8H8S1
LOC_Os03g51600	Common	tubulin/FtsZ domain containing protein, putative, expressed	GO:0005874	C	Chr3	NaN	With GroupA	NaN	identified	Q75GI3,Q10DN0,Q10DN1
LOC_Os05g28870	Common	mitochondrial carrier protein, putative, expressed			Chr5	NaN	With GroupA	NaN	identified
LOC_Os06g07860	Common	cystathionine gamma-synthase, putative, expressed			Chr6	compare1similar,compare2similar	With GroupB	NaN	identified
LOC_Os12g03190	Common	NaN	GO:0009097	P	Chr12	NaN	With GroupA	NaN	NaN	Q2QYB7	16188032
LOC_Os07g33860	Common	NaN			Chr7	NaN	With GroupA	NaN	NaN
LOC_Os04g58480	Common	NaN			Chr4	NaN	With GroupA	NaN	NaN
LOC_Os05g45310	Common	NaN			Chr5	NaN	With GroupA	NaN	NaN
LOC_Os03g58050	Common	ribosomal protein S13p/S18e, putative, expressed	GO:0015935	C	Chr3	NaN	With GroupA	NaN	identified	Q8H590
LOC_Os06g39870	Common	26S protease regulatory subunit 6B, putative, expressed			Chr6	NaN	With GroupA	NaN	identified
LOC_Os02g57040	Common	dehydrogenase, putative, expressed	GO:0005737	C	Chr2	NaN	With GroupA	NaN	identified	Q0DWH1
LOC_Os06g07630	Common	NaN			Chr6	NaN	With GroupA	NaN	NaN
LOC_Os07g33898	Common	NaN			Chr7	NaN	With GroupA	NaN	NaN
LOC_Os01g69210	Common	mannosyl-oligosaccharide glucosidase, putative, expressed			Chr1	NaN	With GroupA	NaN	identified
LOC_Os02g38810	Common	26S proteasome non-ATPase regulatory subunit 6, putative, expressed			Chr2	NaN	With GroupA	NaN	identified
LOC_Os01g10820	Common	ribosomal protein L5, putative, expressed			Chr1	NaN	With GroupA	NaN	identified
LOC_Os06g15360	Common	RAD23 DNA repair protein, putative, expressed			Chr6	NaN	With GroupA	NaN	identified

## Sheet: stress_related_title
id	title
16188032	The sequence of rice chromosomes 11 and 12, rich in disease resistance genes and recent gene duplications.
22038093	Plant MCM proteins: role in DNA replication and beyond.
7788525	cDNA sequences of three kinds of beta-tubulins from rice.
CI-FMNNT8E1UO7QO	The 6-phosphogluconate dehydrogenase genes are responsive to abiotic stresses in rice.
9630927	Transgenic rice plants harboring an introduced potato proteinase inhibitor II gene are insect resistant.
26497487	Assessment of reference gene stability in Rice stripe virus and Rice black streaked dwarf virus infection rice by quantitative Real-time PCR.
24865494	Maize ZmRACK1 is involved in the plant response to fungal phytopathogens.
20593185	Production of marker-free transgenic rice expressing tissue-specific Bt gene.
19529831	Evaluation of seven function-known candidate genes for their effects on improving drought resistance of transgenic rice under field conditions.
17426956	Over-expression of a LEA gene in rice improves drought resistance under the field conditions.
16847628	Targeted expression of redesigned and codon optimised synthetic gene leads to recrystallisation inhibition and reduced electrolyte leakage in spring wheat at sub-zero temperatures.
16450172	Isolation of a cDNA clone (PcSrp) encoding serine-rich-protein from Porteresia coarctata T. and its expression in yeast and finger millet (Eleusine coracana L.) affording salt tolerance.
CI-5AUVSN6DBAGH7	Oryza sativa disease-resistent-related protein (RH3) mRNA.
16980130	Salt induces expression of RH3.2A, encoding an H3.2-type histone H3 protein in rice (Oryza sativa L.).
14672408	Molecular cloning and characterization of rice 6-phosphogluconate dehydrogenase gene that is up-regulated by salt stress.
31221736	Mutual regulation of receptor-like kinase SIT1 and B'kappa-PP2A shapes the early response of rice to salt stress.
15650338	A network of rice genes associated with stress response and seed development.
15650338	Enhanced expression of a gene encoding a nucleoside diphosphate kinase 1 (OsNDPK1) in rice plants upon infection with bacterial pathogens.
22730241	Proteomic analysis of salicylic acid-induced resistance to Magnaporthe oryzae in susceptible and resistant rice.
18755596	Glyphosate-induced oxidative stress in rice leaves revealed by proteomic approach.
16774645	Mutations in the eIF(iso)4G translation initiation factor confer high resistance of rice to Rice yellow mottle virus.
17898986	Evaluation of genes from eIF4E and eIF4G multigenic families as potential candidates for partial resistance QTLs to Rice yellow mottle virus in rice.
19825558	Altered disease development in the eui mutants and Eui overexpressors indicates that gibberellins negatively regulate rice basal disease resistance.
7510136	Isolation and characterization of a rice cDNA similar to the S-phase- specific cyc07 gene.
27126603	Probing molecular events associated with early development of thylakoid membranes by comparative proteomics and low temperature fluorescence.
12602862	Two genes encoding protein phosphatase 2A catalytic subunits are differentially expressed in rice.
9375784	Structure and expression of two cDNAs encoding S-adenosyl-L-methionine synthetase of rice (Oryza sativa L.).
